# Supplementary material for: Effect of genotyping errors on linkage map construction based on repeated chip analysis of two recombinant inbred line populations in wheat (Triticum aestivum L.)
Source: BMC Plant Biol. 2024 Apr 22;24:306. doi: 10.1186/s12870-024-05005-8 (PMC11034145; doi:10.1186/s12870-024-05005-8)
Supplement: Supplementary file 1 — Supplementary Material 1 [file 12870_2024_5005_MOESM1_ESM.xlsx]

## Sheet: Supplemental Data 1
Supplemental Data 1 Genotypes of the Yangxiaomai×Zhongyou9507 (YZ) RIL population from the first sequencing
Chr.	Marker	YZ1	YZ2	YZ3	YZ4	YZ5	YZ6	YZ7	YZ8	YZ9	YZ10	YZ11	YZ12	YZ13	YZ14	YZ15	YZ16	YZ17	YZ18	YZ19	YZ20	YZ21	YZ22	YZ23	YZ24	YZ25	YZ26	YZ27	YZ28	YZ29	YZ30	YZ31	YZ32	YZ33	YZ34	YZ35	YZ36	YZ37	YZ38	YZ39	YZ40	YZ41	YZ42	YZ43	YZ44	YZ45	YZ46	YZ47	YZ48
1A	AX-111651188	A	B	B	A	A	B	X	B	B	A	A	B	B	A	B	B	A	B	B	A	A	A	A	A	X	B	A	A	A	A	B	A	A	B	B	A	B	A	B	B	B	A	A	A	A	B	A	A
1A	AX-108986447	A	B	B	A	A	B	B	B	B	A	A	B	B	A	B	B	A	B	B	A	X	A	A	A	B	B	A	A	A	A	B	A	A	B	B	A	B	A	B	B	B	A	X	A	A	B	A	A
1A	AX-110396896	A	B	B	A	A	B	B	B	B	A	A	B	B	A	B	B	A	B	B	A	X	A	A	A	B	B	A	A	A	A	B	A	A	B	B	A	B	A	B	B	B	A	A	A	A	B	A	A
1A	AX-110443058	A	B	B	A	A	B	B	B	B	A	A	B	B	A	B	B	A	B	B	A	B	A	A	A	B	B	A	A	A	A	B	A	A	B	B	A	B	A	B	B	B	A	A	A	A	B	A	A
1A	AX-111604707	A	B	B	A	A	B	B	B	B	A	A	B	B	A	B	B	A	B	B	A	X	A	A	A	B	B	A	A	A	A	B	A	A	B	B	A	B	A	B	B	B	A	A	A	A	B	A	A
1A	AX-111084696	A	B	B	B	A	A	B	A	A	A	A	A	B	A	A	A	A	B	B	A	A	A	A	A	B	B	B	A	X	A	A	A	A	A	B	A	B	A	B	B	B	A	A	A	A	B	A	A
1A	AX-111001034	A	A	B	B	A	A	B	A	A	A	X	A	B	A	A	A	A	B	B	A	A	A	A	A	B	B	B	A	X	B	A	B	A	A	B	A	B	A	B	B	B	A	A	A	B	B	A	A
1A	AX-108975304	A	A	B	B	A	A	B	A	A	A	X	A	A	A	A	A	A	B	B	A	A	A	A	A	B	B	B	A	X	B	A	B	A	A	B	A	B	A	B	A	B	A	X	A	B	B	A	A
1A	AX-110181408	A	A	B	B	A	A	B	A	A	A	X	A	A	A	A	A	A	B	B	A	A	A	A	A	B	B	B	A	X	B	A	B	A	A	B	A	B	A	A	A	B	A	A	A	B	B	A	A
1A	AX-111019464	A	A	B	B	A	A	B	A	A	A	X	A	A	A	A	A	A	B	B	X	A	A	A	A	B	B	A	A	X	B	A	B	A	A	B	A	B	A	A	A	B	A	A	A	B	B	A	B
1A	AX-109383322	A	A	B	B	A	A	B	A	A	A	X	A	A	B	A	A	A	B	B	A	A	A	A	A	B	B	A	A	X	B	A	B	A	A	B	A	B	A	A	A	B	A	A	B	B	B	A	B
1A	AX-109864205	A	A	B	B	A	A	B	A	A	A	X	A	A	B	A	A	A	B	B	A	B	A	A	A	B	B	A	A	X	B	A	B	A	A	B	A	B	A	A	A	B	A	A	B	B	B	A	B
1A	AX-108877432	A	A	B	B	A	A	B	A	A	A	X	A	A	B	A	A	A	B	B	A	B	A	A	A	B	B	A	A	X	B	A	B	A	A	B	A	B	A	A	A	B	A	A	B	B	B	A	B
1A	AX-111015470	A	A	B	B	A	A	B	A	A	A	X	A	A	B	A	A	A	B	B	A	B	A	A	A	B	B	A	A	X	B	A	B	A	A	B	A	B	A	A	A	B	A	A	B	B	B	A	B
1A	AX-109473499	A	B	B	B	A	B	B	A	A	A	X	A	A	B	A	A	A	B	B	A	B	A	A	A	B	B	A	A	B	B	A	B	A	A	B	A	B	A	A	A	B	A	A	B	B	B	A	B
1A	AX-111039702	A	B	B	B	A	B	B	A	A	A	X	A	A	B	A	A	A	B	B	A	B	A	A	A	B	B	A	A	B	B	A	B	A	A	B	A	B	A	A	A	B	A	A	B	B	B	A	B
1A	AX-110714545	A	B	B	B	A	B	B	A	A	A	X	A	A	B	A	A	A	B	B	A	B	A	A	A	B	B	A	A	B	B	A	B	A	A	B	A	B	A	A	A	B	A	A	B	B	B	A	B
1A	AX-111176006	A	B	B	B	X	B	B	A	A	A	X	A	A	B	A	A	A	B	B	A	B	A	A	A	B	B	A	A	B	B	A	B	A	A	B	A	B	A	A	A	B	A	A	B	B	B	A	B
1A	AX-110917923	A	B	B	B	A	B	B	A	A	A	X	A	A	B	A	A	A	B	B	A	B	A	A	A	B	B	A	A	B	B	A	B	A	A	B	A	B	A	A	A	B	A	A	B	B	B	A	B
1A	AX-111762593	A	B	B	B	A	B	B	A	A	A	X	A	A	B	A	X	A	B	B	A	B	A	A	A	B	B	A	A	B	B	A	B	A	A	B	A	B	A	A	A	B	A	A	B	B	B	A	B
1A	AX-108888974	A	B	B	B	A	B	X	A	A	A	X	A	A	B	A	A	A	B	B	A	B	A	A	A	B	B	A	A	B	B	A	B	A	A	B	A	B	A	A	A	B	A	A	B	B	B	A	B
1A	AX-110006847	A	B	B	B	A	B	B	A	A	A	X	A	A	B	A	A	A	B	B	A	B	A	A	A	B	B	A	A	B	B	A	B	A	A	B	A	B	A	A	A	B	A	A	B	B	B	A	B
1A	AX-108988313	A	B	B	B	A	B	B	A	A	A	X	A	A	B	A	A	A	B	B	A	B	A	A	A	B	B	A	A	B	B	A	B	A	A	B	A	B	A	A	A	B	A	A	B	B	B	A	B
1A	AX-111651445	A	B	B	B	A	B	B	A	A	A	X	A	A	B	A	A	A	B	B	A	B	A	A	A	B	B	A	A	B	B	A	B	A	A	B	A	B	A	A	A	B	A	A	B	B	B	A	B
1A	AX-110945242	A	B	B	B	A	B	B	A	A	A	X	A	A	B	A	A	A	B	B	A	B	A	A	A	B	B	A	A	B	B	A	B	A	A	B	A	B	A	A	A	B	A	A	B	B	B	A	B
1A	AX-110540561	A	B	B	B	A	B	B	A	A	A	X	A	A	B	A	A	A	B	B	A	B	A	A	A	B	B	A	A	B	B	A	B	A	A	B	A	B	A	A	A	B	A	A	B	B	B	A	B
1A	AX-110433295	A	B	B	B	A	B	B	A	A	A	X	A	A	B	A	A	A	B	B	A	B	A	A	A	B	B	A	A	B	B	A	B	A	A	B	A	B	A	A	A	B	A	X	B	B	B	A	B
1A	AX-111570965	A	B	B	B	A	B	B	A	A	A	X	A	A	B	A	A	A	B	B	A	B	A	A	A	X	B	A	A	B	B	A	B	A	A	B	A	B	A	A	A	B	A	A	B	B	B	A	B
1A	AX-111534622	A	B	B	B	A	B	B	A	A	A	X	A	A	B	A	A	A	B	B	A	B	A	A	A	B	B	A	A	B	B	A	B	A	A	B	A	B	A	A	A	B	A	A	B	B	B	A	B
1A	AX-111014967	A	B	B	B	A	B	B	A	A	A	X	A	A	B	A	A	A	B	B	A	B	A	A	A	B	B	A	A	B	B	A	B	A	A	B	A	B	A	A	A	B	A	A	B	B	B	A	B
1A	AX-109983715	A	B	B	B	A	B	B	A	A	A	X	A	A	B	A	A	A	B	B	A	B	A	A	A	B	B	A	A	B	B	A	B	A	A	B	A	B	A	A	A	B	A	A	B	B	B	A	B
1A	AX-111087592	A	B	B	B	A	B	B	A	A	A	X	A	A	B	A	A	A	B	B	A	B	A	A	A	B	B	A	A	B	B	A	B	A	A	B	A	B	A	A	A	B	A	A	B	B	B	A	B
1A	AX-95630462	A	B	B	B	A	B	B	A	A	A	X	A	A	B	A	A	A	B	B	A	B	A	A	A	B	B	A	A	B	B	A	B	A	A	B	A	B	A	A	A	B	A	A	B	B	B	A	B
1A	AX-110402962	A	B	B	B	A	B	B	A	A	A	X	A	A	B	A	A	A	B	B	A	B	A	A	A	B	B	A	A	B	B	A	B	A	A	B	A	B	A	A	A	B	A	A	B	B	B	A	B
1A	AX-111650098	A	B	B	B	A	B	B	A	A	A	X	A	A	B	A	A	A	B	B	A	B	A	A	A	X	B	A	A	B	B	A	B	A	A	B	A	B	A	A	A	B	A	A	B	B	B	A	B
1A	AX-110019998	A	B	B	B	A	B	B	A	A	A	X	A	A	B	A	A	A	B	B	A	B	A	A	A	B	B	A	A	B	B	A	B	A	A	B	A	B	A	A	A	B	A	A	B	B	B	A	B
1A	AX-110943762	A	B	B	B	A	B	A	A	A	A	X	A	A	B	A	A	A	B	B	A	B	A	A	A	B	B	A	A	B	B	A	B	A	A	B	A	B	A	A	A	B	A	A	B	B	B	A	B
1A	AX-111242393	A	B	B	B	A	B	A	A	A	A	X	A	A	B	A	A	A	B	B	A	B	A	A	A	B	B	A	A	B	B	A	B	A	A	B	A	B	A	A	A	B	A	A	B	B	B	A	B
1A	AX-94395004	A	B	B	B	A	B	A	A	A	A	X	A	A	B	A	A	A	B	B	A	B	A	A	A	B	B	A	A	B	B	A	B	A	A	B	A	B	A	A	A	B	A	A	B	B	B	A	B
1A	AX-110931640	A	B	B	B	A	B	A	A	A	A	X	A	A	B	A	A	A	B	B	A	B	A	A	A	B	B	A	A	B	B	A	B	A	A	B	A	B	A	A	A	B	A	A	B	B	B	A	B
1A	AX-110368348	A	B	B	B	A	B	A	A	A	A	X	A	A	B	A	A	A	B	B	A	B	A	A	A	B	B	A	A	B	B	A	B	A	A	B	A	B	A	A	A	B	A	A	B	B	B	A	B
1A	AX-110499703	A	B	B	B	A	B	A	A	A	A	X	A	A	B	A	A	A	B	B	A	B	A	A	A	B	B	A	A	B	B	A	B	A	A	B	A	B	A	A	A	B	A	A	B	B	B	A	B
1A	AX-110434112	A	B	B	B	A	B	A	A	A	A	X	A	A	B	A	A	A	B	B	A	B	A	A	A	B	B	A	A	B	B	A	B	A	A	B	A	B	A	A	A	B	A	A	B	B	B	A	B
1A	AX-111620737	A	B	B	B	A	B	A	A	A	A	X	A	A	B	A	A	A	B	B	A	B	A	A	A	B	B	A	A	B	B	A	B	A	A	B	A	B	A	A	A	B	A	A	B	B	B	A	B
1A	AX-111609101	A	B	B	B	A	B	A	A	A	A	X	A	A	B	A	A	A	B	B	A	B	A	A	A	X	B	A	A	B	B	A	B	A	A	B	A	B	A	A	A	B	A	A	B	B	B	A	B
1A	AX-111283111	A	B	B	B	A	B	A	A	A	A	X	A	A	B	A	A	A	B	B	A	B	A	A	A	B	B	A	A	B	B	A	B	A	A	B	A	B	A	A	A	B	A	A	B	B	B	A	B
1A	AX-109517045	A	B	B	B	A	B	A	A	A	A	X	A	A	B	A	A	A	B	B	A	B	A	A	A	B	B	A	A	B	B	A	B	A	A	B	A	B	A	A	A	B	A	A	B	B	B	A	B
1A	AX-109848072	A	B	B	B	A	B	A	A	A	A	X	A	A	B	A	A	A	B	B	A	B	A	A	A	B	B	A	A	B	B	A	B	A	A	B	A	B	A	A	A	B	A	A	B	B	B	A	B
1A	AX-110977845	A	B	B	B	A	B	A	A	A	A	X	A	A	B	A	A	A	B	B	A	B	A	A	A	B	B	A	A	B	B	A	B	A	A	B	A	B	A	A	A	B	A	X	B	B	B	A	B
1A	AX-111034164	A	B	B	B	A	B	A	A	A	A	X	A	A	B	A	A	A	B	B	A	B	A	A	A	B	B	A	A	B	B	A	B	A	A	B	A	B	A	A	A	B	A	A	B	B	B	A	B
1A	AX-111218514	A	B	B	B	A	B	A	A	A	A	X	A	A	B	A	A	A	B	B	A	B	A	A	A	B	B	A	A	B	B	A	B	A	A	B	A	B	A	A	A	B	A	A	B	B	B	A	B
1A	AX-111481601	A	B	B	B	A	B	A	A	A	A	X	A	A	B	A	A	A	B	B	A	B	A	A	A	B	B	A	A	B	B	A	B	A	A	B	A	B	A	A	A	B	A	A	B	B	B	A	B
1A	AX-110471563	A	B	B	B	A	B	A	A	A	A	X	A	A	B	A	A	A	B	B	A	B	A	A	A	B	B	A	A	B	B	A	B	A	A	B	A	B	A	A	A	B	A	A	B	B	B	A	B
1A	AX-111003139	A	B	B	B	A	B	A	A	A	A	X	A	A	B	A	A	A	B	B	A	B	A	A	A	B	B	A	A	B	B	A	B	A	A	B	A	B	A	A	A	B	A	A	B	B	B	A	B
1A	AX-109324621	A	B	B	B	A	B	A	A	A	A	X	A	A	B	A	A	A	B	B	A	B	A	A	A	B	B	A	A	B	B	A	B	A	A	B	A	B	A	A	A	B	A	A	B	B	B	A	B
1A	AX-109296950	A	B	B	B	A	B	A	A	A	A	X	A	A	B	A	A	A	B	B	A	B	A	A	A	B	B	A	A	B	B	A	B	A	A	B	A	B	A	A	A	B	A	A	B	B	B	A	B
1A	AX-111509307	A	B	B	B	A	B	A	A	A	A	X	A	A	B	A	A	A	B	B	A	B	A	A	A	B	B	A	A	B	B	A	B	A	X	B	A	B	A	A	A	B	A	A	B	B	B	A	B
1A	AX-108830701	A	B	B	B	A	B	A	A	A	A	X	A	A	B	A	A	A	B	B	A	B	A	A	A	B	B	A	A	B	B	A	B	A	A	B	A	B	A	A	A	B	A	A	B	B	B	A	B
1A	AX-111140587	A	B	B	B	A	B	A	A	A	A	X	A	A	B	A	A	A	B	B	A	B	A	A	A	B	B	A	A	B	B	A	B	A	A	B	A	B	A	A	A	B	A	A	B	B	B	A	B
1A	AX-109875945	A	B	B	B	A	B	A	A	A	A	X	A	A	B	A	A	A	B	B	A	B	A	A	A	B	B	A	A	B	B	A	B	A	A	B	A	B	A	A	A	B	A	A	B	B	B	A	B
1A	AX-111572655	A	B	B	B	A	B	A	A	A	A	X	A	A	B	A	A	A	B	B	A	B	A	A	A	B	B	A	A	B	B	A	B	A	A	B	A	B	A	A	A	B	A	A	B	B	B	A	B
1A	AX-109299211	A	B	B	B	A	B	A	A	A	A	X	A	A	B	A	A	A	B	B	A	B	A	A	A	B	B	A	A	B	B	A	B	A	A	B	A	B	A	A	A	B	A	A	B	B	B	A	B
1A	AX-111650792	A	B	B	B	A	B	A	A	A	A	X	A	A	B	A	A	A	B	B	A	B	A	A	A	B	B	A	A	B	B	A	B	A	A	B	A	B	A	A	A	B	A	A	B	B	B	X	B
1A	AX-108841071	A	B	B	B	A	B	A	A	A	A	X	A	A	B	A	A	A	B	B	A	B	A	A	A	X	B	A	A	B	B	A	B	A	A	B	A	B	A	A	A	B	A	A	B	B	B	A	B
1A	AX-110475253	A	B	B	B	A	B	A	A	A	A	X	A	A	B	A	A	A	B	B	A	B	A	A	A	B	B	A	A	B	B	A	B	A	A	B	A	B	A	A	A	B	A	A	B	B	B	A	B
1A	AX-109351766	A	B	B	B	A	B	A	A	A	A	X	A	A	B	A	A	A	B	B	A	B	A	A	A	B	B	A	A	B	B	A	B	A	A	B	A	B	A	A	A	B	A	A	B	B	B	A	B
1A	AX-111652012	A	B	B	B	A	B	A	A	A	A	X	A	A	B	A	A	A	B	B	A	B	A	A	A	B	B	A	A	B	B	A	B	A	A	B	A	B	A	A	A	B	A	A	B	B	B	A	B
1A	AX-109967116	A	B	B	B	A	B	A	A	A	A	X	A	A	B	A	A	A	B	B	A	B	A	A	A	B	B	A	A	B	B	A	B	A	A	B	A	B	A	A	A	B	A	A	B	B	B	A	B
1A	AX-110511731	A	B	B	B	A	B	A	A	A	X	X	A	A	B	A	A	A	B	B	A	B	A	A	A	B	B	A	A	B	B	A	B	A	A	B	A	B	A	A	A	B	A	A	B	B	B	A	B
1A	AX-110947388	A	B	B	B	A	B	A	A	A	A	X	A	A	B	A	A	A	B	B	A	B	A	A	A	B	B	A	A	B	B	A	B	A	A	B	A	B	A	A	A	B	A	A	B	B	B	A	B
1A	AX-110567183	A	B	B	B	A	B	A	A	A	A	X	A	A	B	A	A	A	B	B	A	B	A	A	A	B	B	A	A	B	B	A	B	A	A	B	A	B	A	A	A	B	A	A	B	B	B	A	B
1A	AX-109382288	A	B	B	B	A	B	A	A	A	A	X	A	A	B	A	A	A	B	B	A	B	A	A	A	B	B	A	A	B	B	A	B	A	A	B	A	B	A	A	A	B	A	A	B	B	B	A	B
1A	AX-109902115	A	B	B	B	B	B	A	A	A	A	X	A	A	B	A	A	A	B	B	A	B	A	A	A	X	B	A	A	B	B	A	B	A	A	B	A	B	A	A	A	B	A	A	B	B	B	A	B
1A	AX-110398363	A	B	B	B	B	B	A	A	A	A	X	A	A	B	A	A	A	B	B	A	B	A	A	A	B	B	A	A	B	B	A	B	A	A	B	A	B	A	A	A	B	A	A	B	B	B	A	B
1A	AX-111052075	A	B	B	B	B	B	A	A	A	A	X	A	A	B	A	A	A	B	B	A	B	A	A	A	B	B	A	A	B	B	A	B	A	A	B	A	B	A	A	A	B	A	A	B	B	B	A	B
1A	AX-110971510	A	B	B	B	A	B	A	A	A	A	X	A	A	B	A	A	A	B	B	A	B	A	A	A	B	B	A	A	B	B	A	B	A	A	B	A	B	A	A	A	B	A	A	B	B	B	A	B
1A	AX-110018834	A	B	B	B	A	B	A	A	A	A	X	A	A	B	A	A	A	B	B	A	B	A	A	A	B	B	A	A	B	B	A	B	A	A	B	A	B	A	A	A	B	A	A	B	B	B	A	B
1A	AX-109628778	A	B	B	B	A	B	A	A	A	A	X	A	A	B	A	A	A	B	B	A	B	A	A	A	B	B	A	A	B	B	A	B	A	A	B	A	B	A	A	A	B	A	A	B	B	B	A	B
1A	AX-108965988	A	B	B	B	A	B	A	A	A	A	X	A	A	B	A	A	A	B	B	A	B	A	A	A	B	B	A	A	B	B	A	B	A	A	B	A	B	A	A	A	B	A	A	B	B	B	A	B
1A	AX-109606033	A	B	B	B	A	B	A	A	A	A	X	A	A	B	A	A	A	B	B	A	B	A	A	A	B	B	A	A	B	B	A	B	A	A	B	A	B	A	A	A	B	A	A	B	B	B	A	B
1A	AX-110516805	A	B	B	B	A	B	A	A	A	X	X	A	A	B	A	A	A	B	B	A	B	A	A	A	B	B	A	A	B	B	A	B	A	A	B	A	B	A	A	A	B	A	A	B	B	B	A	B
1A	AX-109886270	A	B	B	B	A	B	A	A	A	A	X	A	A	B	A	A	A	B	B	A	B	A	A	A	B	B	A	A	B	B	A	B	A	A	B	A	B	A	A	A	B	A	A	B	B	B	A	B
1A	AX-110450556	A	B	B	B	A	B	A	A	A	A	X	A	A	B	A	A	A	B	B	A	B	A	A	A	B	B	A	A	B	B	A	B	A	A	B	A	B	A	A	A	B	A	A	B	B	B	A	B
1A	AX-111554031	A	B	B	B	A	B	A	A	A	A	X	A	A	B	A	A	A	B	B	A	B	A	A	A	B	B	A	A	B	B	A	B	A	A	B	A	B	A	A	A	B	A	A	B	B	B	A	B
1A	AX-110593666	A	B	B	B	A	B	A	A	A	A	X	A	A	B	A	A	A	B	B	A	B	A	A	A	B	B	A	A	B	B	A	B	A	A	B	A	B	A	A	A	B	A	A	B	B	B	A	B
1A	AX-109304452	A	B	B	B	A	B	A	A	A	A	X	A	A	B	A	A	A	B	B	A	B	A	A	A	B	B	A	A	B	B	A	B	A	A	B	A	B	A	A	A	B	A	A	B	B	B	A	B
1A	AX-95658884	A	B	B	B	A	B	A	A	A	A	X	A	A	B	A	A	A	B	B	A	B	A	A	A	B	B	A	A	B	B	A	B	A	A	B	A	B	A	A	A	B	A	A	B	B	B	A	B
1A	AX-111546934	A	B	B	B	A	B	A	A	A	A	X	A	A	B	A	A	A	B	B	A	B	A	A	A	B	B	A	A	B	B	A	B	A	A	B	A	B	A	A	A	B	A	A	B	B	B	A	B
1A	AX-108861860	A	B	B	B	A	B	A	X	A	A	X	A	A	B	A	A	A	B	B	A	B	A	A	A	B	B	A	A	B	B	A	B	A	A	B	A	B	A	A	A	B	A	X	B	B	B	X	B
1A	AX-94404141	A	B	B	B	A	B	A	A	A	A	X	A	A	B	A	A	A	X	B	A	B	A	A	A	B	B	A	A	B	B	A	B	A	A	X	A	B	A	A	A	B	A	A	B	B	B	A	B
1A	AX-111697970	A	B	B	B	A	B	A	A	A	A	X	A	A	B	A	A	A	B	B	A	B	A	A	A	B	B	A	A	B	B	A	B	A	A	B	A	B	A	A	A	B	A	A	B	B	B	A	B
1A	AX-110547230	A	B	B	B	B	B	A	A	A	A	X	A	A	B	A	A	A	B	B	A	B	A	A	A	B	B	A	A	B	B	A	B	A	A	B	A	B	A	A	A	B	A	A	B	B	B	A	B
1A	AX-86184257	A	B	B	B	B	B	A	A	A	A	X	A	A	B	A	A	A	B	B	A	B	A	A	A	B	B	A	A	B	B	A	B	A	A	B	A	B	A	A	A	B	A	A	B	B	B	A	B
1A	AX-110495007	A	X	B	B	B	B	A	A	A	A	X	A	A	B	A	A	A	X	B	A	B	A	A	A	B	B	A	A	B	B	A	B	A	A	B	A	B	A	A	A	B	A	A	B	B	B	A	B
1A	AX-109442898	A	B	B	B	B	B	A	A	A	A	X	A	A	B	A	A	A	B	B	A	B	A	A	A	B	B	A	A	B	B	A	B	A	A	B	A	B	A	A	A	B	A	A	B	B	B	A	B
1A	AX-111217732	A	B	B	B	B	B	A	A	A	A	X	A	A	B	A	A	A	B	B	A	B	A	A	A	B	B	A	A	B	B	A	B	A	A	B	A	B	A	A	A	B	A	A	B	B	B	A	B
1A	AX-111138197	A	B	B	B	B	B	A	A	A	A	X	A	A	B	A	A	A	B	B	A	B	A	A	A	B	B	A	A	B	B	A	B	A	A	B	A	B	A	A	A	B	A	A	B	B	B	A	B
1A	AX-108943724	A	B	B	B	B	B	A	A	A	A	X	A	A	B	A	A	A	B	B	A	B	A	A	A	B	B	A	A	B	B	A	B	A	A	B	A	B	A	A	A	B	A	A	B	B	B	A	B
1A	AX-109887522	A	B	B	B	B	B	A	A	A	A	X	A	A	B	A	A	A	B	B	A	B	A	A	A	B	B	A	A	B	B	A	B	A	A	B	A	B	A	A	A	B	A	A	B	B	B	A	B
1A	AX-109867938	A	B	B	B	B	B	A	A	A	A	X	A	A	B	A	A	A	B	B	A	B	A	A	A	B	B	A	A	B	B	A	B	A	A	B	A	B	A	A	A	B	A	A	B	B	B	A	B
1A	AX-94441027	A	B	B	B	B	B	A	A	A	A	X	A	A	B	A	A	A	B	B	A	B	A	A	A	B	B	A	A	B	B	A	B	A	A	B	A	B	A	A	A	B	A	A	B	B	B	A	B
1A	AX-94621604	A	B	B	B	B	B	A	A	A	A	X	A	A	B	A	A	A	B	B	A	B	A	A	A	B	B	A	X	B	B	A	B	A	A	B	A	B	A	A	A	B	A	X	B	B	B	X	B
1A	AX-110480896	A	B	B	B	B	B	A	A	A	A	X	A	A	B	A	A	A	B	B	A	B	A	A	A	B	B	A	A	B	B	A	B	A	A	B	A	B	A	A	A	B	A	A	B	B	B	A	B
1A	AX-110628967	A	B	B	B	B	B	A	A	A	A	X	A	A	B	A	A	A	B	B	A	B	A	A	A	X	B	A	A	B	B	A	B	A	A	B	A	B	A	A	A	B	A	A	B	B	B	A	B
1A	AX-111163383	A	B	B	B	B	B	A	A	A	A	X	A	A	B	A	A	A	B	B	A	B	A	A	A	B	B	A	A	B	B	A	B	A	A	B	A	B	A	A	A	B	A	A	B	B	B	A	B
1A	AX-109378286	A	B	B	B	B	B	A	A	A	A	X	A	A	B	A	A	A	B	B	A	B	A	A	A	B	B	A	A	B	B	A	B	A	A	B	A	B	A	A	A	B	A	A	B	B	B	A	B
1A	AX-108795741	A	B	B	B	B	B	A	A	A	A	X	A	A	B	A	A	A	B	B	A	B	A	A	A	B	B	A	A	B	B	A	B	A	A	B	A	B	A	A	A	B	A	A	B	B	B	A	B
1A	AX-111586048	A	B	B	B	B	B	A	X	A	A	X	A	A	B	A	A	A	B	B	A	B	A	A	A	B	B	A	A	B	B	A	B	A	A	B	A	B	A	A	A	B	A	X	B	B	B	X	B
1A	AX-110735773	A	B	B	B	B	B	A	X	A	A	X	A	A	B	A	A	A	B	B	A	B	A	A	A	B	B	A	A	B	B	A	B	A	A	B	A	B	A	A	X	B	A	X	B	B	B	A	B
1A	AX-94531333	A	B	B	B	B	B	A	A	A	A	X	A	A	B	A	A	A	B	B	A	B	A	A	A	B	B	A	A	B	B	A	B	A	A	B	A	B	A	A	A	B	A	A	B	B	B	A	B
1A	AX-108865536	A	B	B	B	B	B	A	A	A	A	X	A	A	B	A	A	A	B	B	A	B	A	A	A	X	B	A	A	B	B	A	B	A	A	B	A	B	A	A	A	B	A	A	B	B	B	A	B
1A	AX-111585289	A	B	B	B	B	B	A	A	A	A	X	A	A	B	A	A	A	B	B	A	B	A	A	A	B	B	A	A	B	B	A	B	A	A	B	A	B	A	A	A	B	A	A	B	B	B	A	B
1A	AX-109363171	A	B	B	B	B	B	A	A	A	A	X	A	A	B	A	A	A	B	B	A	B	A	A	A	B	B	A	A	B	B	A	B	A	A	B	A	B	A	A	A	B	A	A	B	B	B	A	B
1A	AX-111597054	A	B	B	B	B	B	A	A	A	A	X	A	A	B	A	A	A	B	B	A	B	A	A	A	B	B	A	A	B	B	A	B	A	A	B	A	B	A	A	A	B	A	A	B	B	B	A	B
1A	AX-111682431	A	B	B	B	B	B	A	A	A	A	B	A	A	B	A	A	A	B	B	A	B	A	A	A	B	B	A	A	B	B	A	B	A	A	B	A	B	A	A	A	B	A	A	B	X	B	A	B
1A	AX-109972578	A	B	B	B	B	B	A	A	A	A	X	A	A	B	A	A	A	B	B	A	B	A	A	A	B	B	A	A	B	B	A	B	A	A	B	A	B	A	A	A	B	A	A	B	B	B	A	B
1A	AX-111693378	A	B	B	B	B	B	A	A	A	A	X	A	A	B	A	A	A	B	B	A	B	A	A	A	B	B	A	A	B	B	A	B	A	A	B	A	B	A	A	A	B	A	A	B	B	B	A	B
1A	AX-109905627	A	B	B	B	B	B	A	A	A	A	X	A	A	B	A	A	A	B	B	A	B	A	A	A	B	B	A	A	B	B	A	B	A	A	B	A	B	A	A	A	B	A	A	B	B	B	A	B
1A	AX-89488696	A	B	B	B	B	B	A	A	A	A	X	A	A	B	A	A	A	B	B	A	B	A	A	A	B	B	A	A	B	B	A	B	A	A	B	A	B	A	A	A	B	A	A	B	B	B	A	B
1A	AX-110507437	A	B	B	B	B	B	A	A	A	A	X	A	A	B	A	A	A	B	B	A	B	A	A	A	B	B	A	A	B	B	A	B	A	A	B	A	B	A	A	A	B	A	A	B	B	B	A	B
1A	AX-108762805	A	B	B	B	B	B	A	A	A	A	X	A	A	B	A	A	A	B	B	A	B	A	A	A	X	B	A	A	B	B	A	B	A	A	B	A	B	A	A	A	B	A	A	B	B	B	A	B
1A	AX-110548582	A	B	B	B	B	B	A	A	A	A	X	A	A	B	A	A	A	B	B	A	B	A	A	A	B	B	A	A	B	B	A	B	A	A	B	A	B	A	A	A	B	A	A	B	B	B	A	B
1A	AX-108905837	A	B	B	B	B	B	A	X	A	A	X	A	A	B	A	A	A	B	B	A	B	A	A	A	B	B	A	A	B	B	A	B	A	A	B	A	B	A	A	A	B	A	A	B	B	B	A	B
1A	AX-110712805	A	B	B	B	B	B	A	A	A	A	X	A	A	B	X	A	A	B	B	A	B	A	A	A	B	B	A	A	B	B	A	B	A	A	B	A	B	A	A	A	B	A	A	B	B	B	A	B
1A	AX-111629871	A	B	B	B	B	B	A	A	A	A	X	A	A	B	A	A	A	B	B	A	B	A	A	A	B	B	A	A	B	B	A	B	A	A	B	A	B	A	A	A	B	A	A	B	B	B	A	B
1A	AX-109277966	A	B	B	B	B	B	A	A	A	A	X	A	A	B	A	A	A	B	B	A	B	A	A	A	B	B	A	A	B	B	A	B	A	A	B	A	B	A	A	A	B	A	A	B	B	B	A	B
1A	AX-110062407	A	B	B	B	B	B	A	A	A	A	X	A	A	B	A	A	A	B	B	A	B	A	A	A	B	B	A	A	B	B	A	B	A	A	B	A	B	A	A	A	B	A	A	B	B	B	A	B
1A	AX-111214633	A	B	B	B	B	B	A	A	A	A	X	A	A	B	A	A	A	B	B	A	B	A	A	A	B	B	A	A	B	B	A	B	A	A	B	A	B	A	A	A	B	A	A	B	B	B	A	B
1A	AX-111654904	A	B	B	B	B	B	A	A	A	A	X	A	A	B	A	A	A	B	B	A	B	A	A	A	B	B	A	A	B	B	A	B	A	A	B	A	B	A	A	A	B	A	A	B	B	B	A	B
1A	AX-109387872	A	B	B	B	B	B	A	A	A	A	X	A	A	B	A	A	A	B	B	A	B	A	A	X	B	B	A	A	B	B	A	A	A	A	B	A	B	A	A	A	B	A	A	B	B	B	A	B
1A	AX-111578749	A	B	B	B	B	B	A	A	A	A	X	A	A	B	A	A	A	B	B	A	B	A	A	X	B	B	A	A	B	B	A	A	A	A	B	A	B	A	A	A	B	A	A	B	B	B	A	B
1A	AX-109905549	B	B	B	B	B	B	A	A	A	A	X	A	A	B	A	A	A	B	B	X	B	A	A	X	B	B	A	A	B	B	A	A	A	A	B	A	B	A	A	A	B	A	A	B	B	B	A	B
1A	AX-109930799	B	B	B	B	B	B	A	A	A	A	X	A	A	B	A	A	A	B	B	A	B	A	A	X	B	B	A	A	B	B	A	A	A	A	B	A	B	A	A	A	B	A	A	B	B	B	A	B
1A	AX-109333149	B	B	B	B	B	B	A	A	A	A	X	A	A	B	A	A	A	B	B	A	B	A	A	X	B	B	A	A	B	B	A	A	A	A	B	A	B	A	A	A	B	A	A	B	B	B	A	B
1A	AX-111483492	B	B	B	B	B	B	A	A	A	A	X	A	A	B	A	A	A	B	B	A	B	A	A	X	B	B	A	A	B	A	A	A	A	A	B	A	B	A	A	A	B	A	A	B	B	B	A	B
1A	AX-110642950	B	B	B	B	B	B	A	A	A	A	X	A	A	B	A	A	A	B	B	A	B	A	A	X	B	B	A	A	B	A	A	A	A	A	B	A	B	A	A	A	B	A	A	B	B	B	A	B
1A	AX-111222852	B	B	B	B	B	B	A	A	A	A	X	A	A	B	A	A	A	B	B	A	B	A	A	X	B	B	A	A	B	A	A	A	A	A	B	A	B	A	A	A	B	A	A	B	B	B	A	B
1A	AX-109627395	B	X	B	B	B	B	A	A	A	A	X	A	A	B	A	A	A	B	B	A	B	A	A	X	B	B	A	A	B	X	A	A	A	A	B	A	B	A	A	A	B	A	X	B	B	B	X	B
1A	AX-111467899	B	B	B	B	B	B	A	A	A	A	X	A	A	B	A	A	A	B	B	A	B	A	A	X	B	B	A	A	B	A	A	A	A	A	B	A	B	A	A	A	B	A	A	B	B	B	A	B
1A	AX-108756719	B	B	B	B	B	B	A	A	A	A	X	A	A	B	A	A	A	B	B	A	B	A	A	X	B	B	A	A	B	A	A	A	A	A	B	A	B	A	A	A	B	A	A	B	B	B	A	B
1A	AX-111576317	B	B	B	B	B	B	A	A	A	A	X	A	A	B	A	A	A	B	B	A	B	A	A	X	B	B	A	A	B	A	A	A	A	A	B	A	B	A	A	A	B	A	A	B	B	B	A	B
1A	AX-110616388	B	B	B	B	B	B	A	A	A	A	X	A	A	B	A	A	A	B	B	A	B	A	A	X	B	B	A	A	B	A	A	A	A	A	B	A	B	A	A	A	B	A	A	B	B	B	A	B
1A	AX-110739528	B	B	B	B	B	B	A	A	A	A	X	A	A	B	A	A	A	B	B	A	B	A	A	X	B	B	A	A	B	A	A	A	A	A	B	A	B	X	A	A	B	A	A	B	B	B	A	B
1A	AX-110068904	B	B	B	B	B	B	A	A	A	A	X	A	A	B	A	A	A	B	B	A	B	A	A	X	B	B	A	A	B	A	A	A	A	A	B	A	B	A	A	A	B	A	A	B	B	B	A	B
1A	AX-111563037	B	B	B	B	B	B	A	A	A	A	X	A	A	B	A	A	A	B	B	A	B	A	A	X	B	B	A	A	B	A	A	A	A	A	B	A	B	A	A	A	B	A	A	B	B	B	A	B
1A	AX-109910238	B	B	B	B	A	B	A	A	A	A	X	A	A	B	A	A	A	B	B	A	B	A	A	X	B	B	A	A	B	A	A	A	A	A	B	A	B	A	A	A	B	A	A	B	B	B	A	B
1A	AX-94583334	B	B	B	B	A	B	A	A	A	A	X	A	A	B	A	A	A	B	B	A	B	A	A	X	B	B	A	A	B	A	A	A	A	A	B	A	B	A	A	A	B	A	A	B	B	B	A	B
1A	AX-110991760	B	B	B	B	A	B	A	A	A	A	X	A	A	B	A	A	A	B	B	A	B	A	A	X	B	B	A	A	B	A	A	A	A	A	B	A	B	A	A	A	B	A	A	B	B	B	A	B
1A	AX-111803078	B	B	B	B	A	B	A	A	A	A	X	A	A	B	A	A	A	B	B	X	B	A	A	X	B	B	A	A	B	A	A	A	A	A	B	A	B	A	A	A	B	A	A	B	B	B	A	B
1A	AX-108765611	B	B	B	B	A	B	A	A	A	A	X	A	A	B	A	A	A	B	B	A	B	A	A	X	B	B	A	A	B	A	A	A	A	A	B	A	B	A	A	A	B	A	A	B	B	B	A	B
1A	AX-111767357	B	B	B	B	A	B	A	A	A	A	X	A	A	B	A	A	A	B	B	A	B	A	B	X	B	B	A	A	B	A	A	A	A	A	B	A	B	A	A	A	B	A	X	B	B	B	A	B
1A	AX-109528407	B	B	B	B	A	B	A	A	A	A	X	A	A	B	A	A	A	B	B	A	B	A	B	X	B	B	A	A	B	A	A	A	A	A	B	A	B	A	A	A	B	A	A	B	B	B	A	B
1A	AX-109882536	B	B	B	B	A	B	A	A	A	A	X	A	A	B	A	A	A	B	B	A	B	A	B	X	B	B	A	A	B	A	A	A	A	A	B	A	B	A	A	A	B	A	A	B	B	B	A	B
1A	AX-89732204	B	B	B	B	A	B	A	A	A	A	X	A	A	B	A	A	A	B	B	A	B	A	B	X	B	B	A	A	X	A	A	A	A	A	B	A	B	A	A	A	B	A	A	B	B	B	A	B
1A	AX-109848476	B	B	B	B	A	A	A	A	A	A	X	A	A	A	A	A	A	B	B	A	B	A	B	B	B	B	A	A	X	A	A	A	A	A	B	A	B	A	A	A	B	A	A	B	B	B	A	B
1A	AX-109291490	B	B	B	B	A	A	A	A	A	A	X	A	A	A	A	A	A	B	B	A	B	A	B	B	B	B	A	A	X	A	A	A	A	A	B	A	B	A	A	A	B	A	X	B	B	B	A	B
1A	AX-109916940	B	B	B	B	A	A	A	A	A	A	X	A	A	A	A	A	A	B	B	A	B	A	B	B	B	B	A	A	X	A	A	A	A	A	B	A	B	A	A	A	B	A	A	B	B	B	A	B
1A	AX-110531680	A	B	B	B	A	A	A	A	A	A	X	A	A	A	A	A	A	B	B	A	B	A	B	B	B	B	A	A	X	A	A	A	A	A	B	A	B	A	A	A	B	A	A	B	B	B	A	B
1A	AX-111069267	A	B	B	B	A	A	A	A	A	X	X	A	A	A	A	A	A	B	B	A	B	A	B	B	B	B	A	A	X	A	A	A	A	A	B	A	B	A	A	A	B	A	A	B	B	B	A	B
1A	AX-110062154	A	B	B	B	A	A	A	A	A	A	X	A	A	A	A	A	A	B	B	A	B	A	B	B	B	B	A	A	X	A	A	A	A	A	B	A	B	A	A	A	B	A	A	B	B	B	A	B
1A	AX-108881024	A	B	B	B	A	A	A	A	A	A	X	A	A	A	A	A	A	B	B	A	B	A	B	B	B	B	A	A	X	A	A	A	A	A	B	A	B	A	A	A	B	A	A	B	B	B	A	B
1A	AX-109321208	A	B	B	B	A	A	A	A	A	X	X	A	A	A	A	A	A	B	B	A	B	A	B	B	B	B	A	A	X	A	A	A	A	A	B	A	B	X	A	A	B	A	A	B	B	B	X	B
1A	AX-109465131	A	B	B	B	A	A	A	A	A	A	X	A	A	A	A	A	A	B	B	A	B	A	B	B	B	B	A	A	X	A	A	A	A	A	B	A	B	A	A	A	B	A	X	B	B	B	A	B
1A	AX-109985412	A	B	B	B	A	A	A	A	A	A	X	A	A	A	A	A	A	B	B	A	B	A	B	B	B	B	A	A	X	A	A	A	A	A	B	A	B	A	A	A	B	A	A	B	B	B	A	B
1A	AX-109345385	A	B	B	B	A	A	A	A	A	X	X	A	A	A	A	A	A	B	B	A	B	A	B	B	B	B	A	A	B	A	A	A	A	A	B	A	B	X	A	A	B	A	X	B	B	B	X	B
1A	AX-110611419	A	B	B	B	A	A	A	A	A	A	X	A	A	A	A	A	A	B	B	A	B	A	B	B	B	B	A	A	X	A	A	A	A	B	B	A	B	A	A	A	B	A	X	B	B	B	A	B
1A	AX-95632782	A	B	B	B	A	A	A	A	A	A	X	A	A	A	A	A	A	B	B	A	B	A	B	B	B	B	A	A	X	A	A	A	A	B	B	A	B	A	A	A	B	A	A	B	B	B	A	B
1A	AX-111686031	A	B	B	B	A	A	A	A	A	A	X	A	A	A	A	A	A	B	B	A	B	A	B	B	B	B	A	A	X	A	A	A	A	B	B	A	B	A	A	A	B	A	A	B	B	B	A	B
1A	AX-109456415	A	B	B	B	A	A	A	A	A	A	X	A	A	A	A	A	A	B	B	A	B	A	B	B	B	B	A	A	X	A	A	A	A	B	B	A	B	A	A	A	B	A	A	B	B	B	A	B
1A	AX-110395979	A	B	B	B	A	A	A	A	A	A	X	A	A	A	A	A	A	B	B	A	B	A	B	B	B	B	A	A	X	A	A	A	A	B	B	A	B	A	A	A	B	A	X	B	B	B	A	B
1A	AX-110937281	A	B	B	B	A	A	A	A	A	A	X	A	A	A	A	A	A	B	B	A	A	A	B	B	B	B	A	A	X	A	A	A	A	B	B	A	B	A	A	A	B	A	A	B	B	B	A	B
1A	AX-94426657	A	B	B	B	A	A	A	A	A	A	X	A	A	B	A	A	A	B	B	A	A	A	B	B	A	B	A	A	X	A	A	A	A	B	B	A	B	A	A	A	B	A	A	B	B	B	A	B
1A	AX-95117204	A	B	B	B	A	A	A	A	A	A	X	A	A	B	A	A	A	B	B	A	B	A	B	B	A	B	A	A	X	A	A	A	A	B	B	A	B	A	A	A	B	A	A	B	B	B	A	B
1A	AX-108931576	A	B	B	B	A	A	A	A	A	A	X	A	A	B	A	A	A	B	B	A	B	A	B	B	A	B	A	A	X	A	A	A	A	B	B	A	B	A	A	A	B	A	A	B	B	B	A	B
1A	AX-110981297	A	B	B	B	A	A	A	A	A	A	X	A	A	B	A	A	A	B	B	A	B	A	B	B	A	B	A	A	X	A	A	A	A	B	B	A	B	A	A	A	B	A	A	B	B	B	A	B
1A	AX-110023564	A	B	B	B	A	A	A	A	X	A	X	A	A	B	A	A	A	B	B	A	B	A	B	B	A	B	A	A	X	A	A	A	A	B	B	A	B	A	A	A	B	A	A	B	B	B	A	B
1A	AX-109408386	A	B	A	B	A	A	A	A	X	A	X	A	A	B	A	A	A	B	B	A	B	A	B	B	A	B	A	A	X	A	A	A	A	B	B	A	B	A	A	A	B	A	A	B	B	B	A	B
1A	AX-110363276	A	B	A	B	B	A	A	B	X	A	B	A	A	B	A	A	A	B	B	A	B	A	B	A	A	B	A	A	X	A	A	A	B	B	B	A	A	A	B	A	B	A	A	A	B	B	A	B
1A	AX-109849752	A	B	A	B	B	A	A	A	X	A	B	A	A	B	A	A	A	B	B	A	B	A	B	A	A	B	A	A	X	A	A	A	B	B	B	A	A	A	B	A	B	A	A	B	B	B	A	B
1A	AX-109408584	A	B	A	B	B	A	A	A	X	A	B	A	B	B	A	A	A	B	B	A	B	A	B	A	A	B	A	A	X	A	A	A	B	B	B	A	A	A	B	A	B	A	A	B	B	B	A	B
1A	AX-110562440	A	B	A	B	B	A	A	B	A	A	B	A	A	B	A	A	A	B	B	A	B	A	B	A	A	B	A	A	X	A	A	A	B	B	B	A	A	A	B	B	B	A	A	A	B	B	A	B
1A	AX-94873283	A	B	A	B	B	A	X	B	A	A	B	A	A	B	A	A	A	B	B	A	B	A	B	A	A	B	A	A	X	A	A	A	B	B	B	A	A	A	B	B	B	X	A	A	B	B	A	B
1A	AX-110464527	A	B	A	B	B	A	A	B	A	A	B	A	A	B	A	A	A	B	B	A	B	A	B	A	A	B	A	A	X	A	A	A	B	B	B	A	A	X	B	B	B	A	A	A	B	B	A	B
1A	AX-110084994	A	B	A	B	B	A	A	B	A	A	B	A	A	B	A	A	A	B	B	A	B	A	B	A	A	B	A	A	X	A	A	A	B	B	B	A	A	A	B	B	B	A	A	A	B	B	A	B
1A	AX-109914567	A	B	A	B	B	A	A	B	A	A	B	A	A	B	A	A	A	B	B	A	B	A	B	A	A	B	A	A	X	A	A	A	B	B	B	A	A	A	B	B	B	A	A	A	B	B	A	B
1A	AX-111571300	A	B	A	B	B	A	A	B	A	A	B	A	A	B	A	A	A	B	B	A	B	A	B	A	A	B	B	A	X	A	A	A	B	B	B	A	A	A	B	B	B	A	A	A	B	B	B	B
1A	AX-109545573	A	B	A	B	B	A	A	B	A	A	B	A	A	B	A	A	A	B	B	A	B	A	B	A	A	B	B	A	X	A	A	A	B	B	B	A	A	A	B	B	B	A	A	A	B	B	B	B
1A	AX-111688135	B	B	A	B	B	A	B	B	A	A	B	A	A	B	A	A	A	B	B	A	B	A	B	A	X	B	B	A	X	A	A	A	B	B	B	A	A	A	B	B	B	A	A	A	B	B	B	B
1A	AX-111702167	B	B	A	B	B	A	B	B	B	A	B	A	B	B	A	A	A	B	B	B	B	A	B	A	A	B	B	A	A	A	A	B	B	B	B	A	A	A	B	B	B	B	A	A	B	B	B	B
1A	AX-108730532	B	B	A	B	B	A	B	B	B	A	B	A	B	B	A	A	A	A	B	B	B	A	B	A	A	B	B	A	A	A	A	B	B	B	B	A	A	A	B	B	B	B	A	A	B	B	B	B
1A	AX-111156568	B	B	A	B	B	A	B	B	B	A	B	A	B	B	A	A	A	A	B	B	B	A	B	A	A	B	B	A	A	A	A	A	B	B	B	A	A	A	B	B	B	B	A	A	B	B	B	B
1A	AX-109971623	B	B	A	B	B	A	B	B	B	A	B	A	B	B	A	A	A	A	B	B	B	A	B	A	A	B	B	A	A	A	A	A	B	B	B	A	A	A	B	B	B	B	X	A	B	B	B	B
1A	AX-111655790	B	B	A	B	B	A	B	B	B	A	B	A	B	B	A	A	A	A	B	B	B	A	B	A	A	B	B	A	A	A	A	A	B	B	B	A	A	A	B	B	B	B	A	A	B	B	B	B
1A	AX-109634424	B	B	A	B	B	A	B	B	B	A	B	A	B	B	A	A	A	A	B	B	B	A	B	A	A	B	B	A	A	A	A	A	B	B	B	A	A	A	B	B	B	B	A	A	B	B	B	B
1A	AX-108798656	X	B	A	B	B	A	B	B	B	A	B	A	B	B	A	A	A	B	B	B	B	A	B	A	A	B	B	A	A	A	A	A	B	B	B	A	A	A	B	B	B	B	A	B	B	B	B	B
1A	AX-111652275	X	B	A	B	B	A	B	B	B	A	B	A	B	B	A	A	A	B	B	B	B	A	B	A	A	B	B	A	A	A	A	A	B	B	B	A	A	A	B	B	B	B	A	B	B	B	B	B
1A	AX-89713082	X	B	A	B	B	B	B	B	B	A	B	A	B	B	A	A	A	B	B	B	B	B	B	A	A	B	B	A	A	A	A	A	B	B	B	A	A	A	B	B	B	B	A	B	B	B	B	B
1A	AX-109968061	A	B	A	B	B	B	A	B	B	A	B	A	B	B	A	A	A	B	B	B	B	A	B	A	A	B	B	A	A	A	A	A	B	B	B	A	A	A	B	B	B	B	A	B	B	B	B	B
1A	AX-111575061	B	B	A	A	B	B	A	B	B	B	B	A	B	B	B	B	A	A	B	B	B	B	B	B	A	B	B	B	A	A	A	B	B	B	B	A	A	A	B	B	B	A	A	B	A	A	B	B
1A	AX-110386051	B	B	A	A	B	B	A	B	X	B	B	A	B	B	B	B	A	A	B	B	B	B	B	B	B	B	B	B	A	A	B	B	B	B	B	A	A	A	A	A	B	B	A	A	A	A	B	B
1A	AX-111489802	B	B	A	A	B	B	A	B	X	B	B	A	B	B	B	B	B	A	B	B	B	B	B	B	B	B	B	B	A	A	B	B	B	B	B	A	A	A	A	A	B	B	A	A	A	A	B	B
1A	AX-108914803	B	B	A	A	B	B	A	A	X	B	B	A	B	A	B	B	B	B	B	B	B	B	B	B	B	B	B	B	X	A	B	B	B	A	B	A	A	A	A	A	B	B	A	A	A	A	A	B
1A	AX-109855969	B	B	A	A	B	B	A	A	X	B	B	A	B	A	B	B	B	B	B	B	B	B	B	B	B	B	B	B	X	A	B	B	A	A	B	A	A	A	A	A	B	B	A	A	A	A	A	B
1A	AX-110636090	B	B	A	A	B	B	B	A	X	A	B	A	B	A	A	A	A	B	B	B	A	B	B	B	B	B	B	B	X	A	B	B	A	A	B	A	A	A	A	A	B	B	A	A	A	A	A	B
1A	AX-109958813	B	B	A	A	B	B	B	A	X	A	X	A	B	A	A	A	A	B	B	B	A	B	B	B	X	B	B	B	X	A	B	B	A	A	X	A	A	A	A	A	B	B	A	A	A	A	A	B
1A	AX-110394989	B	B	A	A	B	B	B	A	X	A	B	A	B	A	A	A	A	B	B	B	A	B	B	B	B	B	B	B	X	A	B	B	A	A	B	A	A	A	A	A	B	B	A	A	A	A	A	B
1A	AX-111471771	B	B	A	A	B	B	B	A	X	A	B	A	B	A	A	A	A	B	A	B	A	B	B	A	B	B	B	B	X	A	B	B	A	A	B	A	A	A	A	A	B	B	A	A	A	A	A	B
1A	AX-110363619	B	B	A	A	B	B	B	A	X	A	B	A	B	A	A	A	A	B	A	B	A	B	B	A	B	B	B	B	X	A	B	B	A	A	B	A	A	A	A	A	B	B	A	A	A	A	A	B
1A	AX-109987797	B	B	A	A	B	B	B	A	B	A	B	A	B	A	A	A	A	B	A	B	A	B	B	A	B	B	B	B	X	A	B	B	A	A	B	A	A	A	A	A	B	B	A	A	A	A	A	B
1A	AX-109292225	B	B	A	A	B	B	B	A	B	A	B	A	B	A	A	A	A	B	A	B	A	B	B	A	B	B	B	B	X	A	B	B	A	A	B	A	A	A	A	A	B	B	A	A	A	A	A	B
1B	AX-111116890	B	B	A	A	B	A	B	A	A	A	B	B	B	A	B	B	A	B	B	X	B	A	A	A	A	B	B	A	B	B	A	A	A	A	B	A	A	B	B	A	B	A	B	A	A	A	A	A
1B	AX-108798446	B	B	A	A	B	A	B	A	A	A	B	B	B	A	B	B	A	B	B	X	B	A	A	A	A	B	B	A	B	B	A	A	A	A	B	A	A	B	B	A	B	A	B	A	A	X	A	A
1B	AX-109859779	B	B	A	A	B	A	B	A	A	A	B	B	B	A	B	B	A	B	B	X	B	A	A	A	X	B	B	A	B	B	A	A	A	A	B	A	A	B	B	A	B	A	B	A	A	X	A	A
1B	AX-182074338	B	B	A	A	B	A	B	A	A	A	B	B	B	A	B	B	A	B	B	X	B	A	A	A	A	B	B	A	B	B	A	A	A	A	B	A	A	B	B	A	B	A	B	A	A	X	A	A
1B	AX-108774212	B	B	A	A	B	A	B	A	A	A	B	B	B	A	B	B	A	B	B	X	B	A	A	A	A	B	B	A	B	B	A	A	A	A	B	A	A	B	B	A	B	A	B	A	A	X	A	A
1B	AX-109435258	B	B	A	A	B	A	B	A	A	A	B	B	B	A	B	B	A	B	B	X	B	A	A	A	A	B	B	A	B	B	A	A	A	A	B	A	A	B	B	A	B	A	B	A	A	X	A	A
1B	AX-95144748	B	B	A	A	B	A	B	A	A	A	B	B	B	A	B	B	A	B	B	X	B	A	A	A	A	B	B	A	B	B	A	A	A	A	B	A	A	B	B	A	B	A	B	A	A	X	A	A
1B	AX-182098040	B	B	A	A	B	A	B	A	A	A	B	B	B	A	B	B	A	B	B	X	B	A	A	A	A	B	B	A	B	B	A	A	A	A	B	A	A	B	B	A	B	A	B	A	A	X	A	A
1B	AX-95176576	B	B	A	A	B	A	B	A	B	A	B	B	B	A	B	B	B	B	B	B	B	A	A	B	A	B	B	A	B	B	B	B	B	A	B	A	B	B	B	A	A	A	A	A	B	B	A	A
1B	AX-110477792	B	B	A	A	B	A	B	A	B	A	B	B	B	A	B	B	B	B	B	B	B	A	A	B	A	B	B	A	B	B	B	B	B	A	B	A	B	B	B	A	A	A	A	A	B	B	A	A
1B	AX-108798723	B	B	A	A	B	A	B	A	B	A	B	B	B	A	B	B	B	B	B	B	B	A	A	B	A	B	B	A	B	B	B	B	B	A	B	A	B	B	B	A	A	A	A	A	B	B	A	A
1B	AX-108850301	B	B	A	A	B	A	B	A	B	A	B	B	B	A	B	B	B	B	B	B	B	A	A	B	A	B	B	A	B	B	B	B	B	A	B	A	B	B	B	A	A	A	A	A	B	B	A	A
1B	AX-110020631	B	B	A	A	B	A	B	A	B	A	B	B	B	A	B	B	B	B	B	B	B	A	A	B	A	B	B	A	B	B	B	B	B	A	B	A	B	B	B	A	A	A	A	A	B	B	A	A
1B	AX-109372181	B	B	A	A	B	A	B	A	B	A	B	B	B	A	B	B	B	B	B	B	B	A	A	B	X	B	B	A	B	B	B	B	B	A	B	A	B	B	B	A	A	A	A	A	B	B	A	A
1B	AX-109862469	B	B	A	A	B	A	B	A	B	A	B	B	B	A	B	B	B	B	B	B	B	A	A	B	A	B	B	A	B	B	B	B	B	A	B	A	B	B	B	A	A	A	A	A	B	B	A	A
1B	AX-109322773	B	B	A	A	B	A	B	A	B	A	B	B	B	A	B	B	B	B	B	B	B	A	A	B	A	B	B	A	B	B	B	B	B	A	B	A	B	B	B	A	A	A	A	A	B	B	A	A
1B	AX-94433968	B	B	A	A	B	A	B	A	B	A	B	B	B	A	B	B	B	B	B	B	B	A	A	B	A	B	B	A	B	B	B	B	B	A	B	A	B	B	B	A	A	A	B	A	B	B	A	A
1B	AX-111083386	B	B	A	A	B	A	B	A	B	A	B	B	B	A	B	B	B	B	B	B	B	A	A	B	A	B	B	A	B	B	B	B	B	A	B	A	B	B	B	A	A	A	B	A	B	B	A	A
1B	AX-108987264	B	B	A	A	B	A	B	A	B	A	B	B	B	A	B	B	B	B	B	B	B	A	A	B	A	B	B	A	B	B	B	B	B	A	B	A	B	B	B	A	A	A	B	B	B	B	A	A
1B	AX-109508228	B	B	A	A	B	A	B	A	B	A	B	B	B	A	B	B	B	B	B	B	B	A	A	B	X	B	B	A	B	B	B	B	B	A	B	A	B	B	B	A	A	A	B	B	B	B	A	A
1B	AX-110378403	B	B	A	A	B	A	B	A	B	A	B	B	B	A	B	B	B	B	B	B	B	A	A	B	X	B	B	A	B	B	B	B	B	A	B	A	B	B	B	A	A	A	B	B	B	B	A	A
1B	AX-108740171	B	B	A	A	B	A	B	A	B	A	B	B	B	A	B	B	B	B	B	B	B	A	A	B	A	B	B	A	B	B	B	B	B	A	B	A	B	B	B	A	A	A	B	B	B	B	A	A
1B	AX-111518766	B	B	A	A	B	A	B	A	B	A	B	B	B	A	B	B	B	B	B	B	B	A	A	B	A	B	B	A	B	B	B	B	B	A	B	A	B	B	B	A	A	A	B	B	B	B	A	A
1B	AX-111051682	B	B	A	A	B	A	B	A	B	A	B	B	B	A	B	B	B	B	B	B	B	A	A	B	A	B	B	A	B	B	B	B	B	A	B	A	B	B	B	A	A	A	B	B	B	B	A	A
1B	AX-109828779	B	B	A	A	B	A	B	X	B	X	B	B	B	A	B	B	B	B	B	B	B	A	A	B	A	B	B	A	B	B	B	B	B	A	B	A	B	B	B	A	A	A	B	B	B	B	X	A
1B	AX-95683975	B	B	A	A	B	A	B	A	B	A	B	B	B	A	B	B	B	B	B	B	B	A	A	B	A	B	B	A	B	B	B	B	B	A	B	A	B	B	B	A	A	A	B	B	B	B	A	A
1B	AX-111461819	B	B	A	A	B	A	B	A	B	A	B	B	B	A	B	B	B	B	B	B	B	A	A	B	A	B	B	A	B	B	B	B	B	A	B	A	B	B	B	A	A	A	B	B	B	B	A	A
1B	AX-110524472	B	B	A	A	B	A	B	A	B	A	B	B	B	A	B	B	B	B	B	B	B	A	A	B	A	B	B	A	B	B	B	B	B	A	B	A	B	B	B	A	A	A	B	B	B	B	A	A
1B	AX-111518016	B	B	A	A	B	A	B	A	B	A	B	B	B	A	B	B	B	B	B	B	B	A	A	B	A	B	B	A	B	B	B	B	B	A	B	A	B	B	B	A	A	A	B	B	B	B	A	A
1B	AX-109050847	B	B	A	A	B	A	B	A	B	A	B	B	B	A	B	B	B	B	B	B	B	A	A	B	A	B	B	A	B	B	B	B	B	A	B	A	B	B	B	A	A	A	B	B	B	B	X	A
1B	AX-109020320	B	B	A	A	B	A	B	A	B	A	B	B	X	A	B	B	B	B	B	B	B	A	A	B	A	B	B	A	B	B	B	B	B	A	B	A	B	B	B	A	A	A	B	B	B	B	A	A
1B	AX-109907382	B	B	A	A	B	A	B	A	B	A	B	B	B	A	B	B	B	B	B	B	B	A	A	B	A	B	B	A	B	B	B	B	B	A	B	A	B	B	B	A	A	A	B	B	B	B	A	A
1B	AX-108838990	B	B	A	A	B	A	B	X	B	X	B	B	B	A	B	B	B	B	B	B	B	A	A	B	A	B	B	A	B	B	B	B	B	A	B	A	B	B	B	A	A	A	B	B	B	B	X	A
1B	AX-110924487	B	B	A	A	B	A	B	A	B	A	B	B	B	A	B	B	B	B	B	B	B	A	A	B	A	B	B	A	B	B	B	B	B	A	B	A	B	B	B	A	A	A	B	B	B	B	A	A
1B	AX-111597240	B	B	A	A	B	A	B	A	B	A	B	B	B	A	B	B	B	B	B	B	B	A	A	B	A	B	B	A	B	B	B	B	B	A	B	A	B	B	B	A	A	A	B	B	B	B	A	A
1B	AX-108995348	B	B	A	A	B	A	B	A	B	A	B	B	B	A	B	B	B	B	B	B	B	A	A	B	A	B	B	A	B	B	B	B	B	A	B	A	B	B	B	A	A	A	B	B	B	B	A	A
1B	AX-108909153	B	B	A	A	B	A	B	A	B	A	B	B	B	A	B	B	B	B	B	B	B	A	A	B	A	B	B	A	B	B	B	B	B	A	B	A	B	B	B	A	A	A	B	B	B	B	A	A
1B	AX-110938801	B	B	A	A	B	A	B	A	B	A	B	B	B	A	B	B	B	B	B	B	B	A	A	B	A	B	B	A	B	B	B	B	B	A	B	A	B	B	B	A	A	A	B	B	B	B	A	A
1B	AX-109437757	B	B	A	A	B	A	B	A	B	A	B	B	B	A	B	B	B	B	B	B	B	A	A	B	A	B	B	A	B	B	B	B	B	A	B	A	B	B	B	A	A	A	B	B	B	B	A	A
1B	AX-110597141	B	B	A	A	B	A	B	A	B	A	B	B	B	A	B	B	B	B	B	B	B	A	A	B	A	B	B	A	B	B	B	B	B	A	B	A	B	B	B	A	A	A	B	B	B	B	A	A
1B	AX-110474956	B	B	A	A	B	A	B	A	B	A	B	B	B	A	B	B	B	B	B	B	B	A	A	B	A	B	B	A	B	B	B	B	B	A	B	A	B	B	B	A	A	A	B	B	B	B	A	A
1B	AX-109581046	B	B	A	A	B	A	B	A	B	A	B	B	B	A	B	B	B	B	B	B	B	A	A	B	X	B	B	A	B	B	B	B	B	A	B	A	B	B	B	A	A	A	B	B	B	B	X	A
1B	AX-110623229	B	B	A	A	B	A	B	A	B	A	B	B	B	A	B	B	B	B	B	B	B	A	A	B	A	B	B	A	B	B	B	B	B	A	B	A	B	B	B	A	A	A	B	B	B	B	A	A
1B	AX-108845851	B	B	A	A	B	A	B	A	B	A	B	B	B	A	B	B	B	B	B	B	B	A	A	B	A	B	B	A	B	B	B	B	B	A	B	A	B	B	B	A	A	A	B	B	B	B	A	A
1B	AX-111118968	B	B	A	A	B	A	B	A	B	A	B	B	B	A	B	B	B	B	B	B	B	A	A	B	A	B	B	A	B	B	B	B	B	A	B	A	B	B	B	A	A	A	B	B	B	B	A	A
1B	AX-111482877	B	B	A	A	B	A	B	A	B	A	B	B	B	A	B	B	B	B	B	B	B	A	A	B	A	B	B	A	B	B	B	B	B	A	B	A	B	B	B	A	A	A	B	B	B	B	A	A
1B	AX-110386580	B	B	A	A	B	A	B	A	B	A	B	B	B	A	B	B	B	B	B	B	B	A	A	B	A	B	B	A	B	B	B	B	B	A	B	A	B	B	B	A	A	A	B	B	B	B	A	A
1B	AX-110740030	B	B	A	A	B	A	B	A	B	A	B	B	B	A	B	B	B	B	B	B	B	A	A	B	A	B	B	A	B	B	B	B	B	A	B	A	B	B	B	A	A	A	B	B	B	B	A	A
1B	AX-109387657	B	B	A	A	B	A	B	A	B	A	B	B	B	A	B	B	B	B	B	B	B	A	A	B	A	B	B	A	B	B	B	B	B	A	B	A	B	B	B	A	A	A	B	B	B	B	A	A
1B	AX-111707424	B	B	A	A	B	A	B	A	B	A	B	B	B	A	B	B	B	B	B	B	B	A	A	B	A	B	B	A	B	B	B	B	B	A	B	A	B	B	B	A	A	A	B	B	B	B	A	A
1B	AX-110689665	B	B	A	A	B	X	B	A	B	A	B	B	B	A	B	B	B	B	B	B	B	A	A	B	A	B	B	A	B	B	B	B	B	X	B	A	B	B	B	A	A	A	B	B	B	B	A	A
1B	AX-109932384	B	B	A	A	B	A	B	A	B	A	B	B	B	A	B	B	B	B	B	B	B	A	A	B	A	B	B	A	B	B	B	B	B	A	B	A	B	B	B	A	A	A	B	B	B	B	A	A
1B	AX-109580210	B	B	A	A	B	A	B	A	B	A	B	B	B	A	B	B	B	B	B	B	B	A	A	B	A	B	B	A	B	B	B	B	B	A	B	A	B	B	B	A	A	A	B	B	B	B	A	A
1B	AX-111121879	B	B	A	A	B	A	B	A	B	A	B	B	B	A	B	B	B	B	B	B	B	A	A	B	A	B	B	A	B	B	B	B	B	A	B	A	B	B	B	A	A	A	B	B	B	B	A	A
1B	AX-110369203	B	B	A	A	B	A	B	A	B	A	B	B	B	A	B	B	B	B	B	B	B	A	A	B	X	B	B	A	B	B	B	B	B	A	B	A	B	B	B	A	A	A	B	B	B	B	A	A
1B	AX-109544098	B	B	A	A	B	A	B	A	B	A	B	B	B	A	B	B	B	B	B	B	B	A	A	B	A	B	B	A	B	B	B	B	B	A	B	A	B	B	B	A	A	A	B	B	B	B	A	A
1B	AX-111463788	B	B	A	A	B	A	B	A	B	A	B	B	B	A	B	B	B	B	B	B	B	A	A	B	A	B	B	A	B	B	B	B	B	A	B	A	B	B	B	A	A	A	B	B	B	B	A	A
1B	AX-109338666	B	B	A	A	B	A	B	A	B	A	B	B	B	A	B	B	B	B	B	B	B	A	A	B	A	B	B	A	B	B	B	B	B	A	B	A	B	B	B	A	A	A	B	B	B	B	A	A
1B	AX-109474984	B	B	A	A	B	A	B	A	B	A	B	B	B	A	B	B	B	B	B	B	B	A	A	B	A	B	B	A	B	B	B	B	B	A	B	A	B	B	B	A	A	A	B	B	B	B	A	A
1B	AX-110531641	B	B	A	A	B	A	B	A	B	A	B	B	B	A	B	B	B	B	B	B	B	A	A	B	A	B	B	A	B	B	B	B	B	A	B	A	B	B	B	A	A	A	B	B	B	B	A	A
1B	AX-110517311	B	B	A	A	B	A	B	A	B	A	B	B	B	A	B	B	B	B	B	B	B	A	A	B	A	B	B	A	B	B	B	B	B	A	B	A	B	B	B	A	A	A	B	B	B	B	A	A
1B	AX-108800295	B	B	A	A	B	A	B	A	B	A	B	B	B	A	B	B	B	B	B	B	B	A	A	B	A	B	B	A	B	B	B	B	B	A	B	A	B	B	B	A	A	A	B	B	B	B	A	A
1B	AX-109583401	B	B	A	A	B	A	B	A	B	A	B	B	B	A	B	B	B	B	B	B	B	A	A	B	A	B	B	A	B	B	B	B	B	A	B	A	B	B	B	A	A	A	B	B	B	B	A	A
1B	AX-111153034	B	B	A	A	B	A	B	A	B	A	B	B	B	A	B	B	B	B	B	B	B	A	A	B	A	B	B	A	B	B	B	B	B	A	B	A	B	B	B	A	A	A	B	B	B	B	A	A
1B	AX-109078484	B	B	A	A	B	A	B	A	B	A	B	B	B	A	B	B	B	B	B	B	B	A	A	B	A	B	B	A	B	B	B	B	B	A	B	A	B	B	B	A	A	A	B	B	B	B	A	A
1B	AX-111717169	B	B	A	A	B	A	B	A	B	A	B	B	B	A	B	B	B	B	B	B	B	A	A	B	A	B	B	A	B	B	B	B	B	A	B	A	B	B	B	A	A	A	B	B	B	B	A	A
1B	AX-94510790	B	B	A	A	B	A	B	A	B	A	B	B	B	A	B	B	B	B	B	B	B	A	A	B	A	B	B	A	B	B	B	B	B	A	B	A	B	B	A	A	A	A	B	B	B	B	A	A
1B	AX-108872900	B	B	A	A	B	A	B	A	B	A	B	B	B	A	B	B	B	B	B	B	B	A	A	B	A	B	B	A	B	B	B	B	B	A	B	A	B	B	A	A	A	A	B	B	B	B	A	A
1B	AX-111525116	B	B	A	A	B	A	B	A	B	A	B	B	B	A	B	B	B	B	B	B	B	A	A	B	A	B	B	A	B	B	B	B	B	A	B	A	B	B	A	A	A	A	B	B	B	B	A	A
1B	AX-111041532	B	B	A	A	B	A	B	A	B	A	B	B	B	A	B	B	B	B	B	B	B	A	A	B	A	B	B	A	B	B	B	B	B	A	B	A	B	B	B	A	A	A	B	B	B	B	A	A
1B	AX-109419267	B	B	A	A	B	A	B	X	B	A	B	B	B	A	B	B	B	B	B	B	B	A	A	B	A	B	B	A	B	B	B	B	B	A	B	A	B	B	B	A	A	A	B	B	B	B	A	A
1B	AX-108756721	B	B	A	A	B	A	B	A	B	A	B	B	B	A	B	B	B	B	B	B	B	A	A	B	A	B	B	A	B	B	B	B	B	A	B	A	B	B	B	A	A	A	B	B	B	B	X	A
1B	AX-111715015	B	B	A	A	B	A	B	A	B	A	B	B	B	A	B	B	B	B	B	B	B	A	A	B	A	B	B	A	B	B	B	B	B	A	B	A	B	B	B	A	A	A	B	B	B	B	A	A
1B	AX-111468437	B	B	A	A	B	A	B	A	B	A	B	B	B	A	B	B	B	B	B	B	B	A	A	B	A	B	B	A	B	B	B	B	B	A	B	A	B	B	B	A	A	A	B	B	B	B	A	A
1B	AX-109340517	B	B	A	A	B	A	B	A	B	A	B	B	B	A	B	B	B	B	B	B	X	A	A	B	A	B	B	A	B	B	B	B	B	A	B	A	B	B	B	A	A	A	B	B	B	B	A	A
1B	AX-111549107	B	B	A	A	B	A	B	A	B	A	B	B	B	A	B	B	B	B	B	B	B	A	A	B	A	B	B	A	B	B	B	B	B	A	B	A	B	B	B	A	A	A	B	B	B	B	A	A
1B	AX-110121329	B	B	A	A	B	A	B	A	B	A	B	B	B	A	B	B	B	B	B	B	B	A	A	B	A	B	B	A	B	B	B	B	B	A	B	A	B	B	B	A	A	A	B	B	B	B	A	A
1B	AX-111022842	B	B	A	A	B	A	B	A	B	A	B	B	B	A	B	B	B	B	B	B	B	A	A	B	A	B	B	A	B	B	B	B	B	A	B	A	B	B	B	A	A	A	B	B	B	B	A	A
1B	AX-108973265	B	B	A	A	B	A	B	A	B	A	B	B	B	A	B	B	B	B	B	B	B	A	A	B	A	B	B	A	B	B	B	B	B	A	B	A	B	B	B	A	A	A	B	B	B	B	A	A
1B	AX-109873586	B	B	A	A	B	A	B	A	B	A	B	B	B	A	B	B	B	B	B	B	B	A	A	B	A	B	B	A	B	B	B	B	B	A	B	A	B	B	B	A	A	A	B	B	B	B	A	A
1B	AX-111109396	B	B	A	A	B	A	B	A	B	A	B	B	B	A	B	B	B	B	B	B	B	A	A	B	X	B	B	A	B	B	B	B	B	A	B	A	B	B	B	A	A	A	B	B	B	B	A	A
1B	AX-111759816	B	B	A	A	B	A	B	A	B	A	B	B	B	A	B	B	B	B	B	B	B	A	A	X	A	B	B	A	B	B	B	B	B	A	B	A	B	B	B	A	A	A	B	B	B	B	A	A
1B	AX-110002681	B	B	A	A	B	A	B	A	B	A	B	B	B	A	B	B	B	B	B	B	B	A	A	B	A	B	B	A	B	B	B	B	B	A	B	A	B	B	B	A	A	A	B	B	B	B	A	A
1B	AX-111540229	B	B	A	A	B	A	B	A	B	A	B	B	B	A	B	B	B	B	B	B	B	A	A	B	A	B	B	A	B	B	B	B	B	A	B	A	B	B	B	A	A	A	B	B	B	B	A	A
1B	AX-109271826	B	B	A	A	B	A	B	A	B	A	B	B	B	A	B	B	B	B	B	B	B	A	A	B	A	B	B	A	B	B	B	B	B	A	B	A	B	B	B	A	A	A	B	B	B	B	X	A
1B	AX-111503092	B	B	A	A	B	A	B	A	B	A	B	B	B	A	B	B	B	B	B	B	B	A	A	B	A	B	B	A	B	B	B	B	B	A	B	A	B	B	B	A	A	A	B	B	B	B	A	A
1B	AX-111496509	B	B	A	A	B	A	B	A	B	A	B	B	B	A	B	B	B	B	B	B	B	A	A	B	A	B	B	A	B	B	B	B	B	A	B	A	B	B	B	A	A	A	B	B	B	B	A	A
1B	AX-109853345	B	B	A	A	B	A	B	A	B	A	B	B	B	A	B	B	B	B	B	B	B	A	A	B	A	B	B	A	B	B	B	B	B	A	B	A	B	B	B	A	A	A	B	B	B	B	X	A
1B	AX-109070579	B	B	A	A	B	A	B	A	B	A	B	B	B	A	B	B	B	B	B	B	B	A	A	B	A	B	B	A	B	B	B	B	B	A	B	A	B	B	B	A	A	A	B	B	B	B	A	A
1B	AX-109447941	B	B	A	A	B	A	B	A	B	A	B	B	B	A	B	B	B	B	B	B	B	A	A	B	A	B	B	A	B	B	B	B	B	A	B	A	B	B	A	A	A	A	B	B	B	B	A	A
1B	AX-108877371	B	B	A	A	B	A	B	A	B	A	B	B	B	A	B	B	B	B	B	B	B	A	A	B	A	B	B	A	B	B	B	B	B	A	B	A	B	B	A	A	A	A	B	B	B	B	A	A
1B	AX-109523456	B	B	A	A	B	A	B	A	B	A	B	B	B	A	X	B	B	B	B	B	B	A	A	B	A	B	B	A	B	B	B	B	B	A	B	A	B	B	A	A	A	A	B	B	B	B	X	A
1B	AX-111744000	B	B	A	A	B	A	B	A	B	A	B	B	B	A	B	B	B	B	B	B	B	A	A	B	A	B	B	A	B	B	B	B	B	A	B	A	B	B	A	A	A	A	B	B	B	B	A	A
1B	AX-109920004	B	B	A	A	B	A	B	A	B	A	B	B	B	A	B	B	B	B	B	X	B	A	A	B	A	B	B	A	B	B	B	B	B	A	B	A	B	B	A	A	A	A	B	B	B	B	A	A
1B	AX-111701712	B	B	A	A	B	A	B	A	B	A	B	B	B	A	B	B	B	B	B	B	B	A	X	B	A	B	B	A	B	B	B	B	B	A	B	A	B	B	A	A	A	A	B	B	B	B	A	X
1B	AX-110057926	B	B	A	A	B	A	B	A	B	A	B	B	B	A	B	B	B	B	B	B	B	A	A	B	A	B	B	A	B	B	B	B	B	A	B	A	B	B	A	A	A	A	B	B	B	B	A	A
1B	AX-109356137	B	B	A	A	B	A	B	A	B	X	B	B	B	A	B	B	B	B	B	B	B	A	A	B	A	B	B	A	B	B	B	B	B	A	B	A	B	B	A	A	A	A	B	B	B	B	A	A
1B	AX-109971835	B	B	A	A	B	A	B	A	B	A	B	B	B	A	B	B	B	B	B	B	B	A	A	B	A	B	B	A	B	B	B	B	B	A	B	A	B	B	A	A	A	A	B	B	B	B	A	A
1B	AX-111013576	B	B	A	A	B	A	B	A	B	A	B	B	B	A	B	B	B	B	B	B	B	A	A	B	A	B	B	A	B	B	B	B	B	A	B	A	B	B	A	A	A	A	B	B	B	B	A	A
1B	AX-108959675	B	B	A	A	B	A	B	A	B	X	B	B	B	A	B	B	B	B	B	B	B	A	A	B	A	B	B	A	B	B	B	B	B	A	B	A	B	B	A	A	A	A	B	B	B	B	A	A
1B	AX-110437942	B	B	A	A	B	A	B	A	B	A	B	B	B	A	B	B	B	B	B	B	B	A	A	B	A	B	B	A	B	B	B	B	B	A	B	A	B	B	A	A	A	A	B	B	B	B	A	A
1B	AX-110737060	B	B	A	A	B	A	B	A	B	A	B	B	B	A	B	B	B	B	B	B	B	A	A	B	A	B	B	A	B	B	B	B	B	A	B	A	B	B	A	A	A	A	B	B	B	B	A	A
1B	AX-109835720	B	B	A	A	B	A	B	A	B	A	B	B	B	A	B	B	B	B	B	B	B	A	A	B	A	B	B	A	B	B	B	B	B	A	B	A	B	B	A	A	A	A	B	B	B	B	X	A
1B	AX-111649750	B	B	A	A	B	A	B	A	B	A	B	B	B	A	B	B	B	B	B	B	X	A	A	B	A	B	B	A	B	B	B	B	B	A	B	A	B	B	A	A	A	A	B	B	B	B	A	A
1B	AX-110169030	B	B	A	A	B	A	B	A	B	A	B	B	B	A	B	B	B	B	B	B	B	A	A	B	A	B	B	A	B	B	B	B	B	A	B	A	B	B	A	A	A	A	B	B	B	B	A	A
1B	AX-109888316	B	B	A	A	B	A	B	A	B	A	B	B	B	A	B	B	B	B	B	B	B	A	A	B	A	B	B	A	B	B	B	B	B	A	B	A	B	B	A	A	A	A	B	B	B	B	A	A
1B	AX-111161220	B	B	A	A	B	A	B	A	B	A	B	B	B	A	B	B	B	B	B	B	B	A	A	B	X	B	B	A	B	B	B	B	B	A	B	A	B	B	A	A	A	A	B	B	B	B	A	A
1B	AX-110491218	B	B	A	A	B	A	B	A	B	A	B	B	B	A	B	B	B	B	B	B	B	A	A	B	A	B	B	A	B	B	B	B	B	A	B	A	B	B	A	A	A	A	B	B	B	B	A	A
1B	AX-108831096	B	B	A	A	B	A	B	A	B	A	B	B	B	A	B	B	B	B	B	B	B	A	A	B	A	B	B	A	B	B	B	B	B	A	B	A	B	B	A	A	A	A	B	B	B	B	A	A
1B	AX-111672727	B	B	A	A	B	A	B	X	B	A	B	B	B	A	B	B	B	B	B	B	B	A	A	B	A	B	B	A	B	B	B	B	B	A	B	A	B	X	A	A	A	A	B	B	B	B	A	A
1B	AX-108888480	B	B	A	A	B	A	B	A	B	A	B	B	B	A	B	B	B	B	B	B	B	A	A	B	A	B	B	A	B	B	B	B	B	A	B	A	B	B	A	A	A	A	B	B	B	B	A	A
1B	AX-110676933	B	B	A	A	B	A	B	A	B	A	B	B	B	A	B	B	B	B	B	B	B	A	A	B	A	B	B	A	B	B	B	B	B	A	B	A	B	B	A	A	A	A	B	B	B	B	A	A
1B	AX-109421320	B	B	A	A	B	A	B	A	B	A	B	B	B	A	B	B	B	B	B	B	B	A	A	B	A	B	B	A	B	B	B	B	B	A	B	A	B	B	A	A	A	A	B	B	B	B	A	A
1B	AX-108738808	B	B	A	A	B	A	B	A	B	A	B	B	B	A	B	B	B	B	B	B	B	A	A	B	A	B	B	A	B	B	B	B	B	A	B	A	B	B	A	A	A	A	B	B	B	B	A	A
1B	AX-111007632	B	B	A	A	B	A	B	A	B	A	B	B	B	A	B	B	B	B	B	B	B	A	A	B	A	B	B	A	B	B	B	B	B	A	B	A	B	B	A	A	A	A	B	B	B	B	A	A
1B	AX-110134125	B	B	A	A	B	A	B	A	B	A	B	B	B	A	B	B	B	B	B	B	B	A	A	B	A	B	B	A	B	B	B	B	B	A	B	A	B	B	A	A	A	A	B	B	B	B	A	A
1B	AX-108885690	B	B	A	A	B	A	B	A	B	A	B	B	B	A	B	B	B	B	B	B	B	A	A	B	A	B	B	A	B	B	B	B	B	A	B	A	B	B	A	A	A	A	B	B	B	B	A	A
1B	AX-110361204	B	B	A	A	B	A	B	A	B	A	B	B	B	A	B	B	B	B	B	B	B	A	A	B	A	B	B	A	B	B	B	B	B	A	B	A	B	B	A	A	A	A	B	B	B	B	A	A
1B	AX-108786643	B	B	A	A	B	A	B	A	B	A	B	B	B	A	B	B	B	B	B	B	B	A	A	B	A	B	B	A	B	B	B	B	B	A	B	A	B	B	A	A	A	A	B	B	B	B	A	A
1B	AX-110508398	B	B	A	A	B	A	B	A	B	A	B	B	B	A	B	B	B	B	B	B	B	A	A	B	A	B	B	A	B	B	B	B	B	A	B	A	B	B	A	A	A	A	B	B	B	B	A	A
1B	AX-108796055	B	B	A	A	B	A	B	A	B	A	B	B	B	A	B	B	B	B	B	B	B	A	A	B	A	B	B	A	B	B	B	B	B	A	B	A	B	B	A	A	A	A	B	B	B	B	X	A
1B	AX-110573119	B	B	A	A	B	A	B	A	B	A	B	B	B	A	B	B	B	A	B	B	B	A	A	B	A	B	B	A	B	B	B	B	B	A	B	A	B	B	A	A	A	A	B	B	B	B	B	A
1B	AX-110479520	B	B	A	A	B	A	B	A	B	A	B	B	B	A	X	B	B	A	B	B	B	A	A	B	X	B	B	A	B	B	B	B	B	A	B	A	B	B	A	A	A	A	B	B	B	B	B	A
1B	AX-109980951	B	B	A	A	B	A	B	A	B	A	B	B	B	A	B	B	B	A	B	X	B	A	A	B	A	B	B	A	B	B	B	B	B	A	B	A	B	B	A	A	A	A	B	B	B	B	B	A
1B	AX-108734756	B	B	A	A	B	A	B	A	B	A	B	B	B	A	B	B	B	A	B	B	X	A	A	B	A	B	B	A	B	B	A	B	B	A	B	A	B	B	A	A	A	A	B	B	B	B	X	A
1B	AX-110124276	B	B	A	A	B	A	B	A	B	A	B	B	B	A	B	B	B	A	B	B	B	A	A	B	A	B	B	A	B	B	A	B	B	A	B	A	B	B	A	A	A	A	B	B	B	B	B	A
1B	AX-110483186	B	B	A	A	B	A	B	A	B	A	B	B	B	A	B	B	B	A	B	B	B	A	A	B	A	B	B	A	B	B	B	B	B	A	B	A	B	B	A	A	A	A	B	B	B	B	B	A
1B	AX-109966524	X	B	A	A	B	A	B	A	B	A	B	B	B	A	B	B	B	A	B	B	B	A	A	B	A	A	B	A	B	B	B	B	B	A	B	A	B	A	A	A	A	A	B	A	B	B	B	A
1B	AX-111550166	X	B	A	A	B	A	B	A	B	A	B	B	B	A	B	B	B	A	B	B	B	A	A	B	A	A	B	A	B	B	B	B	B	A	B	A	B	A	A	A	A	A	B	A	B	B	B	A
1B	AX-111530524	X	B	A	A	B	A	B	A	B	A	B	B	B	A	B	B	B	A	B	B	B	A	A	B	A	A	B	A	B	B	B	B	B	A	B	A	B	A	A	A	A	A	A	A	B	B	B	A
1B	AX-110195432	X	B	A	A	B	A	B	A	B	A	B	B	B	A	B	B	B	A	B	B	B	A	A	B	A	A	B	A	B	B	B	B	B	A	B	A	B	A	A	A	A	A	A	A	B	B	B	A
1B	AX-109577957	X	B	A	A	B	A	B	A	B	A	B	B	B	A	B	B	B	A	B	B	B	A	A	B	A	A	B	A	B	B	B	B	B	A	B	A	B	A	A	A	A	A	A	A	B	B	B	A
1B	AX-109885745	X	B	A	A	B	A	B	A	B	A	B	B	B	A	B	B	B	A	B	B	B	A	A	B	A	A	B	A	B	B	B	B	B	A	B	A	B	A	A	A	A	A	A	A	B	B	B	A
1B	AX-108899247	X	B	A	A	B	A	B	A	B	A	B	B	B	A	B	B	B	A	B	B	B	A	A	B	A	A	B	A	B	B	B	B	B	A	B	A	B	A	A	A	A	A	A	A	B	B	B	A
1B	AX-109929201	X	B	A	A	B	A	B	A	B	A	B	B	B	A	B	B	B	A	B	B	B	A	A	B	A	X	B	A	B	B	B	B	B	A	B	A	B	A	A	A	A	A	A	A	B	B	B	A
1B	AX-111574871	X	B	A	A	B	A	B	B	B	A	B	B	B	A	B	B	B	A	B	B	B	A	A	B	A	A	B	A	X	B	B	A	B	A	B	A	B	A	A	A	A	A	A	A	B	B	B	A
1B	AX-110367593	X	B	A	A	B	A	B	B	B	A	B	B	B	A	B	B	B	A	B	B	B	A	A	B	A	A	B	A	X	B	B	A	B	A	B	A	B	A	A	A	A	A	A	A	B	B	B	A
1B	AX-109929019	X	B	A	A	B	A	B	B	B	A	B	B	B	A	B	B	B	A	B	B	B	A	A	B	A	A	B	A	X	B	B	A	B	A	B	A	B	A	A	A	A	A	A	A	B	B	B	A
1B	AX-108928321	X	B	A	A	B	A	B	B	B	A	B	B	B	A	B	B	X	A	B	B	B	A	A	B	X	A	B	A	X	B	B	A	B	A	B	A	B	A	A	A	A	A	A	A	B	B	B	A
1B	AX-109878201	B	B	A	A	B	A	B	A	B	A	B	B	B	A	B	B	B	A	B	B	B	A	A	B	A	A	B	A	X	B	B	X	B	B	B	A	B	A	A	A	A	A	A	A	B	B	A	B
1B	AX-111082456	B	B	A	A	B	A	B	A	B	A	B	B	B	A	B	B	B	A	B	B	B	A	A	B	B	B	B	A	X	B	B	X	B	B	B	A	B	A	A	A	A	A	A	A	B	B	A	B
1B	AX-110041248	B	B	A	A	B	A	B	A	B	A	B	B	B	A	B	B	B	A	B	B	B	A	A	B	B	B	B	A	X	B	B	X	B	B	B	A	B	A	A	A	A	A	A	A	B	B	A	B
1B	AX-109903718	B	B	A	A	B	A	B	A	B	A	B	B	B	A	B	B	B	A	B	B	B	A	A	B	B	B	B	A	A	B	B	X	B	B	B	A	B	A	A	A	A	A	A	A	B	B	A	B
1B	AX-111130381	B	B	A	A	B	A	B	A	B	A	B	B	B	A	B	B	B	A	B	B	B	A	A	B	B	B	B	A	X	B	B	X	B	B	B	A	B	A	A	A	A	A	A	A	B	B	A	B
1B	AX-111595814	B	B	A	A	B	A	B	A	B	A	B	B	B	A	B	B	B	A	B	B	B	A	A	B	B	B	B	A	X	B	B	X	B	B	B	A	B	A	A	A	A	A	A	A	B	B	A	B
1B	AX-110395364	B	B	A	A	B	A	B	A	B	A	B	B	B	A	B	B	B	A	B	B	B	A	A	B	B	B	B	A	X	B	B	X	B	B	B	A	B	A	A	A	A	A	A	A	B	B	A	B
1B	AX-111011700	B	B	A	A	B	A	B	A	B	A	B	B	B	A	B	B	B	A	B	B	B	A	A	B	B	B	B	A	X	B	B	X	B	B	B	A	B	A	A	A	A	A	A	A	B	B	A	B
1B	AX-111009896	B	B	A	A	B	A	B	A	B	A	B	B	B	A	B	B	B	A	B	B	B	A	A	B	B	B	B	A	X	B	B	X	B	B	B	A	B	A	A	A	A	A	A	A	B	B	A	B
1B	AX-108804866	A	B	A	A	B	A	B	A	B	A	B	B	B	A	B	B	B	A	B	B	B	A	A	B	B	B	B	A	X	B	B	X	B	B	B	A	B	A	A	A	A	A	A	A	B	B	A	B
1B	AX-109948353	A	B	A	A	B	A	B	A	B	A	B	B	B	A	B	B	B	A	B	B	B	A	A	B	B	B	B	A	X	B	B	X	B	B	B	A	B	A	A	A	A	A	A	A	B	B	A	B
1B	AX-110922932	A	B	A	A	B	A	B	A	B	A	B	B	B	A	B	B	B	A	B	B	B	A	A	B	B	B	B	A	X	B	B	X	B	B	B	A	B	A	A	A	A	A	A	A	B	B	A	B
1B	AX-109850741	A	B	A	A	B	A	B	A	B	A	B	B	B	A	B	B	B	A	B	B	B	A	A	B	B	B	X	A	A	B	B	X	B	B	B	A	B	A	A	A	A	A	A	A	B	B	X	B
1B	AX-111825076	A	B	A	A	B	A	B	A	B	A	B	B	B	A	B	B	B	A	B	B	B	A	A	B	B	B	B	A	X	B	B	X	B	B	B	A	B	A	A	A	A	A	A	A	B	B	A	B
1B	AX-110402488	A	B	A	A	B	A	B	A	B	A	B	B	B	A	B	B	B	A	B	B	B	A	A	B	B	B	B	A	X	B	B	X	B	B	B	A	B	A	A	A	A	A	A	A	B	B	A	B
1B	AX-110961208	A	B	A	A	B	A	B	A	B	A	B	B	B	A	B	B	B	A	B	B	B	A	A	B	B	B	B	A	X	B	B	X	B	B	B	A	B	A	A	A	A	A	A	A	B	B	A	B
1B	AX-109439401	A	B	A	A	B	A	B	A	B	A	B	B	B	A	B	B	B	A	B	B	B	A	A	B	B	B	B	A	X	B	B	X	B	B	B	A	B	A	A	A	A	A	A	A	B	B	A	B
1B	AX-109916275	A	B	A	A	B	A	B	A	B	A	B	B	B	A	B	B	B	A	B	B	B	A	A	B	B	B	B	A	X	B	B	X	X	X	B	A	B	A	A	A	A	A	A	A	B	B	X	B
1B	AX-108904194	A	B	A	A	B	A	B	A	B	A	B	B	B	A	B	B	B	A	B	B	B	A	A	B	B	B	B	A	X	B	B	X	B	B	B	A	B	A	A	A	A	A	A	A	B	B	A	B
1B	AX-110091358	A	B	A	A	B	A	B	A	B	A	B	B	B	A	B	B	B	A	B	B	B	A	A	B	B	B	B	A	X	B	B	X	B	B	B	A	B	A	A	A	A	A	A	A	B	B	A	B
1B	AX-108826064	A	B	A	A	B	A	B	A	B	A	B	B	B	A	B	B	B	A	B	B	B	A	A	B	B	B	B	A	X	X	B	X	B	B	B	A	B	A	A	A	A	A	A	A	B	B	A	B
1B	AX-111042449	A	B	X	A	B	A	B	A	B	A	B	B	B	A	B	B	B	A	B	B	B	A	A	B	B	B	B	A	X	B	B	X	B	B	B	A	B	A	A	A	A	A	A	A	B	B	X	B
1B	AX-110389721	A	B	B	A	B	A	B	A	B	A	B	A	B	A	B	B	B	A	B	B	B	A	A	B	B	B	B	A	X	B	B	X	B	B	B	A	B	A	A	A	A	A	A	A	B	B	A	B
1B	AX-110600183	A	B	B	A	B	A	B	A	B	A	B	A	B	A	B	B	B	A	B	B	B	A	A	B	B	B	B	A	X	B	B	X	B	B	B	A	B	A	A	A	A	A	A	A	B	B	A	B
1B	AX-109366806	A	B	B	A	B	A	B	A	B	A	B	A	B	A	B	B	B	A	B	B	B	A	A	B	B	B	B	A	X	B	B	X	B	B	B	A	B	A	A	A	A	A	A	A	B	B	A	B
1B	AX-111604635	A	B	B	A	B	A	B	A	B	A	B	A	B	A	B	B	B	A	B	B	B	A	A	B	B	B	B	A	X	B	B	X	B	B	B	A	B	A	A	A	A	A	A	A	B	B	A	B
1B	AX-109310461	A	B	B	A	B	A	B	A	B	A	B	A	B	A	B	B	B	A	B	B	B	A	A	B	B	B	B	A	X	B	B	X	B	B	B	A	B	A	A	A	A	A	A	A	B	B	A	B
1B	AX-109604511	A	B	B	A	B	A	B	A	B	A	B	A	B	A	B	B	B	A	B	B	B	A	A	B	B	B	B	A	X	B	B	X	B	B	B	A	B	A	A	A	A	A	A	A	B	B	A	B
1B	AX-111759802	A	B	B	A	B	A	B	A	B	A	B	A	B	A	B	B	B	A	B	B	B	A	A	B	B	B	B	A	X	B	B	X	B	B	B	A	B	A	A	A	A	A	A	A	B	B	A	B
1B	AX-111234844	A	B	B	A	B	A	B	A	B	A	B	A	B	A	B	B	B	A	B	B	B	A	A	B	B	B	B	A	X	B	B	X	B	B	B	A	B	A	A	A	A	A	A	A	B	B	A	B
1B	AX-109368546	A	B	B	A	B	A	B	A	B	A	B	A	B	A	B	B	B	A	B	B	B	A	A	B	B	B	B	A	X	B	B	X	B	B	B	A	B	A	A	A	A	A	A	A	B	B	A	B
1B	AX-109296870	A	B	B	A	B	A	B	A	B	A	B	A	B	A	B	B	B	A	B	B	B	A	A	B	B	B	B	A	X	B	B	X	B	B	B	A	B	A	A	A	A	A	A	A	B	B	A	B
1B	AX-110565341	A	B	B	A	B	A	B	A	B	A	B	A	B	A	B	B	B	A	B	B	B	A	A	B	B	B	B	A	X	B	B	X	B	B	B	A	B	A	A	A	A	A	A	A	B	B	A	B
1B	AX-110538382	A	B	X	X	X	A	X	A	B	A	B	A	B	A	X	X	B	A	X	B	B	A	A	B	B	B	X	A	X	X	X	X	X	B	B	A	B	A	A	A	A	A	A	A	B	B	A	X
1B	AX-111582734	A	B	B	B	B	A	B	A	B	A	B	A	B	A	B	B	B	A	B	B	B	A	A	B	B	B	B	A	X	B	B	B	B	B	B	A	B	A	A	A	A	A	A	A	B	B	A	B
1B	AX-110920101	A	B	B	B	B	A	B	A	B	A	B	A	B	A	B	B	B	A	B	B	B	A	A	B	B	B	B	A	X	B	B	X	B	B	B	A	B	A	A	A	A	A	A	A	B	B	A	B
1B	AX-111486820	X	B	B	B	B	X	B	A	B	A	B	A	B	A	B	B	B	A	B	B	B	A	A	B	B	B	B	A	X	B	B	B	B	B	B	A	B	A	A	A	X	X	A	A	B	B	A	B
1B	AX-111100199	A	B	B	B	B	A	B	A	B	A	B	A	B	A	B	B	B	A	B	B	B	A	A	B	B	B	B	A	X	B	B	B	B	B	B	A	B	A	A	A	A	A	A	A	B	B	A	B
1B	AX-110976797	A	B	B	B	B	A	B	A	B	A	B	A	B	A	B	B	B	A	B	B	B	A	A	B	B	B	B	A	X	B	B	B	B	B	B	A	B	A	A	A	A	A	A	A	B	B	A	B
1B	AX-108743970	A	B	B	B	B	A	B	A	B	A	B	A	B	A	B	B	B	A	B	B	B	A	A	B	B	B	B	A	X	B	B	B	B	B	B	A	B	A	A	A	A	A	A	A	B	B	A	B
1B	AX-94534923	A	B	B	B	B	A	B	A	B	A	B	A	B	A	B	B	B	A	B	B	B	A	A	B	X	B	B	A	X	B	B	B	B	B	B	A	B	A	A	A	A	A	A	A	B	B	A	B
1B	AX-111078071	A	B	B	B	B	A	B	A	B	A	B	A	B	A	B	B	B	A	B	B	B	A	A	B	B	B	B	A	X	B	B	B	B	B	B	A	B	A	A	A	A	A	A	A	B	B	A	A
1B	AX-109490479	A	B	B	B	B	A	B	A	B	A	B	A	B	A	B	B	B	A	B	B	B	A	A	B	B	B	B	A	X	B	B	B	B	B	B	A	B	A	A	A	A	A	A	A	B	B	A	A
1B	AX-111251872	A	B	B	B	B	A	B	A	B	A	B	A	B	A	B	B	B	A	B	B	B	A	A	B	B	B	B	A	X	B	B	B	B	B	B	A	B	A	A	A	A	A	A	A	B	B	A	A
1B	AX-108977901	A	B	B	B	B	A	B	A	B	A	B	A	B	A	B	B	B	A	B	B	B	A	A	B	B	B	B	A	X	B	B	B	B	B	B	A	B	A	A	A	A	A	A	A	B	B	A	A
1B	AX-108920629	A	B	B	B	B	A	B	A	B	A	B	A	B	A	B	B	B	A	B	B	B	A	A	B	B	B	B	A	X	B	B	B	B	B	B	A	B	A	A	A	A	A	A	A	B	B	A	A
1B	AX-94847341	A	B	B	B	B	A	B	A	B	A	B	A	B	A	B	B	B	A	B	B	B	A	A	A	B	B	B	A	X	B	B	B	B	B	B	A	B	A	A	A	A	A	A	A	B	B	X	A
1B	AX-108854385	A	B	B	B	B	A	B	A	B	A	B	A	B	A	B	B	B	A	B	B	B	A	A	A	B	B	B	A	X	B	B	B	B	B	B	A	B	A	A	A	A	A	A	A	B	B	A	A
1B	AX-89447384	A	B	B	B	B	A	A	A	B	A	B	A	B	A	B	B	B	A	B	B	B	A	A	A	A	B	B	A	A	B	B	B	B	B	B	A	A	A	A	A	B	A	A	A	B	B	A	A
1B	AX-111001918	A	A	B	B	B	A	A	B	B	A	B	A	A	A	B	B	B	A	B	B	B	A	A	A	A	B	B	A	A	B	B	B	B	B	B	A	A	A	A	A	B	A	A	A	B	B	B	A
1B	AX-109444940	A	A	B	B	B	A	A	B	B	A	B	A	A	A	B	B	B	A	B	B	B	A	A	A	A	B	B	A	A	B	B	B	B	B	B	A	A	A	A	A	B	A	A	A	B	B	B	A
1B	AX-109343639	A	A	B	B	B	A	A	B	B	B	B	A	A	A	B	B	B	A	B	B	B	A	A	A	A	B	B	A	A	B	B	B	B	B	B	A	A	A	A	A	B	A	B	A	B	B	B	A
1B	AX-109859227	A	A	B	B	B	A	A	B	B	B	B	A	A	A	B	B	B	A	B	B	B	A	A	A	A	B	B	A	A	B	B	B	B	A	B	A	A	A	A	A	B	A	B	A	B	B	B	A
1B	AX-110641985	A	A	B	B	B	A	A	B	B	B	B	A	A	A	B	B	B	A	B	B	B	A	A	A	A	B	B	A	A	B	B	B	B	A	B	A	A	A	B	A	B	A	B	A	B	B	B	A
1B	AX-110469350	A	A	B	B	B	A	A	B	B	B	B	A	A	A	B	B	B	A	B	B	B	A	A	A	A	B	B	A	A	B	B	B	B	A	B	A	A	A	B	A	B	A	B	A	B	B	B	A
1B	AX-110906777	A	A	B	B	B	A	A	B	B	X	B	A	A	A	B	B	B	A	B	B	B	A	A	A	A	B	B	A	A	B	B	B	B	A	B	A	A	A	B	A	B	A	B	A	B	B	X	A
1B	AX-111498627	A	A	B	B	B	A	A	B	B	B	B	A	A	A	B	B	B	A	B	B	B	A	A	A	A	B	B	A	A	B	B	B	B	A	B	A	A	A	B	A	B	A	B	A	B	B	B	A
1B	AX-110581042	A	A	B	B	B	A	A	B	B	B	B	A	A	A	B	B	B	A	B	B	B	A	A	A	A	B	B	A	A	B	B	B	B	A	B	A	A	A	B	A	B	A	B	A	B	B	B	A
1B	AX-110011386	A	A	B	B	B	A	A	B	B	B	B	A	A	A	B	B	B	A	B	B	B	A	A	A	A	B	B	A	A	B	B	B	B	A	B	A	A	A	B	A	B	A	B	A	B	B	B	A
1B	AX-111694700	A	A	B	B	B	A	A	B	B	B	B	A	A	A	B	B	B	A	B	B	B	A	A	A	A	B	B	A	A	B	B	B	B	A	B	A	A	A	B	A	B	A	B	A	B	B	B	A
1B	AX-110979003	A	A	B	B	B	A	A	B	B	B	B	B	A	A	B	B	B	A	B	B	B	A	A	B	A	B	B	A	A	B	A	A	B	A	B	A	A	A	B	A	B	A	B	A	B	B	B	A
1B	AX-111467003	A	A	B	B	B	A	A	B	B	B	A	B	A	A	B	B	B	A	B	B	B	A	A	B	X	B	B	A	A	B	B	A	B	A	B	A	A	B	A	A	B	A	B	A	B	B	B	A
1B	AX-109363225	A	A	B	B	B	A	A	B	B	B	A	B	A	A	A	A	B	A	B	B	B	A	B	B	A	B	B	A	A	B	B	A	B	A	B	A	A	B	A	B	B	A	B	A	B	B	B	A
1B	AX-111121168	A	A	B	B	B	A	A	B	B	B	A	B	A	A	A	A	B	A	B	B	B	A	B	B	A	B	B	A	A	B	B	A	B	A	B	A	A	B	A	B	B	A	B	A	B	B	B	A
1B	AX-110495983	A	A	B	B	B	A	A	B	B	B	A	B	A	A	A	A	B	A	B	B	B	A	B	B	A	B	B	A	A	B	B	A	B	A	B	A	A	B	A	B	B	A	B	A	B	B	B	A
1B	AX-110941446	A	A	B	B	B	A	A	B	B	B	A	B	A	A	A	A	B	A	B	B	B	A	B	B	A	B	B	A	A	B	B	A	B	A	B	A	A	B	A	B	B	A	B	A	B	B	B	A
1B	AX-108788117	A	A	B	B	B	A	A	B	B	B	A	B	A	A	B	B	B	A	B	B	A	A	B	B	A	A	B	A	A	X	B	A	B	A	B	A	A	B	A	B	B	A	B	A	B	B	B	A
1B	AX-109109358	A	A	B	B	B	A	A	B	B	B	A	B	A	A	B	B	B	A	B	B	A	B	B	B	A	A	B	A	A	X	B	A	B	A	B	A	A	B	A	B	B	A	B	A	B	B	B	A
1B	AX-110581950	A	A	B	B	B	A	A	B	B	B	A	B	A	A	B	B	B	A	B	B	A	B	B	B	A	A	B	A	A	X	B	A	B	A	B	A	A	B	A	B	B	A	B	A	B	B	B	A
1B	AX-110585482	A	A	B	B	B	A	A	B	B	B	A	B	A	A	B	B	B	A	B	B	A	B	B	B	A	A	B	A	A	X	B	A	B	A	B	A	A	B	A	B	B	A	B	A	B	B	B	A
1B	AX-110947408	A	A	B	B	B	A	A	B	B	B	A	B	B	A	A	A	B	A	B	B	A	B	B	B	A	A	B	A	A	B	B	A	B	A	A	B	A	A	A	B	B	A	B	A	B	B	B	A
1B	AX-111628099	B	A	B	B	B	A	A	B	B	B	A	B	B	A	A	A	B	A	B	B	A	B	B	B	A	A	B	A	A	B	B	A	B	A	A	A	A	A	A	B	B	A	B	A	B	A	B	A
1B	AX-110128022	B	A	B	B	B	A	A	B	B	B	A	B	B	A	A	A	B	A	B	B	A	B	B	B	A	A	B	A	A	B	B	A	B	A	A	A	A	A	A	B	B	A	B	A	B	A	B	A
1B	AX-110364298	B	A	B	B	B	A	A	B	B	B	A	B	B	A	A	A	B	A	B	B	A	B	B	B	A	A	B	A	A	B	B	A	B	A	A	A	A	A	A	B	B	A	B	A	B	A	B	A
1B	AX-89390302	B	A	B	B	B	A	A	B	B	B	A	B	B	A	A	A	B	A	B	B	A	B	B	B	A	A	B	A	A	B	B	A	B	A	A	A	A	A	A	B	B	A	B	A	B	A	B	A
1B	AX-111460132	B	A	B	B	B	A	A	B	B	B	A	B	B	A	A	A	B	A	B	B	A	B	B	B	A	A	B	A	A	B	B	A	B	A	A	A	A	A	A	B	B	A	B	A	B	A	B	A
1B	AX-109494986	B	A	B	B	B	A	A	B	B	B	A	B	B	A	A	A	B	A	B	B	A	B	B	B	A	A	B	A	A	B	B	A	B	A	A	A	A	A	A	B	B	A	B	A	B	A	B	A
1B	AX-111036581	B	A	B	B	B	A	A	B	B	B	A	B	B	A	A	A	B	A	B	B	A	B	B	B	A	A	B	A	A	B	B	A	B	A	A	A	A	A	A	B	B	A	B	A	B	A	B	A
1B	AX-111467657	B	A	B	B	B	A	A	B	B	B	A	B	B	A	A	A	B	A	B	B	A	B	B	B	A	A	B	A	A	B	B	A	B	A	A	A	A	A	A	B	B	A	B	A	B	A	B	A
1B	AX-94489390	B	A	B	B	B	A	A	B	B	B	A	B	B	A	A	A	B	A	B	B	A	B	B	B	A	A	B	A	A	B	B	A	B	A	A	A	A	A	A	B	B	A	B	A	B	A	B	A
1B	AX-109845545	B	A	B	B	B	A	A	B	B	B	A	B	B	A	A	A	B	A	B	B	A	B	B	B	A	A	B	A	A	B	B	A	B	A	A	A	A	A	A	B	B	A	B	A	B	A	B	A
1B	AX-94506569	B	A	B	B	B	A	A	B	B	B	A	B	B	A	A	A	B	A	B	B	A	B	B	B	A	A	B	A	A	B	B	A	B	A	A	A	A	A	A	B	B	A	B	A	B	A	B	A
1B	AX-111584259	B	A	B	B	B	A	A	B	B	B	A	B	B	A	A	A	B	A	B	B	A	B	B	B	A	A	B	A	A	B	B	A	B	A	A	A	A	A	A	B	B	A	B	A	B	A	B	A
1B	AX-108747782	B	A	B	B	B	A	A	B	B	B	A	B	B	A	A	A	B	A	B	B	A	B	B	B	A	A	B	A	A	B	B	A	B	A	A	A	A	A	A	B	B	A	B	A	B	A	B	A
1B	AX-110489420	B	A	B	B	B	A	A	B	B	B	A	B	B	A	A	A	B	A	B	B	A	B	B	B	X	A	B	A	A	B	B	A	B	A	A	A	A	A	A	B	B	A	B	A	B	A	B	A
1B	AX-110407313	B	A	B	B	B	A	A	B	B	B	A	B	B	A	A	A	B	A	B	B	A	B	B	B	A	A	B	A	A	B	B	A	B	A	A	A	A	A	A	B	B	A	B	A	B	A	B	A
1B	AX-110990078	A	A	B	B	B	A	A	B	B	B	A	B	B	A	A	A	B	A	B	B	A	B	B	B	A	A	B	B	A	B	B	A	B	A	A	A	A	A	A	B	B	A	B	A	B	A	B	A
1B	AX-111548801	A	A	B	B	B	A	A	B	B	B	A	B	B	A	A	A	B	A	B	B	A	B	B	B	A	A	B	B	A	B	B	A	B	A	A	A	A	A	A	B	B	A	B	A	B	A	B	A
1B	AX-109376365	A	A	B	B	B	A	A	B	B	B	A	B	B	A	A	A	B	A	B	B	A	B	B	B	A	A	B	B	A	B	B	A	B	A	A	A	A	A	A	B	B	A	B	A	B	A	B	A
1B	AX-110403620	A	A	B	B	B	A	A	B	B	B	A	B	B	A	A	A	B	A	B	B	A	B	B	B	A	A	B	B	A	B	B	A	B	A	A	B	A	A	A	B	B	A	B	A	B	A	B	A
1B	AX-110002545	A	A	B	B	B	A	A	B	B	B	A	B	B	A	A	A	B	A	B	B	A	B	B	B	A	A	B	B	A	B	B	A	B	A	A	A	A	A	A	B	B	A	B	A	B	A	B	A
1B	AX-111481464	A	A	B	B	B	A	A	B	B	B	A	B	A	A	A	A	B	A	A	B	A	B	B	B	A	A	B	B	A	B	B	B	B	A	A	A	A	A	A	B	B	A	B	A	B	A	B	A
1B	AX-108747070	A	A	B	B	B	A	A	B	B	B	A	B	A	A	X	A	B	A	A	B	A	B	B	B	A	A	B	B	A	B	B	B	B	A	A	A	A	A	A	B	B	A	B	A	B	A	B	A
1B	AX-109299717	A	A	B	B	B	A	A	B	A	B	A	B	A	A	A	A	B	A	A	B	A	B	B	B	A	A	B	B	X	B	B	B	B	A	A	A	A	A	A	B	B	A	B	A	B	A	B	A
1B	AX-109840266	A	A	B	B	B	A	A	B	A	B	A	B	A	A	A	A	B	A	A	A	B	B	A	B	A	A	B	B	X	B	B	B	B	A	A	A	A	A	A	B	B	A	X	B	B	A	B	A
1B	AX-109824660	A	A	B	B	B	A	A	B	A	B	A	B	A	A	A	A	B	A	A	A	B	B	A	B	A	A	B	B	X	B	B	B	B	A	A	A	A	A	A	B	B	A	X	B	B	A	B	A
1B	AX-108733712	A	A	B	B	B	A	A	B	A	B	A	B	A	A	A	A	B	A	A	A	B	B	A	B	A	A	B	B	X	B	B	B	B	A	A	A	A	A	A	B	B	A	X	B	B	A	B	A
1B	AX-110409212	A	A	B	B	B	A	A	B	A	B	A	B	A	A	A	A	B	A	A	A	B	B	A	B	A	A	B	B	X	B	B	B	B	A	A	A	A	A	A	B	B	A	A	B	A	A	B	A
1B	AX-109474853	B	A	B	B	A	B	A	B	A	B	A	B	A	A	A	A	B	A	A	B	B	B	A	B	A	A	A	B	X	B	B	A	B	A	A	A	B	B	A	B	B	B	A	B	A	A	B	A
1B	AX-111622338	B	A	B	B	A	B	A	B	A	B	A	B	A	A	A	A	B	A	A	B	B	B	A	B	A	A	A	B	X	B	B	A	B	A	A	A	B	B	A	B	B	B	A	B	A	A	B	A
1B	AX-111127329	B	A	B	B	A	B	A	B	A	B	A	B	A	A	A	A	B	A	A	B	B	B	A	B	A	A	A	B	X	B	B	A	B	A	A	A	B	B	A	B	B	B	A	B	A	A	B	A
1D	AX-109876537	A	B	B	B	A	B	B	A	A	A	B	A	A	B	A	A	A	B	B	A	B	A	A	A	B	B	A	A	B	B	A	B	A	A	B	A	B	A	A	A	B	A	A	B	B	B	A	B
1D	AX-109408265	B	B	B	B	A	B	A	A	A	A	X	A	A	B	A	A	A	B	B	A	B	A	A	X	B	B	A	A	B	A	A	A	A	A	B	A	B	A	A	A	B	A	A	B	B	B	A	B
1D	AX-94495205	A	B	B	B	A	A	A	A	A	A	X	A	A	A	A	A	A	B	B	A	B	A	B	B	B	B	A	A	X	A	A	A	A	B	B	A	B	A	A	A	B	A	A	B	B	B	A	B
1D	AX-94402558	A	B	A	B	B	A	A	B	A	A	B	A	A	B	A	A	A	B	B	A	B	A	B	A	A	B	A	A	X	A	A	A	B	B	B	A	A	A	B	B	B	A	X	A	B	B	A	B
1D	AX-110996202	A	B	A	B	B	A	A	B	A	A	B	A	A	B	A	A	A	B	B	A	B	A	B	A	A	B	A	A	X	A	A	A	B	B	B	A	A	A	B	B	B	A	A	A	B	B	A	B
1D	AX-89641535	A	A	A	A	A	A	A	A	B	B	B	B	B	A	A	A	B	A	A	B	A	B	B	B	A	B	A	B	B	B	B	A	A	B	A	A	B	A	B	A	A	A	A	A	B	A	B	A
1D	AX-110914177	A	A	A	A	A	A	A	A	B	B	B	B	B	A	A	A	B	A	A	B	A	B	B	B	A	B	A	B	B	B	B	A	A	B	A	A	B	B	B	X	A	A	A	A	B	A	B	A
1D	AX-110425252	A	A	A	A	A	A	B	A	B	B	B	B	B	A	A	A	B	A	A	B	A	B	B	B	A	B	A	B	B	B	B	A	A	A	A	A	B	A	B	A	A	A	A	A	B	A	X	A
1D	AX-111875310	A	A	A	A	A	A	A	A	B	B	B	B	B	A	A	A	B	A	A	B	A	B	B	B	A	A	A	B	B	B	A	A	A	B	A	A	B	B	B	X	A	A	A	A	B	A	B	A
1D	AX-109326727	A	A	A	A	A	A	A	B	B	X	B	A	B	A	A	A	A	A	A	B	A	B	B	A	A	A	A	B	X	B	B	A	A	B	A	A	B	B	A	A	A	A	A	A	A	A	B	A
1D	AX-109271243	A	A	A	A	A	A	A	B	B	B	B	A	B	A	A	A	A	A	A	B	A	B	B	A	B	A	A	B	X	B	B	A	A	B	A	A	B	B	A	A	A	A	A	A	A	A	B	A
1D	AX-111904596	B	A	B	A	A	A	A	B	B	B	B	B	A	B	A	A	A	A	A	B	B	B	B	B	B	A	A	B	X	B	A	A	B	B	A	B	A	B	A	B	A	A	A	A	B	A	X	A
1D	AX-111482680	B	A	B	A	A	A	A	B	B	B	B	B	A	B	A	A	A	A	A	B	B	B	B	B	B	A	A	B	X	B	A	A	B	B	A	B	A	B	A	B	A	A	A	A	B	A	X	A
1D	AX-110142397	B	A	B	A	A	A	A	B	B	B	B	B	A	B	A	A	A	A	A	B	B	B	B	B	B	A	A	B	X	B	A	A	B	B	A	B	A	B	A	B	A	A	A	A	B	A	B	A
1D	AX-109403688	B	A	B	A	A	A	A	B	B	B	B	B	A	B	A	A	A	A	A	B	B	B	B	B	B	A	A	B	X	B	A	A	B	B	A	B	A	B	A	B	A	A	A	A	B	A	B	A
1D	AX-110910133	B	A	B	A	A	A	A	B	B	B	B	B	A	B	A	A	A	A	A	B	B	B	B	B	B	A	A	B	X	B	A	A	B	B	A	B	A	B	A	B	A	A	A	A	B	A	B	A
1D	AX-108896406	B	A	B	A	A	A	A	B	B	B	B	B	A	B	A	A	A	A	A	B	B	B	B	B	B	A	A	B	X	B	A	A	B	B	A	B	A	B	A	B	A	A	A	A	B	A	B	A
1D	AX-110755357	B	B	B	A	A	A	A	B	B	B	B	B	A	B	A	A	A	A	A	A	B	B	B	B	B	X	A	B	X	B	A	A	A	A	B	B	A	B	A	B	A	B	B	A	B	A	A	A
1D	AX-110782380	B	B	B	A	A	A	A	X	B	B	B	B	A	B	A	A	A	A	A	A	B	B	B	B	B	X	A	B	X	B	A	A	A	A	B	B	A	B	A	B	A	B	B	A	B	A	A	A
1D	AX-94897297	B	B	B	A	A	A	A	B	B	B	B	X	A	B	A	A	A	A	A	A	B	B	B	B	B	X	A	B	X	B	A	A	A	A	B	B	A	B	A	B	A	B	B	A	B	A	A	A
1D	AX-95255982	B	B	B	A	A	A	A	B	B	B	B	B	A	B	A	X	A	A	A	A	B	B	B	B	B	X	A	B	X	B	A	A	A	A	B	B	A	B	A	B	A	B	B	A	B	A	A	A
1D	AX-111194169	B	B	B	A	A	A	A	B	B	B	B	B	A	B	A	A	A	A	A	A	B	B	B	B	B	X	A	B	X	B	A	A	A	A	B	B	A	B	A	B	A	B	B	A	B	A	X	A
1D	AX-110711126	B	B	B	A	A	A	A	B	B	B	B	B	A	B	A	A	A	A	A	A	B	B	B	B	B	X	A	B	X	B	A	A	A	A	B	B	A	B	A	B	A	B	B	A	B	A	X	A
1D	AX-109849585	B	B	B	A	A	A	A	X	B	B	B	B	A	B	A	A	A	A	A	A	B	B	B	B	B	B	A	B	X	B	A	A	A	A	B	B	A	B	A	B	A	B	B	A	B	A	X	A
1D	AX-111384150	B	B	B	A	A	A	A	B	B	B	B	B	A	B	A	A	A	A	A	A	B	B	B	B	B	B	A	B	X	B	A	A	A	A	B	B	A	B	A	B	A	B	B	A	B	A	X	A
1D	AX-111385220	B	B	B	A	A	A	A	X	B	B	B	B	A	B	A	A	A	A	A	A	B	B	B	B	B	B	A	B	X	B	A	A	A	A	B	B	A	B	A	B	A	B	B	A	B	A	A	A
1D	AX-108784335	B	B	B	A	A	A	A	B	B	B	B	B	A	B	A	A	A	A	A	A	B	B	B	B	B	B	A	B	X	B	A	A	A	A	B	B	A	B	A	B	A	B	B	A	B	A	X	A
1D	AX-111477094	B	B	B	A	A	A	A	X	B	B	B	B	A	B	A	A	A	A	A	A	B	B	B	B	B	B	A	B	X	B	A	A	A	A	B	B	A	B	A	B	A	B	B	A	B	A	X	A
1D	AX-111142978	B	B	B	A	A	A	A	B	B	B	B	B	A	B	A	A	A	A	A	A	B	B	B	B	B	X	A	B	X	B	A	A	A	A	B	B	A	B	A	B	A	B	B	A	B	A	X	A
1D	AX-111144748	B	B	B	A	A	A	A	B	B	X	B	B	A	B	A	A	A	A	A	A	B	B	B	B	B	X	A	B	X	B	A	A	A	A	B	B	A	B	A	B	A	B	B	A	B	A	X	A
1D	AX-111642834	B	B	B	A	A	A	A	B	B	B	B	B	A	B	A	A	A	A	A	A	B	B	B	B	B	X	A	B	X	B	A	A	A	A	B	B	A	B	A	B	A	B	B	A	B	A	X	A
1D	AX-109887577	B	B	B	A	A	A	A	B	B	B	B	B	A	B	A	A	A	A	A	A	B	B	B	B	B	X	A	B	X	B	A	A	A	A	B	B	A	B	A	B	A	B	B	A	B	A	X	A
1D	AX-109627222	B	B	B	A	A	A	A	B	B	B	B	B	A	B	A	A	A	A	A	A	B	B	B	B	B	X	A	B	X	B	A	A	A	A	B	B	A	B	A	B	A	B	B	A	B	A	X	A
1D	AX-110019493	B	B	B	A	A	A	A	B	B	B	B	B	A	B	A	A	A	A	A	A	B	B	B	B	B	X	A	B	X	B	A	A	A	A	B	B	A	B	A	B	A	B	B	A	B	A	X	A
1D	AX-110964678	B	B	B	A	A	A	A	X	B	B	B	B	A	B	A	A	A	A	A	A	B	B	B	B	B	X	A	B	X	B	A	A	A	A	B	B	A	B	A	B	A	B	B	A	B	A	X	A
1D	AX-109042683	B	B	B	A	A	A	A	B	B	B	B	B	A	B	A	A	A	A	A	A	B	B	B	B	B	X	A	B	X	B	A	A	A	A	B	B	A	B	A	B	A	B	B	A	B	A	X	A
1D	AX-109834055	B	B	B	A	A	A	A	X	B	B	B	B	A	B	A	A	A	A	A	A	B	B	B	B	B	X	A	B	X	B	A	A	A	A	B	B	A	B	A	B	A	B	B	A	B	A	X	A
1D	AX-111834269	B	B	B	A	A	A	A	B	B	B	B	B	A	B	A	A	A	A	A	A	B	B	B	B	B	X	A	B	X	B	A	A	A	A	B	B	A	B	A	B	A	B	B	A	B	A	X	A
1D	AX-108745560	B	B	B	A	A	A	A	B	B	B	B	B	A	B	A	A	A	A	A	A	B	B	B	B	B	B	A	B	X	B	A	A	A	A	B	B	A	B	A	B	A	B	B	A	B	A	X	A
1D	AX-110842271	B	B	B	A	A	A	A	B	B	B	B	B	A	B	A	A	A	A	A	A	B	B	B	B	B	B	A	B	X	B	A	A	A	A	B	B	A	B	A	B	A	B	B	A	B	A	X	A
1D	AX-109955671	B	B	B	A	A	A	A	B	B	B	B	B	A	B	A	A	A	A	A	A	B	B	B	B	B	B	A	B	X	B	A	A	A	A	B	B	A	B	A	B	A	B	B	A	B	A	X	A
1D	AX-89352046	B	B	B	A	A	A	A	B	B	B	B	B	A	B	A	A	A	A	A	A	B	B	B	B	B	A	A	B	X	B	A	A	A	A	B	B	A	B	A	B	A	B	B	A	B	A	X	A
1D	AX-111657285	B	B	B	A	A	A	A	X	B	B	B	B	A	B	A	A	A	A	A	A	B	B	B	B	B	A	A	B	X	B	A	A	A	A	B	B	A	B	A	B	A	B	B	A	B	A	X	A
1D	AX-94390476	B	B	B	A	A	A	A	B	B	B	B	B	A	B	A	A	A	A	A	A	B	B	B	B	B	X	A	B	X	B	A	A	A	A	B	B	A	B	A	B	A	B	B	A	B	A	A	A
1D	AX-109931525	B	B	B	A	A	A	A	X	B	B	B	B	A	B	A	A	A	A	A	A	B	B	B	B	B	X	A	B	X	B	A	A	A	A	B	B	A	B	A	B	A	B	B	A	B	A	A	A
1D	AX-94592833	B	B	B	A	A	A	A	B	B	B	B	B	A	B	A	A	A	A	A	A	B	B	B	B	X	X	A	B	X	B	A	A	A	A	B	B	A	B	A	B	A	B	B	A	B	A	A	A
1D	AX-110915500	B	B	B	A	A	A	A	B	B	B	B	B	A	B	A	A	A	A	A	A	B	B	B	B	B	X	A	B	X	B	A	A	A	A	B	B	A	B	A	B	A	B	B	A	B	A	A	A
1D	AX-94491903	B	B	B	A	A	A	A	B	B	B	B	B	A	B	A	A	A	A	A	A	B	B	B	B	B	X	A	B	X	B	A	A	A	A	B	B	A	B	A	B	A	B	B	A	B	A	A	A
1D	AX-111972540	B	B	B	A	A	A	A	X	X	B	X	X	A	B	A	A	A	A	A	A	B	B	B	B	X	X	A	B	X	B	A	A	A	A	B	X	A	B	A	B	A	B	X	A	B	A	B	A
1D	AX-111094817	B	B	B	A	A	A	A	B	B	B	B	B	A	B	A	A	A	A	A	A	B	B	B	B	B	X	A	B	X	B	A	A	A	A	B	B	A	B	A	B	A	B	B	A	B	A	B	A
1D	AX-95260306	B	B	B	A	A	A	A	B	B	B	B	B	A	B	A	A	A	A	A	A	B	B	B	B	B	X	A	B	X	X	A	A	A	A	B	B	A	B	A	B	A	B	B	A	B	A	A	A
1D	AX-109848337	B	B	B	A	A	A	A	B	B	B	B	B	A	B	A	A	A	A	A	A	B	B	B	B	B	X	A	B	X	B	A	A	A	A	B	B	A	B	A	B	A	B	B	A	B	A	A	A
1D	AX-110562177	B	B	B	A	A	A	A	B	B	B	B	B	A	B	A	A	A	A	A	A	B	B	B	B	B	X	A	B	X	B	A	A	A	A	B	B	A	B	A	B	A	B	B	A	B	A	B	A
1D	AX-111259344	B	B	B	A	A	A	A	B	B	B	B	B	A	B	A	A	A	A	A	A	B	B	B	B	B	X	A	B	X	B	A	A	A	A	B	B	A	B	A	A	A	B	B	A	B	B	B	A
1D	AX-109403791	B	B	B	A	A	A	A	B	B	B	B	B	A	B	A	A	A	A	A	A	B	B	B	B	B	X	A	B	X	B	A	A	A	A	B	B	A	B	A	A	A	B	B	A	B	B	B	A
1D	AX-109416076	B	B	B	A	A	A	A	B	B	B	B	B	A	B	A	A	A	A	A	A	B	B	B	B	B	X	A	B	X	B	A	A	A	A	B	B	A	B	A	A	A	B	B	A	B	B	B	A
1D	AX-111234221	B	B	B	A	A	A	A	B	B	B	B	B	A	B	A	A	A	A	A	A	B	B	B	B	B	X	A	B	X	B	A	A	A	A	B	B	A	B	A	A	A	B	B	A	B	B	B	A
1D	AX-110340507	B	B	B	A	A	A	A	B	B	B	B	B	A	B	A	A	A	A	A	A	B	B	B	B	B	X	A	B	X	B	A	A	A	A	B	B	A	B	A	A	A	B	B	A	B	B	B	A
1D	AX-110935812	B	B	B	A	A	A	A	B	B	B	B	B	A	B	A	A	A	A	A	A	B	B	B	B	B	X	A	B	X	B	A	A	A	A	B	B	A	B	A	A	A	B	B	A	B	B	B	A
1D	AX-108760374	B	B	B	A	A	A	A	B	B	B	B	B	A	B	A	A	A	A	A	A	B	B	B	B	B	X	A	B	X	B	A	A	A	A	B	B	A	B	A	A	A	B	B	A	B	B	B	A
1D	AX-111066559	B	B	B	A	A	A	A	B	B	B	B	B	A	B	A	A	A	A	A	A	B	B	B	B	B	X	A	B	X	B	A	A	A	A	B	B	A	B	A	A	A	B	B	A	B	B	B	A
1D	AX-109031755	B	B	B	A	A	A	A	B	B	B	B	B	A	B	A	X	A	A	A	A	B	B	B	B	B	X	A	B	X	B	A	A	A	A	B	B	A	B	A	A	A	B	B	A	B	B	B	A
1D	AX-111218609	B	B	B	A	A	A	A	B	B	B	B	B	A	B	A	A	A	A	A	A	B	B	B	B	B	X	A	B	X	B	A	A	A	A	B	B	A	B	A	A	A	B	B	A	B	B	B	A
1D	AX-110905916	B	B	B	A	A	A	A	B	B	B	B	B	A	B	A	A	A	A	A	A	B	B	B	B	B	X	A	B	X	B	A	A	A	A	B	B	A	B	A	A	A	B	B	A	B	B	B	A
1D	AX-109276502	B	B	B	A	A	A	A	B	B	B	B	B	A	B	A	A	A	A	A	A	B	B	B	B	B	X	A	B	A	B	A	A	A	A	B	B	A	B	A	A	A	B	B	A	B	B	B	A
1D	AX-111382744	B	B	B	A	A	A	A	B	B	B	B	B	A	B	A	A	A	A	A	A	B	B	B	B	B	X	A	B	X	B	A	A	A	A	B	B	A	B	A	A	A	B	B	A	B	B	B	A
1D	AX-110601979	B	B	B	A	A	A	A	B	B	B	B	B	A	B	A	A	A	A	A	A	B	B	B	B	B	X	A	B	X	B	A	A	A	A	B	B	A	B	A	A	A	B	B	A	B	B	B	X
1D	AX-111861594	B	B	B	A	A	A	A	B	B	B	B	B	A	B	A	A	A	A	A	A	B	B	B	B	B	X	A	B	X	B	A	A	A	A	B	B	A	B	A	A	A	X	B	A	B	B	B	A
1D	AX-111558345	A	B	B	A	A	B	A	B	A	B	A	B	A	A	A	A	A	A	A	A	B	B	B	B	B	B	A	B	B	B	A	A	A	B	A	B	B	B	B	A	A	A	B	A	B	B	B	A
1D	AX-111484181	A	X	B	A	A	B	A	B	A	B	X	B	A	A	A	A	A	A	A	A	B	B	A	B	B	B	A	B	B	B	A	A	A	B	A	B	B	A	B	A	A	A	B	A	B	B	B	A
1D	AX-109873298	A	A	B	A	A	B	A	B	A	B	X	B	A	A	A	A	A	A	A	A	B	B	A	B	B	B	A	B	B	B	A	A	A	B	A	B	B	A	B	A	A	A	B	A	B	B	B	A
1D	AX-89479023	A	A	B	A	A	B	A	B	A	B	X	B	A	A	A	A	A	A	A	A	B	B	A	B	B	B	A	B	B	B	A	A	A	B	B	B	B	A	B	A	A	A	B	A	B	B	B	A
1D	AX-110059262	A	A	B	A	A	B	A	B	A	B	A	B	A	A	A	A	A	A	A	A	A	B	A	B	B	X	A	B	B	A	A	A	A	B	B	B	B	A	B	A	A	A	B	A	B	A	B	A
1D	AX-109934150	A	A	B	A	A	B	A	B	A	B	A	B	A	A	A	A	A	A	A	A	A	B	B	B	B	B	A	B	B	A	A	A	A	A	B	B	B	A	B	B	A	A	B	A	B	A	B	A
1D	AX-89510455	A	A	B	A	B	B	A	B	A	B	A	B	A	A	A	A	A	A	A	A	A	B	B	B	B	B	A	B	B	A	A	A	A	A	B	B	B	A	B	B	A	A	B	A	B	A	B	A
1D	AX-95684095	A	A	B	A	B	B	A	B	A	B	A	B	A	A	A	A	A	A	A	A	A	B	B	B	A	B	A	B	B	A	A	A	A	A	B	B	B	A	B	B	A	A	B	A	B	A	B	A
1D	AX-110934628	A	A	B	A	B	B	A	B	A	B	A	B	A	A	A	A	A	A	B	A	A	B	B	B	A	B	A	B	B	A	A	A	A	A	B	B	B	A	B	B	A	A	B	A	B	A	B	A
1D	AX-94613367	A	A	B	A	B	B	A	B	A	B	A	B	A	A	A	A	A	A	B	A	A	B	B	B	A	B	A	B	B	A	A	A	A	A	B	B	B	A	B	B	A	A	B	A	B	A	B	A
1D	AX-111815631	A	A	B	A	B	B	A	B	A	B	A	B	A	A	A	A	A	A	B	A	A	B	B	B	A	B	A	B	B	A	A	A	A	A	B	B	B	A	B	B	A	A	B	A	B	A	B	A
1D	AX-108770853	A	A	B	A	B	B	A	B	A	B	A	B	A	A	A	A	A	A	B	A	A	B	B	B	A	B	A	B	B	A	A	A	A	A	B	B	B	A	B	B	A	A	B	A	B	A	B	A
1D	AX-111552331	A	A	B	A	B	B	A	B	A	B	A	B	A	A	A	A	A	A	B	A	A	B	B	B	A	B	A	B	B	A	A	A	A	A	B	B	B	A	B	B	A	A	B	A	B	A	B	A
1D	AX-109319979	A	A	B	A	X	B	A	X	A	B	A	B	A	A	A	A	A	A	B	A	A	B	B	B	A	B	A	B	B	A	A	A	A	A	X	B	B	A	B	B	A	A	B	A	B	A	X	A
1D	AX-111784010	A	A	B	A	B	B	A	B	A	B	A	B	A	A	A	A	A	A	B	A	A	B	B	B	A	B	A	B	B	A	A	A	A	A	B	B	B	A	B	B	A	A	B	A	B	A	B	A
1D	AX-111060518	A	A	B	A	B	B	A	B	A	B	A	B	A	A	A	A	A	A	B	A	A	B	B	B	A	B	A	B	B	A	A	A	A	A	B	B	B	A	B	B	A	A	B	A	B	A	B	A
1D	AX-108865120	A	A	B	A	B	B	A	B	A	B	A	B	A	A	A	A	A	A	B	A	A	B	B	B	A	B	A	B	B	A	A	A	A	A	B	B	B	A	B	B	A	A	B	A	B	A	B	A
1D	AX-111633021	A	A	B	A	B	B	A	B	A	B	A	B	A	A	A	A	A	A	B	A	A	B	B	B	X	B	A	B	B	A	A	A	A	A	B	B	B	A	B	B	A	A	B	A	B	A	B	A
1D	AX-111019122	A	A	B	A	B	B	A	B	A	B	A	B	A	A	A	A	A	A	B	A	A	B	B	B	A	B	A	B	B	A	A	A	A	A	B	B	B	A	B	B	A	A	B	A	B	A	B	A
1D	AX-110711194	A	A	B	A	B	B	A	B	A	B	A	B	A	A	A	A	A	A	B	A	A	B	B	A	A	B	A	A	B	A	A	A	A	A	A	B	B	A	A	B	A	A	B	A	B	A	B	A
1D	AX-110472474	A	A	B	A	B	A	A	B	A	B	B	B	A	B	A	A	A	A	B	A	A	A	B	A	A	B	A	A	B	A	A	A	A	A	A	B	B	A	A	B	A	A	B	A	B	A	B	A
1D	AX-110538416	B	A	B	A	B	A	A	B	A	B	B	B	A	B	A	A	A	A	B	A	A	A	B	A	A	B	A	A	B	A	A	X	A	A	A	B	B	A	A	B	A	A	B	A	B	A	B	A
1D	AX-109816719	B	A	X	A	B	A	A	B	A	B	B	B	A	B	A	A	A	A	B	A	B	A	B	A	A	B	A	A	B	A	A	A	A	A	A	B	B	A	A	A	A	B	A	A	B	A	B	A
1D	AX-108774920	B	A	X	A	B	A	A	B	A	B	B	B	A	B	A	A	A	A	B	A	B	A	B	A	A	B	A	A	B	A	A	A	A	A	A	B	B	A	A	A	A	A	B	A	B	A	B	A
1D	AX-109352933	B	A	X	A	B	B	A	B	B	B	B	B	A	A	A	A	A	A	B	A	B	B	B	A	X	B	A	A	X	A	A	B	A	A	A	B	B	A	A	A	A	B	A	A	B	B	B	A
1D	AX-111632760	B	A	B	A	B	B	B	B	B	B	B	A	A	A	A	A	A	A	B	A	B	B	B	A	A	A	A	A	X	A	A	B	A	A	A	B	B	B	A	A	A	B	A	A	B	B	B	A
1D	AX-110332164	B	A	B	A	B	B	B	B	A	B	A	X	A	A	A	A	A	A	A	A	B	B	B	A	A	A	A	A	X	A	A	B	A	A	B	B	A	B	A	A	A	B	A	A	B	B	B	B
2A	AX-111557864	A	A	B	B	A	A	B	B	A	X	B	A	B	B	A	A	B	B	B	B	A	B	B	A	X	A	A	B	A	B	B	A	A	A	B	B	A	B	B	A	B	A	B	B	B	A	B	B
2A	AX-111063614	A	A	B	B	A	A	B	B	A	A	B	A	X	B	A	A	B	B	B	B	A	B	B	A	B	A	A	B	X	B	B	A	A	A	B	B	A	B	B	A	B	A	B	A	B	A	B	B
2A	AX-89447915	A	A	B	B	A	A	B	A	A	A	B	A	A	B	A	A	B	B	B	B	A	B	B	A	B	A	A	B	X	B	B	A	A	A	B	B	A	B	B	A	B	A	B	A	B	A	B	B
2A	AX-110986480	A	A	B	B	A	B	B	A	A	A	B	A	A	B	A	A	B	B	B	B	A	B	B	A	B	A	A	B	X	B	B	A	A	A	B	B	A	B	B	A	B	A	B	A	B	A	B	B
2A	AX-111064589	A	A	A	A	B	B	B	A	A	B	B	A	A	B	A	A	B	B	B	B	A	B	B	B	B	X	A	B	X	B	B	A	B	A	B	B	A	B	B	A	B	A	B	A	B	A	B	B
2A	AX-108807500	A	B	A	A	B	B	A	A	A	B	B	A	A	B	B	B	A	B	B	A	B	B	B	B	B	A	B	B	A	A	B	B	B	A	A	A	A	B	B	A	B	A	B	A	B	B	A	B
2A	AX-111183138	A	B	A	A	B	B	A	A	B	B	B	A	A	B	B	B	A	B	B	A	B	B	B	B	B	A	B	B	A	A	B	B	B	A	A	A	A	B	B	A	B	A	B	A	B	B	A	B
2A	AX-89606293	A	B	A	A	B	B	A	A	B	B	B	A	A	B	B	B	A	B	B	A	B	B	B	B	B	A	B	B	A	A	B	B	B	A	A	A	A	B	B	A	B	A	B	A	B	B	A	B
2A	AX-110036265	A	B	A	A	B	B	A	A	B	B	B	A	A	B	B	B	A	B	B	A	B	B	B	B	X	A	B	B	X	A	B	B	B	A	A	A	A	B	B	A	B	A	B	B	B	B	A	A
2A	AX-110602968	B	B	A	A	B	B	A	A	B	B	B	A	A	B	B	B	A	A	B	A	B	B	B	B	X	A	B	B	X	A	B	B	B	A	A	A	A	B	B	A	B	B	B	B	B	B	A	A
2A	AX-110424435	B	B	A	A	B	B	A	A	B	B	B	A	A	B	B	B	A	A	B	A	B	B	B	B	B	A	B	B	X	A	B	B	B	A	A	A	A	B	B	A	B	B	B	B	B	B	A	A
2A	AX-108747282	B	B	A	A	B	B	A	A	B	B	B	A	A	B	B	B	A	A	B	A	B	B	B	B	B	A	B	B	X	A	B	B	B	A	A	A	A	B	B	A	B	B	B	B	B	B	A	A
2A	AX-95630089	B	B	A	A	B	B	A	A	B	B	B	A	A	B	B	B	A	A	B	A	B	B	B	B	X	A	B	B	X	A	B	B	B	A	A	A	A	B	B	A	B	B	B	B	B	B	A	A
2A	AX-109965731	B	B	A	A	B	B	A	X	B	B	B	B	A	B	B	B	A	A	B	A	B	B	B	B	B	A	B	B	B	A	B	B	B	A	A	A	A	B	B	B	B	B	B	B	B	B	X	A
2A	AX-112288692	B	B	A	A	B	B	A	A	B	B	B	B	A	B	B	B	A	A	B	A	B	B	B	B	X	A	B	B	X	A	B	B	B	A	A	A	A	B	B	B	B	B	B	B	B	B	A	A
2A	AX-111232531	B	B	A	A	B	B	A	A	B	B	B	B	A	B	B	B	A	A	B	A	B	B	B	B	B	A	B	B	X	A	B	X	B	A	A	A	A	B	B	B	B	B	B	B	B	B	A	A
2A	AX-89560380	B	A	A	A	B	B	A	A	B	B	B	B	A	B	B	B	A	A	B	A	B	B	B	B	B	A	B	B	X	A	A	B	A	A	X	A	A	B	B	B	B	A	A	B	B	B	A	A
2A	AX-111007235	B	A	A	A	X	B	A	A	B	X	B	B	B	B	B	B	A	A	A	A	B	B	B	B	B	B	B	B	X	A	A	B	A	A	A	A	B	B	B	B	B	A	A	B	B	B	A	A
2A	AX-110957721	B	A	A	A	X	B	A	X	B	B	B	B	B	B	B	B	A	A	A	A	B	B	B	B	B	B	B	B	X	A	A	B	A	A	A	A	B	B	B	B	B	A	A	B	B	B	A	A
2A	AX-94521851	B	B	A	A	X	B	A	X	B	B	B	B	B	B	B	B	A	A	A	A	B	B	B	B	X	B	B	B	X	A	A	B	A	A	A	A	B	B	B	B	B	A	A	B	B	B	A	A
2A	AX-111057189	B	B	A	A	A	B	A	X	B	B	B	B	B	B	B	B	B	A	A	A	B	B	B	B	B	B	B	B	X	A	A	B	A	A	A	A	B	B	A	B	B	A	A	B	B	B	A	A
2A	AX-111017807	B	A	A	A	A	B	A	X	B	B	B	B	B	A	B	B	B	A	A	A	B	B	B	B	B	B	B	B	X	A	A	B	A	A	A	A	B	B	A	B	B	A	A	B	B	B	A	A
2A	AX-110411637	B	A	A	A	A	B	A	A	B	B	B	B	B	A	B	B	B	A	A	A	B	B	B	B	B	B	B	B	X	A	A	B	A	A	A	A	B	B	A	B	B	A	A	B	B	B	X	A
2A	AX-110067600	B	A	A	A	A	B	A	A	B	B	B	B	B	A	B	B	B	A	A	A	B	B	B	B	X	B	B	B	X	A	A	B	A	A	A	A	B	B	A	B	B	A	A	B	B	B	A	A
2A	AX-108877841	B	A	A	A	A	B	A	X	B	B	B	B	B	A	B	B	B	A	A	A	B	B	B	B	B	B	B	B	X	A	A	B	A	A	A	A	B	B	A	B	B	A	A	B	B	B	A	A
2A	AX-111235185	B	A	A	A	A	B	A	X	B	B	B	B	B	A	B	B	B	A	A	A	B	B	B	B	B	B	B	B	X	A	A	B	A	A	A	A	B	B	A	B	B	A	A	B	B	B	A	A
2A	AX-110420403	B	A	A	A	A	B	A	X	B	B	B	B	B	A	B	B	B	A	A	A	B	B	B	B	B	B	B	B	X	A	A	B	A	A	A	A	B	B	A	B	B	A	A	B	B	B	X	A
2A	AX-111601550	B	A	A	A	A	B	A	X	B	B	B	B	B	A	B	B	B	A	A	A	B	B	B	B	B	B	B	B	X	A	A	B	A	A	A	A	B	B	A	B	B	A	A	B	B	B	A	A
2A	AX-110564463	B	A	A	A	A	B	A	X	B	A	B	B	B	A	B	B	B	A	A	A	B	B	B	B	B	B	B	B	X	A	A	B	A	A	A	A	B	B	A	B	B	A	A	B	B	B	A	A
2A	AX-110088938	B	A	A	A	A	B	A	A	B	A	B	B	B	A	B	B	B	A	A	A	B	B	B	B	B	B	B	B	X	A	A	B	A	A	A	A	B	B	A	B	B	A	A	B	B	B	A	A
2A	AX-109449769	B	A	A	A	A	B	A	X	B	A	B	B	B	A	B	B	B	A	A	A	B	B	B	B	B	B	B	B	X	A	A	B	A	A	A	A	B	B	A	B	B	A	A	B	B	B	A	A
2A	AX-109528496	B	A	A	A	A	B	A	A	B	A	B	B	B	A	B	B	B	A	A	A	B	B	B	B	B	B	B	B	X	A	A	B	A	A	A	A	B	B	A	B	B	A	A	B	B	B	A	A
2A	AX-108930705	B	A	A	A	A	B	A	A	B	A	B	B	B	A	B	B	B	A	A	A	B	B	B	B	B	B	B	B	X	A	A	B	A	A	A	A	B	B	A	B	B	A	A	B	B	B	A	A
2A	AX-109414409	B	A	A	A	A	B	A	A	B	A	B	B	B	A	B	B	B	A	A	A	B	B	B	B	B	B	B	B	X	A	A	B	A	A	A	A	B	B	A	B	B	A	A	B	B	B	A	A
2A	AX-110151409	B	A	A	A	A	B	A	X	B	A	B	B	B	A	B	B	B	A	A	A	B	B	B	B	B	B	B	B	X	A	A	B	A	A	A	A	B	B	A	B	B	A	A	B	B	B	A	A
2A	AX-110405613	B	A	A	A	A	B	A	X	B	A	B	B	B	A	B	B	B	A	A	A	B	B	B	B	B	B	B	B	X	A	A	B	A	A	A	A	B	B	A	B	B	A	A	B	B	B	A	A
2A	AX-94423221	B	A	A	A	A	B	A	X	B	A	B	B	B	A	B	B	B	A	A	A	B	B	B	B	B	B	B	B	X	A	B	B	A	A	A	A	B	B	A	B	B	A	A	B	A	B	A	A
2A	AX-109502752	B	A	A	A	A	B	A	X	B	A	B	B	B	A	B	B	B	A	A	A	B	B	B	B	B	B	B	B	X	A	B	B	A	A	A	A	B	B	A	B	B	A	A	B	A	B	A	A
2A	AX-108748890	B	A	A	A	A	B	A	X	B	A	B	B	B	A	B	B	B	A	A	A	B	B	B	B	B	B	B	B	X	A	B	B	A	A	A	A	B	B	A	B	B	A	A	B	A	B	A	A
2A	AX-111040521	B	A	A	A	A	B	A	X	B	A	B	B	B	A	B	B	B	A	A	A	B	B	B	B	B	B	B	B	X	A	B	B	A	A	A	A	B	B	A	B	B	A	A	B	A	B	A	A
2A	AX-110634829	B	A	A	A	A	B	A	X	B	A	B	B	B	A	B	B	B	A	A	A	B	B	B	B	B	B	B	B	X	A	B	B	A	A	A	A	B	B	A	B	B	A	A	B	A	B	A	A
2A	AX-110450470	B	A	A	A	A	B	A	X	B	A	B	B	B	A	B	B	B	A	A	A	B	B	B	B	X	B	B	B	X	A	B	B	A	A	A	A	B	B	A	B	B	A	A	B	A	B	A	A
2A	AX-110541525	B	A	A	A	A	B	A	X	B	A	B	B	B	A	B	B	B	A	A	A	B	B	B	B	B	B	B	B	X	A	B	B	A	A	X	A	B	B	A	B	B	A	A	B	A	B	A	A
2A	AX-110084490	B	A	A	A	A	B	A	X	B	A	B	B	B	A	B	B	B	A	A	A	B	B	B	B	B	B	B	B	X	A	B	B	A	A	A	A	B	B	A	B	B	A	A	B	A	B	A	A
2A	AX-110181609	B	A	A	A	A	B	A	X	B	A	B	B	B	A	B	B	B	A	A	A	B	B	B	B	X	B	B	B	X	A	B	B	A	A	A	A	B	B	A	B	B	A	A	B	A	B	A	A
2A	AX-111011197	B	A	A	A	A	B	A	X	B	A	B	B	B	A	B	B	B	A	A	A	B	B	B	B	B	B	B	B	X	A	B	B	A	A	A	A	B	B	A	B	B	A	A	B	A	B	A	A
2A	AX-108737030	B	A	A	A	A	B	A	X	B	A	B	B	B	A	B	B	B	A	A	A	B	B	B	B	B	B	B	B	X	A	B	B	A	A	A	A	B	B	A	B	B	A	A	B	A	B	A	A
2A	AX-109314831	B	A	A	A	A	B	A	X	B	A	B	B	B	A	B	B	B	A	A	A	B	B	B	B	X	B	B	B	X	A	B	B	A	A	A	A	B	B	A	B	B	A	A	B	A	B	A	A
2A	AX-108788038	B	A	A	A	A	B	A	X	B	A	B	B	B	A	B	B	B	A	A	A	B	B	B	B	B	B	B	B	X	A	B	B	A	A	A	A	B	B	A	B	B	A	A	B	A	B	A	A
2A	AX-110522750	B	A	A	A	A	B	A	X	B	A	B	B	B	A	B	B	B	A	A	A	B	B	B	B	B	B	B	B	X	A	B	B	A	A	A	A	B	B	A	B	B	A	A	B	A	B	A	A
2A	AX-108736564	B	A	A	A	A	B	A	X	B	A	B	B	B	A	B	B	B	A	A	A	B	B	B	B	B	B	B	B	X	A	B	B	A	A	A	A	B	B	A	B	B	A	A	B	A	B	A	A
2A	AX-109437310	B	A	A	A	A	B	A	X	B	A	B	B	B	A	B	B	B	A	A	A	B	B	B	B	B	B	B	B	X	A	B	B	A	A	A	A	B	B	A	B	B	A	A	B	A	B	A	A
2A	AX-109509615	B	A	A	A	A	B	A	X	B	A	B	B	B	A	B	B	B	A	A	A	B	B	B	B	B	B	B	B	X	A	B	B	A	A	A	A	B	B	A	B	B	A	A	B	A	B	A	A
2A	AX-109520848	B	A	A	A	A	B	A	X	B	A	B	B	B	A	B	B	B	A	A	A	B	B	B	B	B	B	B	B	X	A	B	B	A	A	A	A	B	B	A	B	B	A	A	B	A	B	A	A
2A	AX-110020544	B	A	A	X	A	B	A	X	B	A	B	B	B	A	B	B	B	A	A	A	B	B	B	B	B	B	B	B	X	A	B	B	A	A	A	A	B	B	A	B	B	A	A	B	A	B	A	A
2A	AX-111013049	B	A	A	A	A	B	A	X	B	A	B	B	B	A	B	B	B	A	A	A	B	B	B	B	B	B	B	B	X	A	B	B	A	A	A	A	B	B	A	B	B	A	A	B	A	B	A	A
2A	AX-108910006	B	A	A	A	A	B	A	X	B	A	B	B	B	A	B	B	B	A	A	A	B	B	B	B	B	B	B	B	X	A	B	B	A	A	A	A	B	B	A	B	B	A	A	B	A	B	A	A
2A	AX-109361326	B	A	A	A	A	B	A	X	B	A	B	B	B	A	B	B	B	A	A	A	B	B	B	B	X	B	B	B	X	A	B	B	A	A	A	A	B	B	A	B	B	A	A	B	A	B	A	A
2A	AX-110516001	B	A	A	A	A	B	A	A	B	A	B	B	B	A	B	B	B	A	A	A	B	B	B	B	B	B	B	B	X	A	B	B	A	A	A	A	B	B	A	B	B	A	A	B	A	B	A	A
2A	AX-109888163	B	A	A	A	A	B	A	A	B	A	B	B	B	A	B	B	B	B	A	A	B	B	B	B	B	B	B	B	X	A	B	B	A	A	A	A	B	B	A	B	B	A	A	B	A	B	A	A
2A	AX-110651741	B	A	A	A	A	B	A	X	B	A	B	B	B	A	B	B	B	B	A	A	B	B	B	B	B	B	B	B	X	A	B	B	A	A	A	A	B	B	A	B	B	A	A	B	A	B	A	A
2A	AX-109932416	B	A	A	A	A	B	A	A	B	A	B	B	B	A	B	B	B	B	A	A	B	B	B	B	X	B	B	B	X	A	B	B	A	A	A	A	B	B	A	B	B	A	A	B	A	B	A	A
2A	AX-109516561	B	A	A	A	A	B	A	X	B	A	B	B	B	A	B	B	B	B	A	A	B	B	B	B	X	B	B	B	X	A	B	B	A	A	A	A	B	B	A	B	B	A	A	B	A	B	A	A
2A	AX-110042217	B	A	A	A	A	B	A	X	B	A	B	B	B	A	B	B	B	B	A	A	B	B	B	B	B	B	B	B	X	A	B	B	A	A	A	A	B	B	A	B	B	A	A	B	A	B	A	A
2A	AX-109374174	B	A	A	A	A	B	A	X	B	A	B	B	B	A	B	B	B	B	A	A	B	B	B	B	B	B	B	B	X	A	B	B	A	A	A	A	B	B	A	B	B	A	A	B	A	B	A	A
2A	AX-111681607	B	A	A	A	A	B	A	X	B	A	B	B	B	A	B	B	B	B	A	A	B	B	B	B	B	B	B	B	X	A	B	B	A	A	A	A	B	B	A	B	B	A	A	B	A	B	A	A
2A	AX-108951713	B	A	A	A	A	B	A	X	B	A	B	B	B	A	B	B	B	B	A	A	B	B	B	B	B	B	B	B	X	A	B	B	A	A	A	A	B	B	A	B	B	A	A	B	A	B	A	A
2A	AX-110526044	B	A	A	A	A	B	A	X	B	A	B	B	B	A	B	B	B	B	A	A	B	B	B	B	B	B	B	B	X	A	B	B	A	A	A	A	B	B	A	B	B	A	A	B	A	B	A	A
2A	AX-110649347	B	A	A	A	A	B	A	X	B	A	B	B	B	A	B	B	B	B	A	A	B	B	B	B	B	B	B	B	X	A	B	B	A	A	A	A	B	B	A	B	A	A	A	B	A	B	A	A
2A	AX-110960394	B	A	A	A	A	B	A	X	B	A	B	B	B	A	B	B	B	B	A	A	B	B	B	B	B	B	B	B	X	A	B	B	A	A	A	A	B	B	A	B	A	A	A	B	A	B	A	A
2A	AX-109287035	B	A	A	A	A	B	A	A	B	A	B	B	B	A	B	B	B	B	A	A	B	B	B	B	B	B	B	B	X	A	B	B	A	A	A	A	B	B	A	B	A	A	A	B	A	B	A	A
2A	AX-108960874	B	A	A	A	A	B	A	X	B	A	B	B	B	A	B	B	B	B	A	A	B	B	B	B	X	B	B	B	X	A	B	B	A	A	A	A	B	B	A	B	A	A	A	B	A	B	A	A
2A	AX-110626001	B	A	A	A	A	B	A	X	B	A	B	B	B	A	B	B	B	B	A	A	B	B	B	B	X	B	B	B	X	A	B	B	A	A	A	A	B	B	A	B	A	A	A	B	A	B	A	A
2A	AX-109834294	B	A	A	A	A	B	A	X	B	A	B	B	B	A	B	B	B	B	A	A	B	B	B	B	X	B	B	B	X	A	B	B	A	A	A	A	B	B	A	B	A	A	A	B	A	B	A	A
2A	AX-111074204	B	A	A	A	A	B	A	X	B	A	B	B	B	A	B	B	B	B	A	A	B	B	B	B	B	B	B	B	X	A	B	B	A	A	A	A	B	B	A	B	A	A	A	B	A	B	A	A
2A	AX-108855326	B	A	A	A	A	B	A	X	B	A	B	B	B	A	B	B	B	B	A	A	B	B	B	B	B	B	B	B	X	A	B	B	A	A	A	A	B	B	A	B	A	A	A	B	A	B	A	A
2A	AX-111066910	B	A	A	A	A	B	A	X	B	A	B	B	B	A	B	B	B	B	A	A	B	B	B	B	X	B	B	B	X	A	B	B	A	A	A	A	B	B	A	B	A	A	A	B	A	B	A	A
2A	AX-109394913	B	A	A	A	A	B	A	X	B	A	B	B	B	A	B	B	B	B	A	A	B	B	B	B	X	B	B	B	X	A	B	B	A	A	A	A	B	B	A	B	A	A	A	B	A	B	A	A
2A	AX-109826841	B	A	A	A	A	B	A	X	B	A	B	B	B	A	B	B	B	B	A	A	B	B	B	B	B	B	B	B	X	A	B	B	A	A	A	A	B	B	A	B	A	A	A	B	A	B	A	A
2A	AX-111722425	B	A	A	A	A	B	A	X	B	A	B	B	B	A	B	B	B	B	A	A	B	B	B	B	B	B	B	B	X	A	B	B	A	A	A	A	B	B	A	B	A	A	A	B	A	B	A	A
2A	AX-111193925	B	A	A	A	A	B	A	X	B	A	B	B	B	A	B	B	B	B	A	A	B	B	B	B	B	B	B	B	X	A	B	B	A	A	A	A	B	B	A	B	A	A	A	B	A	B	A	A
2A	AX-110394261	B	A	A	A	A	B	A	A	B	A	B	B	B	A	B	B	B	B	A	A	B	B	B	B	B	B	B	B	X	A	B	B	A	A	A	A	B	B	A	B	A	A	A	B	A	B	A	A
2A	AX-111570872	B	A	A	A	A	B	A	X	B	A	B	B	B	A	B	B	B	B	A	A	B	B	B	B	B	B	B	B	X	A	B	B	A	A	A	A	B	B	A	B	A	A	A	B	A	B	A	A
2A	AX-111523061	B	A	A	A	A	B	A	X	B	A	B	B	B	A	B	B	B	B	A	A	B	B	B	B	X	B	B	B	X	A	B	B	A	A	A	A	B	B	A	B	A	A	A	B	A	B	A	A
2A	AX-111566257	B	A	A	A	A	B	A	X	B	A	B	B	B	A	B	B	B	B	A	A	B	B	B	B	B	B	B	B	X	A	B	B	A	A	A	A	B	B	A	B	A	A	A	B	A	B	A	A
2A	AX-110921635	B	A	A	A	A	B	A	X	B	A	B	B	B	A	B	B	B	B	A	A	B	B	B	B	B	B	B	B	X	A	B	B	A	A	A	A	B	B	A	B	A	A	A	B	A	B	A	A
2A	AX-109895548	B	A	A	A	A	B	A	X	B	A	B	B	B	A	B	B	B	B	A	A	B	B	B	B	B	B	B	B	X	A	B	B	A	A	A	A	B	B	A	B	A	A	A	B	A	B	A	A
2A	AX-111635700	B	A	A	A	X	B	A	X	B	A	B	B	B	A	B	B	B	B	A	A	B	B	B	B	B	B	B	B	X	A	B	B	A	A	A	A	B	B	A	B	A	A	A	B	A	B	X	A
2A	AX-108873118	B	A	A	X	A	B	A	X	B	A	B	B	B	A	B	B	B	B	A	A	B	B	B	B	B	B	B	B	X	A	B	B	A	A	A	A	B	B	A	B	A	A	A	B	A	B	A	A
2A	AX-109312754	B	A	A	A	A	B	A	X	B	A	B	B	B	A	B	B	B	B	A	A	B	B	B	B	X	B	B	B	X	A	B	B	A	A	A	A	B	B	A	B	A	A	A	B	A	B	A	A
2A	AX-111021698	B	A	A	A	A	B	A	X	B	A	B	B	B	A	B	B	B	B	A	A	B	B	B	B	B	B	B	B	X	A	B	B	A	A	A	A	B	B	A	B	A	A	A	B	A	B	X	A
2A	AX-109969172	B	A	A	A	A	B	A	X	B	A	B	B	B	A	B	B	B	B	A	A	B	B	B	B	X	B	B	B	X	A	B	B	A	A	A	A	B	B	A	B	A	A	A	B	A	B	A	A
2A	AX-110378983	B	A	A	A	A	B	A	X	B	A	B	B	B	A	B	B	B	B	A	A	B	B	B	B	B	B	B	B	X	A	B	B	A	A	A	A	B	B	A	B	A	A	A	B	A	B	A	A
2A	AX-110484064	B	A	A	A	A	B	A	X	B	A	B	B	B	A	B	B	B	B	A	A	B	B	B	B	X	B	B	B	X	A	B	B	A	A	A	A	B	B	A	B	A	A	A	B	A	B	A	A
2A	AX-111115396	B	A	A	A	A	B	A	X	B	A	B	B	B	A	B	B	B	B	A	A	B	B	B	B	X	B	B	B	X	A	B	B	A	A	A	A	B	B	A	B	A	A	A	B	A	B	A	A
2A	AX-110105548	B	A	A	A	A	B	A	X	B	A	B	B	B	A	B	B	B	B	A	A	B	B	B	B	B	B	B	B	X	A	B	B	A	A	A	A	B	B	A	B	A	A	A	B	A	B	A	A
2A	AX-109357723	B	A	A	A	A	B	A	X	B	A	B	B	B	A	B	B	B	B	A	A	B	B	B	B	B	B	B	B	X	A	B	B	A	A	A	A	B	B	A	B	A	A	A	B	A	B	A	A
2A	AX-111054566	B	A	A	A	A	B	A	X	B	A	B	B	B	A	B	B	B	B	A	A	B	B	B	B	B	B	B	B	X	A	B	B	A	A	A	A	B	B	A	B	A	A	A	B	A	B	A	A
2A	AX-111032286	B	A	A	A	A	B	A	X	B	A	B	B	B	A	B	B	B	B	A	A	B	B	B	B	B	B	B	B	X	A	B	B	A	A	A	A	B	B	A	B	A	A	A	B	A	B	A	A
2A	AX-109941791	B	A	A	A	A	B	A	X	B	A	B	B	B	A	B	B	B	B	A	A	B	B	B	B	B	B	B	B	X	A	B	B	A	A	A	A	B	B	A	B	A	A	A	B	A	B	A	A
2A	AX-111551574	B	A	A	A	A	B	A	X	B	A	B	B	B	A	B	B	B	B	X	A	B	B	B	B	B	B	B	B	X	A	B	B	A	X	A	A	B	B	A	B	A	A	X	B	X	B	A	X
2A	AX-110906351	B	A	A	A	A	B	A	X	B	A	B	B	B	A	B	B	B	B	A	A	B	B	B	B	B	B	B	B	X	A	B	B	A	A	A	A	B	B	A	B	A	A	A	B	A	B	A	A
2A	AX-110054856	B	A	A	A	A	B	A	A	B	A	B	B	B	A	B	B	B	B	A	A	B	B	B	B	B	B	B	B	X	A	B	B	A	A	A	A	B	B	A	B	A	A	A	B	A	B	A	A
2A	AX-111574723	B	A	A	A	A	B	A	X	B	A	B	B	B	A	B	B	B	B	A	A	B	B	B	B	X	B	B	B	X	A	B	B	A	A	A	A	B	B	A	B	A	A	A	B	A	B	A	A
2A	AX-109395596	B	A	A	A	A	B	A	X	B	X	B	B	B	A	B	B	B	B	A	A	B	B	B	B	X	B	B	B	X	X	B	B	X	A	A	A	B	B	A	B	A	X	A	B	A	B	X	A
2A	AX-110606051	B	A	A	A	A	B	A	X	B	A	B	B	B	A	B	B	B	B	A	A	B	B	B	B	B	B	B	B	X	A	B	B	A	A	A	A	B	B	A	B	A	A	A	B	A	B	A	A
2A	AX-110422707	B	A	A	A	A	B	A	X	B	A	B	B	B	A	B	B	B	B	A	A	B	B	B	B	B	B	B	B	X	A	B	B	A	A	A	A	B	B	A	B	A	A	A	B	A	B	A	A
2A	AX-108858837	B	A	A	A	A	B	A	X	B	A	B	B	B	A	B	B	B	B	A	A	B	B	B	B	X	B	B	B	X	A	B	B	A	A	B	A	B	B	A	B	A	A	A	B	A	B	A	A
2A	AX-108746627	B	A	A	A	A	B	A	X	B	A	B	B	B	A	B	B	B	B	A	A	B	B	B	B	B	B	B	B	X	A	B	B	A	A	B	A	B	B	A	B	B	A	A	B	A	B	A	A
2A	AX-94400293	B	A	A	A	A	B	A	A	B	A	B	B	B	A	B	B	B	B	A	A	B	B	B	B	B	B	B	B	X	A	B	B	A	A	B	A	B	A	A	B	B	A	A	B	A	B	A	A
2A	AX-108797935	B	A	A	A	A	B	A	A	A	A	B	B	B	A	B	B	B	B	A	A	X	B	B	B	X	B	B	B	X	A	B	B	A	A	B	A	B	A	A	B	B	A	A	B	A	B	A	A
2A	AX-109031304	B	A	A	A	A	B	A	A	A	A	B	B	B	A	B	B	B	B	A	A	B	B	B	B	X	B	X	B	X	A	B	B	A	A	B	A	B	A	A	B	B	A	A	B	A	B	A	A
2A	AX-111715319	B	A	A	A	A	B	A	A	A	A	B	B	B	A	B	B	B	B	A	A	B	B	B	B	X	B	B	B	X	A	B	B	A	A	B	A	B	A	A	B	B	A	A	B	A	B	A	A
2A	AX-109342183	B	A	A	A	A	B	A	A	A	A	B	B	B	A	B	B	B	B	A	A	B	B	B	B	X	B	B	B	X	A	B	B	A	A	B	A	B	A	A	B	B	A	A	B	A	B	A	A
2A	AX-108830033	B	A	A	A	A	B	A	A	A	A	B	B	B	A	B	B	B	B	A	A	B	B	B	B	X	B	B	B	X	A	B	B	A	A	B	A	B	A	A	B	B	A	A	B	A	B	A	A
2A	AX-110671887	B	A	A	A	A	B	A	A	A	A	B	B	B	A	B	B	B	B	A	A	B	B	B	B	B	B	B	B	X	A	B	B	A	A	B	A	B	A	A	B	B	A	A	B	A	B	A	A
2A	AX-110507459	B	A	A	A	A	B	A	A	A	A	B	B	B	A	B	B	B	B	A	A	B	B	B	B	B	B	B	B	X	A	B	B	A	A	B	A	B	A	A	B	B	A	A	B	A	B	A	A
2A	AX-110961596	B	A	A	A	A	B	A	A	A	A	B	B	B	A	B	B	B	B	A	A	B	B	B	B	X	B	B	B	X	A	B	B	A	A	B	A	B	A	A	B	B	A	A	B	A	B	A	A
2A	AX-111734552	B	A	A	A	A	B	A	A	A	A	B	B	B	A	B	B	B	B	A	A	B	B	B	B	X	B	B	B	X	A	B	B	A	A	B	A	B	A	A	B	B	A	A	B	A	B	A	A
2A	AX-111645780	B	A	A	A	A	B	A	A	A	A	B	B	B	A	B	B	B	B	A	A	B	B	B	B	X	B	B	B	X	A	B	B	A	A	B	A	B	A	A	B	B	A	A	B	A	B	A	A
2A	AX-86166753	B	X	X	A	A	B	X	X	A	A	B	B	B	A	B	B	B	B	A	A	B	B	B	B	B	B	B	B	B	A	B	B	X	A	B	A	B	A	X	B	B	A	A	B	A	B	A	X
2A	AX-108888086	B	A	A	A	A	B	A	A	A	A	B	B	B	A	B	B	B	B	A	A	B	B	B	B	X	B	B	B	X	A	B	B	A	A	B	A	B	A	A	B	B	A	A	B	A	B	A	A
2A	AX-111122997	B	A	A	A	A	B	A	A	A	A	B	B	X	A	B	B	B	B	A	A	B	B	B	B	X	B	B	B	X	A	B	B	A	A	B	A	B	A	A	B	B	A	A	B	A	B	A	A
2A	AX-110536509	B	A	A	A	A	B	A	A	A	X	B	B	B	A	B	B	B	B	A	A	B	B	B	B	X	B	B	B	X	A	B	B	A	A	B	A	B	A	A	B	B	A	A	B	A	B	A	A
2A	AX-111640814	B	A	A	A	A	B	A	A	A	A	B	B	B	A	B	B	B	B	A	A	B	B	B	B	X	B	B	B	X	A	B	B	A	A	B	A	B	A	A	B	B	A	A	B	A	B	A	A
2A	AX-94769514	B	A	A	A	A	B	A	X	B	A	B	B	B	A	B	B	B	B	A	A	B	B	B	B	B	B	B	B	X	A	B	B	A	A	B	A	B	A	A	B	B	A	A	B	A	B	A	A
2A	AX-111456048	B	A	A	A	A	B	A	X	B	A	B	B	B	A	B	B	B	B	A	A	B	B	B	B	X	B	B	B	X	A	B	B	A	A	B	A	B	A	A	B	B	A	A	B	A	B	A	A
2A	AX-110412549	B	A	A	A	A	X	A	A	B	A	B	B	B	A	B	B	B	B	A	A	X	B	X	B	X	B	B	B	A	A	B	B	A	A	B	A	B	A	A	B	B	A	A	B	A	X	A	A
2A	AX-108829822	B	A	A	A	A	B	A	A	A	A	B	B	B	A	B	B	B	B	A	A	B	B	B	B	X	B	B	B	X	A	B	B	A	A	B	A	B	A	A	B	B	A	A	B	A	B	A	A
2A	AX-111715216	B	A	A	A	A	B	A	A	A	A	B	B	B	A	B	B	B	B	A	A	B	B	B	B	B	B	B	B	X	A	B	B	A	A	B	A	B	A	A	B	B	A	A	B	A	B	A	A
2A	AX-108934390	B	A	A	A	A	B	A	A	A	A	B	B	B	A	B	B	B	B	A	A	B	B	B	B	B	B	B	B	X	A	B	B	A	A	B	A	B	A	A	B	B	A	A	B	A	B	A	A
2A	AX-111243070	B	A	A	A	A	B	A	A	A	A	B	B	B	A	B	B	B	B	A	A	B	B	B	B	X	B	B	B	X	A	B	B	A	A	B	A	B	A	A	B	B	A	A	B	A	B	A	A
2A	AX-109298057	B	A	A	A	A	B	A	A	A	A	B	B	B	A	B	B	B	B	A	A	B	B	B	B	X	B	B	B	X	A	B	B	A	A	B	A	B	A	A	B	B	A	A	B	A	B	A	A
2A	AX-109989452	B	A	A	A	A	B	A	A	A	A	B	B	B	A	B	B	B	B	A	A	B	B	B	B	X	B	B	B	X	A	B	B	A	A	B	A	B	A	A	B	B	A	A	B	A	B	A	A
2A	AX-110043968	B	A	A	A	A	B	A	A	A	A	B	B	B	A	B	B	B	B	A	A	B	B	B	B	X	B	B	B	X	A	B	B	A	A	B	A	B	A	A	B	B	A	A	B	A	B	A	A
2A	AX-109035014	B	A	A	A	A	B	A	A	A	A	B	B	B	A	B	B	B	B	A	A	B	B	B	B	X	B	B	B	X	A	B	B	A	A	B	A	B	A	A	B	B	A	A	B	A	B	A	A
2A	AX-110931139	B	A	A	A	A	B	A	A	A	A	B	B	B	A	B	B	B	B	A	A	B	B	B	B	X	B	B	B	X	A	B	B	A	A	B	A	B	A	A	B	B	A	A	B	A	B	A	A
2A	AX-109099445	B	A	A	A	A	B	A	A	A	A	B	B	B	A	B	B	B	B	A	A	B	B	B	B	X	B	B	B	X	A	B	B	A	A	B	A	B	A	A	B	B	A	A	B	A	B	A	A
2A	AX-111495853	B	A	A	A	A	B	A	A	A	A	B	B	B	A	B	B	B	B	A	A	B	B	B	B	X	B	B	B	X	A	B	B	A	A	B	A	B	A	A	B	B	A	A	B	A	B	A	A
2A	AX-109351790	B	A	A	A	A	B	A	A	A	A	B	B	B	A	B	B	B	B	A	A	B	B	B	B	X	B	B	B	X	A	B	B	A	A	B	A	B	A	A	B	B	A	A	B	A	B	A	A
2A	AX-108983807	B	A	A	A	A	B	A	A	A	A	B	B	B	A	B	B	B	B	A	A	B	B	B	B	X	B	B	B	X	A	B	B	A	A	B	A	B	A	A	B	B	A	A	B	A	B	A	A
2A	AX-111148504	B	A	A	A	A	B	A	A	A	A	B	B	B	A	B	B	B	B	A	A	B	B	B	B	X	B	B	B	X	A	B	B	A	A	B	A	B	A	A	B	B	A	A	B	A	B	A	A
2A	AX-111775436	B	A	A	A	A	B	A	A	A	A	B	B	B	A	B	B	B	B	A	A	B	B	B	B	X	B	B	B	B	A	B	B	A	A	B	A	B	A	A	B	B	A	A	B	A	B	A	A
2A	AX-108727827	B	A	A	A	A	B	A	A	A	A	B	B	B	A	B	B	B	B	A	A	B	B	B	B	X	B	B	B	X	X	B	B	A	A	B	A	B	A	A	B	B	A	A	B	A	B	A	A
2A	AX-111777192	B	A	A	A	A	B	A	A	A	A	B	B	B	A	B	B	B	B	A	A	B	B	B	B	X	B	B	B	X	A	B	B	A	A	B	A	B	A	A	B	B	A	A	B	A	B	A	A
2A	AX-110530347	B	A	A	A	A	B	A	A	A	A	B	B	B	A	B	B	B	B	A	A	B	B	B	B	X	B	B	B	X	A	B	B	A	A	B	A	B	A	A	B	B	A	A	B	A	B	A	A
2A	AX-110604032	B	A	A	A	A	B	A	A	A	A	B	B	B	A	B	B	B	B	A	A	B	B	B	B	X	B	B	B	X	A	B	B	A	A	B	A	B	A	A	B	B	A	A	B	A	B	A	A
2A	AX-110990373	B	A	A	A	A	B	A	A	A	A	B	B	B	A	B	B	B	B	A	A	B	B	B	B	X	B	B	B	X	A	B	B	A	A	B	A	B	A	A	B	B	A	A	B	A	B	A	A
2A	AX-109941294	B	A	A	A	A	B	A	A	A	A	B	B	B	A	B	B	B	B	A	A	B	B	B	B	X	B	B	B	X	A	B	B	A	A	B	A	B	A	A	B	B	A	A	B	A	B	A	A
2A	AX-109900195	B	A	A	A	A	B	A	A	A	A	B	B	B	A	B	B	B	B	A	A	B	B	B	B	X	B	B	B	X	A	B	B	A	A	B	A	B	A	A	B	B	A	A	B	A	B	A	A
2A	AX-108917352	B	A	A	A	A	B	A	A	A	A	B	B	B	A	B	B	B	B	A	A	B	B	B	B	X	B	B	B	X	A	B	B	A	A	B	A	B	A	A	B	B	A	A	B	A	B	A	A
2A	AX-109453105	B	A	A	A	A	B	A	A	A	A	B	B	B	A	B	B	B	B	A	A	B	B	B	B	X	B	B	B	X	A	B	B	A	A	B	A	B	A	A	B	B	A	A	B	A	B	A	A
2A	AX-109376830	B	A	A	A	A	B	A	A	A	A	B	B	B	A	B	B	B	B	A	A	B	B	B	B	X	B	B	B	X	A	B	B	A	A	B	A	B	A	A	B	B	A	A	B	A	B	A	A
2A	AX-108913451	B	A	A	A	A	B	A	A	A	A	B	B	B	A	B	B	B	B	A	A	B	B	B	B	X	B	B	B	X	A	B	B	A	A	B	A	B	A	A	B	B	A	A	B	A	B	A	A
2A	AX-110094355	B	A	A	A	A	B	A	A	A	A	B	B	B	A	B	B	B	B	A	A	B	B	B	B	X	B	B	B	X	A	B	B	A	A	B	A	B	A	A	B	B	A	A	B	A	B	A	A
2A	AX-110439763	B	A	A	A	A	B	A	A	A	A	B	B	B	A	B	B	B	B	A	A	B	B	B	B	X	B	B	B	X	A	B	B	A	A	B	A	B	A	A	B	B	A	A	B	A	B	A	A
2A	AX-110548472	B	A	A	A	A	B	A	A	A	A	B	B	B	A	B	B	B	B	A	A	B	B	B	B	X	B	B	B	X	A	B	B	A	A	B	A	B	A	A	B	B	A	A	B	A	B	A	A
2A	AX-110951305	B	A	A	A	A	B	A	A	A	A	B	B	B	A	B	B	B	B	A	A	B	B	B	B	X	B	B	B	X	A	B	B	A	A	B	A	B	A	A	B	B	A	A	B	A	B	A	A
2A	AX-109356459	B	A	A	A	A	B	A	A	A	A	B	B	B	A	B	B	B	B	A	A	B	B	B	B	X	B	B	B	X	A	B	B	A	A	B	A	B	A	A	B	B	A	A	B	A	B	A	A
2A	AX-109627137	B	A	A	A	A	B	A	A	A	A	B	B	B	A	B	B	B	B	A	A	B	B	B	B	X	B	B	B	X	A	B	B	A	A	B	A	B	A	A	B	B	A	A	B	A	B	A	A
2A	AX-109467214	B	A	A	A	A	B	A	A	A	A	B	B	B	A	B	B	B	B	A	A	B	B	B	B	X	B	B	B	X	A	B	B	A	A	B	A	B	A	A	B	B	A	A	B	A	B	A	A
2A	AX-110675258	B	A	A	A	A	B	A	A	A	A	B	B	B	A	B	B	B	B	A	A	B	B	B	B	X	B	B	B	X	A	B	B	A	A	B	A	B	A	A	B	B	A	A	B	A	B	A	A
2A	AX-111736818	B	A	A	A	A	B	A	A	B	A	B	B	B	A	B	B	B	B	A	A	B	B	B	B	X	B	B	B	X	A	B	B	A	A	B	A	B	A	A	B	B	A	A	B	A	B	A	A
2A	AX-109830632	B	A	A	A	A	B	A	X	B	A	B	B	B	A	B	B	B	B	A	A	B	B	B	B	B	B	B	B	X	A	B	B	A	A	B	A	B	A	A	B	B	A	A	B	A	B	A	A
2A	AX-110457326	B	A	A	A	A	B	A	A	B	A	B	B	B	A	B	B	B	B	A	A	B	B	B	B	X	B	B	B	X	A	B	B	A	A	B	A	B	A	A	B	B	A	A	B	A	B	A	A
2A	AX-111147496	B	A	A	A	A	B	A	X	B	A	B	B	B	A	B	B	B	B	A	A	B	B	B	B	B	B	B	B	X	A	B	B	A	A	B	A	B	A	A	B	B	A	A	B	A	B	A	A
2A	AX-110021916	B	A	A	A	A	B	A	A	B	A	B	B	B	A	B	B	B	B	A	A	B	B	B	B	B	B	B	B	X	A	B	B	A	A	B	A	B	A	A	B	B	A	A	B	A	B	A	A
2A	AX-109356488	B	A	A	A	A	B	A	X	B	A	B	B	B	A	B	B	B	B	A	A	B	B	B	B	B	B	B	B	X	A	B	B	A	A	B	A	B	A	A	B	B	A	A	B	A	B	A	A
2A	AX-109053822	B	A	A	A	A	B	A	X	B	A	B	B	B	A	B	B	B	B	A	A	B	B	B	B	B	B	B	B	X	A	B	B	A	A	B	A	B	A	A	B	B	A	A	B	A	B	A	A
2A	AX-111567066	B	A	A	A	A	B	A	X	B	A	B	B	B	A	B	B	B	B	A	A	B	B	B	B	B	B	B	B	X	A	B	B	A	A	B	A	B	B	A	B	B	A	A	B	A	B	A	A
2A	AX-111463139	B	A	A	A	A	B	A	X	B	X	B	B	B	A	B	B	B	B	A	A	B	B	B	B	B	B	B	B	X	A	B	B	A	A	B	A	B	B	A	B	B	A	A	B	A	B	A	A
2A	AX-110943070	B	A	A	A	A	B	A	X	B	A	B	B	B	A	B	B	B	B	A	A	B	B	B	B	B	B	B	B	X	A	B	B	A	A	B	A	B	B	A	B	B	A	A	B	A	B	A	A
2A	AX-110698025	B	A	A	A	A	B	A	X	B	A	B	B	B	A	B	B	B	B	A	A	B	B	B	B	B	B	B	B	X	A	B	B	A	A	B	A	B	B	A	B	B	A	A	B	A	B	A	A
2A	AX-109914824	B	A	A	A	A	B	A	A	B	A	B	B	B	A	B	B	B	B	A	A	B	B	B	B	B	B	B	B	X	A	B	B	A	A	B	A	B	B	A	B	B	A	A	B	A	B	A	A
2A	AX-110926673	B	A	A	A	A	B	A	A	A	X	B	B	B	A	B	B	B	B	A	A	B	B	B	B	X	B	B	B	X	A	B	B	A	A	B	A	B	X	A	B	B	A	A	B	A	B	A	A
2A	AX-111461384	B	A	A	A	A	B	A	A	A	A	B	B	B	A	B	B	B	B	A	A	B	B	B	B	X	B	B	B	X	A	B	B	A	A	B	A	B	A	A	B	B	A	A	B	A	B	A	A
2A	AX-109280068	B	A	A	A	A	B	A	A	A	A	B	B	B	A	B	B	B	B	A	A	B	B	B	B	X	B	B	B	A	A	B	B	A	A	B	A	B	A	A	B	B	A	A	X	A	B	A	A
2A	AX-110599729	B	A	A	A	A	B	A	A	A	A	B	B	B	A	B	B	B	B	A	A	B	B	B	B	X	B	B	B	X	A	B	B	A	A	B	A	B	A	A	B	B	A	A	B	A	B	A	A
2A	AX-111644814	B	A	A	A	A	B	A	A	A	A	B	B	B	A	B	B	B	B	A	A	B	B	B	B	X	B	B	B	X	A	B	B	A	A	B	A	B	A	A	B	B	A	A	B	A	B	A	A
2A	AX-109345069	B	A	A	A	A	B	A	A	A	A	B	B	B	A	B	B	B	B	A	A	B	B	B	B	X	B	B	B	X	A	B	B	A	A	B	A	B	A	A	B	B	A	A	B	A	B	A	A
2A	AX-109548035	B	A	A	A	A	B	A	A	A	A	B	B	B	A	B	B	B	B	A	A	B	B	B	B	X	B	B	B	X	A	B	B	A	A	B	A	B	A	A	B	B	A	A	B	A	B	A	A
2A	AX-111250334	B	A	A	A	A	B	A	A	A	A	B	B	B	A	B	B	B	B	A	A	B	B	B	B	X	B	B	B	X	A	B	B	A	A	B	A	B	A	A	B	B	A	A	B	A	B	A	A
2A	AX-110618154	B	A	A	A	A	B	A	A	A	A	B	B	B	A	B	B	B	B	A	A	B	B	B	B	X	B	B	B	X	A	B	B	A	A	B	X	B	A	A	B	B	A	A	B	A	B	A	A
2A	AX-110552715	B	A	A	A	A	B	A	A	A	A	B	B	B	A	B	B	B	B	A	A	B	B	B	B	X	B	B	B	X	A	B	B	A	A	B	A	B	A	A	B	B	A	A	B	A	B	A	A
2A	AX-110466948	B	A	A	A	A	B	A	A	A	A	B	B	B	A	B	B	B	B	A	A	B	B	B	B	X	B	B	B	X	A	B	B	A	A	B	A	B	A	A	B	B	A	A	B	A	B	A	A
2A	AX-108812607	B	A	A	A	A	B	A	A	A	A	B	B	B	A	B	B	B	B	A	A	B	B	B	B	X	B	B	B	X	A	B	B	A	A	B	A	B	A	A	B	B	A	A	B	A	B	A	A
2A	AX-111761576	B	A	A	A	A	B	A	A	A	A	B	B	B	A	B	B	B	B	A	A	B	B	B	B	X	B	B	B	X	A	B	B	A	A	B	A	B	A	A	B	B	A	A	B	A	B	A	A
2A	AX-111156124	B	A	A	A	X	B	A	A	A	A	B	B	B	A	B	B	B	B	A	A	B	B	B	B	X	B	B	B	A	A	B	B	A	A	B	A	B	A	A	B	B	A	A	B	A	B	A	A
2A	AX-109452286	B	A	A	A	A	B	A	A	A	A	B	B	B	A	B	B	B	B	A	A	B	B	B	B	X	B	B	B	X	A	B	B	A	A	B	A	B	A	A	B	B	A	A	B	A	B	A	A
2A	AX-110936572	B	A	A	A	A	B	A	A	A	A	B	B	B	A	B	B	B	B	A	A	B	B	B	B	X	B	B	B	A	A	B	B	A	A	B	A	B	A	A	B	B	A	A	B	A	B	A	A
2A	AX-110975737	B	A	A	A	A	B	A	A	A	A	B	B	B	A	B	B	B	B	A	A	B	B	B	B	X	B	B	B	X	A	B	B	A	A	B	A	B	A	A	B	B	A	A	B	A	B	A	A
2A	AX-108859404	B	A	A	A	A	B	A	A	A	A	B	B	B	A	B	B	B	B	A	A	B	B	B	B	X	B	B	B	X	A	B	B	A	A	B	A	B	A	A	B	B	A	A	B	A	B	A	A
2A	AX-108788135	B	A	A	A	A	B	A	A	A	A	B	B	B	A	B	B	B	B	A	A	B	B	B	B	X	B	B	B	X	A	B	B	A	A	B	A	B	A	A	B	B	A	A	B	A	B	A	A
2A	AX-109879152	B	A	A	A	A	B	A	A	A	A	B	B	B	A	B	B	B	B	A	A	B	B	B	B	X	B	B	B	X	A	B	B	A	A	B	A	B	A	A	B	B	A	A	B	A	B	A	A
2A	AX-110201207	B	A	A	A	A	B	A	A	A	A	B	B	B	A	B	B	B	B	A	A	B	B	B	B	X	B	B	B	X	A	B	B	A	A	B	A	B	A	A	B	B	A	A	B	A	B	A	A
2A	AX-109585688	B	A	A	A	A	B	A	A	A	A	B	B	B	A	B	B	B	B	A	A	B	B	B	B	X	B	B	B	X	A	B	B	A	A	B	A	B	A	A	B	B	A	A	B	A	B	A	A
2A	AX-109429816	B	A	A	A	A	B	A	A	A	A	B	B	B	A	B	B	B	B	A	A	B	B	B	B	X	B	B	B	X	A	B	B	A	A	B	A	B	A	A	B	B	A	A	B	A	B	A	A
2A	AX-109988368	B	A	A	A	A	B	A	A	A	A	B	B	B	A	B	B	B	B	A	A	B	B	B	B	X	B	B	B	X	A	B	B	A	A	B	A	B	A	A	B	B	A	A	B	A	B	A	A
2A	AX-110917688	B	A	A	A	A	B	A	A	A	A	B	B	B	A	B	B	B	B	A	A	B	B	B	B	X	B	B	B	X	A	B	B	A	A	B	A	B	A	A	B	B	A	A	B	A	B	A	A
2A	AX-110996940	B	A	A	A	A	B	A	A	A	A	B	B	B	A	B	B	B	B	A	A	B	B	B	B	X	B	B	B	X	A	B	B	A	A	B	A	B	A	A	B	B	A	A	B	A	B	A	A
2A	AX-109857803	B	A	A	A	A	B	A	A	A	A	B	B	B	A	B	B	B	B	A	A	B	B	B	B	X	B	B	B	X	A	B	B	A	A	B	A	B	A	A	B	B	A	A	B	A	B	A	A
2A	AX-110401789	B	A	A	A	A	B	A	A	A	A	B	B	B	A	B	B	B	B	A	A	B	B	B	B	X	B	B	B	X	A	B	B	A	A	B	A	B	A	A	B	B	A	A	B	A	B	A	A
2A	AX-109304879	B	A	A	A	A	B	A	A	A	A	B	B	B	A	B	B	B	B	A	A	B	B	B	B	X	B	B	B	X	A	B	B	A	A	B	A	B	A	A	B	B	A	A	B	A	B	A	A
2A	AX-109927461	B	A	A	A	A	B	A	A	A	A	B	B	B	A	B	B	B	B	A	A	B	B	B	B	B	B	B	B	X	A	B	B	A	A	B	A	B	A	A	B	B	A	A	B	A	B	A	A
2A	AX-109456438	B	A	A	A	A	B	A	A	A	A	B	B	B	A	B	B	B	B	A	A	B	B	B	B	B	B	B	B	X	A	B	B	A	A	B	A	B	A	A	B	B	A	A	B	A	B	A	A
2A	AX-108763047	B	A	A	A	A	B	A	A	A	A	B	B	B	A	B	B	B	B	A	A	B	B	B	B	B	B	B	B	X	A	B	B	A	A	B	A	B	A	A	B	B	A	A	B	A	B	A	A
2A	AX-109419208	B	A	A	A	A	B	A	A	A	X	B	B	B	A	B	B	B	B	A	A	B	B	B	B	X	B	B	B	X	A	B	B	A	A	B	A	B	A	A	B	B	A	A	B	X	B	A	A
2A	AX-110370613	B	A	A	A	A	B	A	A	A	A	B	B	B	A	B	B	B	B	A	A	B	B	B	B	B	B	B	B	X	A	B	B	A	A	B	A	B	A	A	B	B	A	A	B	A	B	A	A
2A	AX-111473626	B	A	A	A	A	B	A	A	A	A	B	B	B	A	B	B	B	B	A	A	B	B	B	B	B	B	B	B	X	A	B	B	A	A	B	A	B	A	A	B	B	A	A	B	A	B	A	A
2A	AX-109376020	B	A	A	A	A	B	A	A	A	A	B	B	B	A	B	B	B	B	A	A	B	B	B	B	B	B	B	B	X	A	B	B	A	A	B	A	B	A	A	B	B	A	A	B	A	B	A	A
2A	AX-111546236	B	A	A	A	A	B	A	A	A	A	B	B	B	A	B	B	B	B	A	A	B	B	B	B	X	B	B	B	X	A	B	B	A	A	B	A	B	A	A	B	B	A	A	B	A	B	A	A
2A	AX-109286714	B	A	A	A	A	B	A	A	A	A	B	B	B	A	B	B	B	B	A	A	B	B	B	B	B	B	B	B	X	A	B	B	A	A	B	A	B	A	A	B	B	A	A	B	A	B	A	A
2A	AX-110548395	B	A	A	A	A	B	A	A	A	A	B	X	B	A	B	B	X	B	A	A	B	B	B	X	B	B	X	X	X	A	B	B	A	A	B	A	B	A	A	B	B	A	A	B	A	B	A	A
2A	AX-86184745	B	A	A	A	A	B	A	A	A	A	B	B	B	A	B	B	B	B	A	A	B	B	B	B	X	B	B	B	X	A	B	B	A	A	B	A	B	A	A	B	B	A	A	B	A	B	A	A
2A	AX-111505518	B	A	A	A	A	B	A	A	A	A	B	B	B	A	B	B	B	B	A	A	B	B	B	B	B	B	B	B	X	A	B	B	A	A	B	A	B	A	A	B	B	A	A	B	A	B	A	A
2A	AX-109492818	B	A	A	A	A	B	A	A	A	A	B	B	B	A	B	B	B	B	A	A	B	B	B	B	B	B	B	B	X	A	B	B	A	A	B	A	B	A	A	B	B	A	A	B	A	B	A	A
2A	AX-108771187	B	A	A	A	A	B	A	A	A	A	B	B	B	A	B	B	B	B	A	A	B	B	B	B	B	B	B	B	X	A	B	B	A	A	B	A	B	A	A	B	B	A	A	B	A	B	A	A
2A	AX-109280395	B	A	A	A	A	B	A	A	A	A	B	B	B	A	B	B	B	B	A	A	B	B	B	B	X	B	B	B	X	A	B	B	A	A	B	A	B	A	A	B	B	A	A	B	A	B	A	A
2A	AX-109624083	B	A	A	A	A	B	A	A	A	A	B	B	B	A	B	B	B	B	A	A	B	B	B	B	X	B	B	B	X	A	B	B	A	A	B	A	B	A	A	B	B	A	A	B	A	B	A	A
2A	AX-110928253	B	A	A	A	A	B	A	X	A	A	B	B	B	A	B	B	B	B	A	A	B	B	B	B	X	B	B	B	X	A	B	B	A	A	B	A	B	A	A	B	B	A	A	B	A	B	A	A
2A	AX-94751398	B	A	A	A	A	B	A	A	A	A	B	B	B	A	B	B	B	B	A	A	B	B	B	B	X	B	B	B	X	A	B	B	A	A	B	A	B	A	A	B	B	A	A	B	A	B	A	A
2A	AX-109463348	B	A	A	A	A	B	A	A	A	A	B	B	B	A	B	B	B	B	A	A	B	B	B	B	B	B	B	B	X	A	B	B	A	A	B	A	B	A	A	B	B	A	A	B	A	B	A	A
2A	AX-111587627	B	A	A	A	A	B	A	A	A	A	B	B	B	A	B	B	B	B	A	A	B	A	B	B	B	B	B	B	X	A	B	B	A	A	B	A	B	A	A	B	B	A	A	B	A	B	A	A
2A	AX-109913197	B	A	A	A	A	B	A	A	A	A	B	B	B	A	B	B	B	B	A	A	B	A	B	B	B	B	B	B	X	A	B	B	A	A	B	A	B	A	A	B	B	A	A	B	A	B	A	A
2A	AX-111135521	B	A	A	A	A	B	A	A	A	A	B	B	B	A	A	A	B	B	A	A	B	A	B	B	B	B	B	B	X	A	B	B	A	A	B	A	B	A	A	B	B	A	A	B	A	B	A	A
2A	AX-95660056	B	A	A	A	A	B	A	A	A	A	B	B	B	A	A	A	B	B	A	A	B	A	B	B	B	B	B	B	X	A	B	B	A	A	B	A	B	A	A	B	B	A	A	B	A	B	A	A
2A	AX-110407291	B	A	A	A	A	B	A	A	A	A	B	B	B	A	A	A	B	B	A	A	B	A	B	B	B	B	B	B	X	A	B	B	A	A	B	A	B	A	A	B	B	A	A	B	A	B	A	A
2A	AX-110168387	B	A	A	A	A	B	A	A	A	A	B	B	B	A	A	A	B	B	A	A	B	A	B	B	B	B	B	B	X	A	B	B	A	A	B	A	B	A	A	B	B	A	A	B	A	B	A	A
2A	AX-109280291	B	A	A	A	A	B	A	A	A	A	B	B	B	A	A	A	B	B	A	A	B	A	B	B	B	B	B	B	X	A	B	B	A	A	B	A	B	A	A	B	B	A	A	B	A	B	A	A
2A	AX-109963316	B	A	A	A	A	B	A	A	A	A	B	B	B	A	A	A	B	B	A	A	B	A	B	B	B	B	B	B	X	A	B	B	A	A	B	A	B	A	A	B	B	A	A	B	A	B	A	A
2A	AX-109303155	B	A	A	A	A	B	A	A	A	A	B	B	B	A	A	A	B	B	A	A	B	A	B	B	B	B	B	B	X	A	B	B	A	A	B	A	B	A	A	B	B	A	A	B	A	B	A	A
2A	AX-111576466	B	A	A	A	A	B	A	A	A	A	B	B	B	A	A	A	B	B	A	A	B	A	B	B	B	B	B	B	X	A	B	B	A	A	B	A	B	A	A	B	B	A	A	B	A	B	A	A
2A	AX-109339921	B	A	B	A	A	B	A	A	A	A	B	B	B	A	X	X	B	B	A	A	B	A	B	B	B	B	B	B	X	A	B	B	A	A	B	A	B	A	A	B	B	A	A	B	A	B	B	A
2A	AX-108772316	B	A	B	A	A	B	A	A	A	A	B	B	B	A	X	X	B	B	A	A	B	A	B	B	B	B	B	B	X	A	B	B	A	A	B	A	B	A	A	B	B	A	A	B	A	B	B	A
2A	AX-111002498	B	A	B	A	A	B	A	A	A	A	B	B	B	A	X	X	B	B	A	A	B	A	B	B	B	B	B	B	X	A	B	B	A	A	B	A	B	A	A	B	B	A	A	B	A	B	B	A
2A	AX-109887498	B	A	B	A	A	B	A	A	A	A	B	B	B	A	X	X	B	B	A	A	B	A	B	B	B	B	B	B	X	A	B	B	A	A	B	A	B	A	A	B	B	A	A	B	A	B	X	A
2A	AX-108945005	B	A	B	A	A	B	A	A	A	A	B	B	B	A	X	X	B	B	A	A	B	A	B	B	B	B	B	B	X	A	B	B	A	A	B	A	B	A	A	B	B	A	A	B	A	B	B	A
2A	AX-108731034	B	A	B	A	A	B	A	A	A	A	B	B	B	A	X	X	B	B	A	A	B	A	B	B	B	B	B	B	X	A	B	B	A	A	B	A	B	A	A	B	B	A	A	B	A	B	B	A
2A	AX-110538140	B	A	B	A	A	B	A	A	A	A	B	B	B	A	X	X	B	B	A	A	B	A	B	B	B	B	B	B	X	A	B	B	A	A	B	A	B	A	A	B	B	A	A	B	A	B	B	A
2A	AX-109368860	B	A	B	A	A	B	A	B	A	A	B	B	B	A	A	A	B	B	A	A	B	A	B	B	B	B	B	B	A	A	B	B	A	A	B	A	B	B	A	B	B	A	A	B	A	A	B	A
2A	AX-110997290	B	A	B	A	A	B	A	B	A	A	B	B	B	A	A	A	B	B	A	A	B	A	B	B	B	B	B	B	A	A	B	B	A	A	A	A	B	B	A	B	B	B	A	B	A	A	B	A
2A	AX-109275825	B	A	B	A	A	B	A	B	A	B	B	B	B	A	A	A	B	A	A	A	B	A	B	B	B	B	B	B	A	A	B	B	A	A	A	A	B	B	A	B	B	B	A	B	A	A	B	A
2A	AX-109996565	B	A	B	A	A	B	A	B	A	B	B	B	B	A	A	A	B	A	A	A	B	A	B	B	B	B	B	B	A	A	B	B	A	A	A	A	B	B	A	B	B	B	A	B	A	A	B	A
2A	AX-95209629	B	A	B	A	A	B	A	B	A	B	B	B	B	A	A	A	B	A	A	A	B	A	B	B	B	B	B	B	A	A	B	B	A	A	A	A	B	B	A	B	B	B	A	B	A	A	B	A
2A	AX-110139178	B	A	B	A	A	B	A	B	A	B	B	B	B	A	A	A	B	A	A	A	B	A	B	B	B	B	B	B	A	A	B	B	A	A	A	A	B	B	A	B	B	B	A	B	A	A	B	A
2A	AX-110555957	B	A	B	A	A	B	A	B	A	B	B	B	B	A	A	A	B	A	A	A	A	A	B	B	B	B	B	B	A	A	B	B	A	A	A	A	B	B	A	B	B	B	A	B	A	A	B	A
2A	AX-111654047	A	A	B	A	B	A	A	B	A	A	A	B	B	A	A	A	B	A	A	A	A	A	B	B	B	B	B	B	A	A	B	B	A	A	A	A	B	B	A	B	B	B	A	B	A	A	B	A
2A	AX-111480932	A	A	B	A	B	A	A	B	A	A	A	B	B	A	A	A	B	A	A	A	A	A	B	B	B	B	B	B	A	A	B	B	A	A	A	A	B	B	A	B	B	B	A	B	A	A	B	A
2A	AX-110463753	A	B	B	A	A	A	A	A	A	A	A	A	A	A	A	A	B	A	A	A	A	A	B	B	B	B	B	A	A	A	B	B	A	A	A	A	B	A	B	A	B	B	A	B	A	A	B	B
2A	AX-109852228	A	B	B	A	A	A	A	A	A	A	A	A	A	A	A	A	B	A	A	A	A	A	B	B	B	B	B	A	A	A	B	B	A	A	A	A	B	A	B	A	B	B	A	B	A	A	B	B
2A	AX-109822798	A	B	B	A	A	A	A	A	A	A	A	A	A	A	A	A	B	A	A	A	A	A	B	B	B	B	B	A	A	A	B	B	A	A	A	A	B	A	B	A	B	B	A	B	A	A	B	B
2A	AX-108878043	A	B	B	A	A	A	A	A	A	A	A	A	A	A	A	A	B	A	A	A	A	A	B	B	B	B	B	A	A	A	B	B	A	A	A	A	B	A	B	A	B	B	A	B	A	A	B	B
2A	AX-111605098	A	B	B	A	A	A	A	A	A	A	A	A	A	A	A	A	B	A	A	A	A	A	B	B	B	B	B	A	A	A	B	B	A	A	A	A	B	A	B	A	B	B	A	B	A	A	B	B
2A	AX-109843382	A	B	B	A	A	A	A	A	A	A	A	A	A	A	A	A	B	A	A	A	A	A	B	B	B	B	B	A	A	A	B	B	A	A	A	A	B	A	B	A	B	B	A	B	A	A	B	B
2A	AX-108754042	A	B	B	A	A	A	A	A	A	A	A	A	A	A	A	A	B	A	A	A	A	A	B	B	B	B	B	A	A	A	B	B	A	A	A	A	B	A	B	A	B	B	A	B	A	A	B	B
2A	AX-108748955	A	B	B	A	A	A	A	A	A	A	A	A	A	A	A	A	B	B	A	A	A	A	B	B	B	B	B	A	A	A	B	B	A	A	A	A	B	A	B	A	B	B	A	B	A	A	B	B
2A	AX-109344129	A	B	B	A	A	A	A	A	A	X	A	A	A	A	A	A	B	B	A	A	A	A	B	B	B	B	B	A	A	A	B	B	A	A	A	A	B	A	B	A	B	B	A	B	A	A	B	B
2A	AX-111711805	A	B	B	A	A	A	A	A	A	A	A	A	A	A	A	A	B	A	A	A	A	A	B	B	B	B	B	A	A	A	B	B	A	A	A	A	B	A	B	A	B	B	A	B	A	A	B	B
2A	AX-108796626	A	B	B	A	A	A	A	A	A	A	A	A	A	A	A	A	B	A	A	A	A	A	B	B	B	B	B	A	A	A	B	B	A	A	A	A	B	A	B	A	B	B	A	B	A	A	B	B
2A	AX-111487746	A	B	B	A	A	A	A	A	A	A	A	A	A	A	A	A	B	A	A	A	A	A	B	B	B	B	B	A	A	A	B	B	A	A	A	A	B	A	A	A	B	B	A	B	A	A	B	B
2A	AX-109338060	A	B	B	A	A	A	A	A	A	A	A	A	A	A	A	A	B	A	A	A	A	A	B	B	B	B	B	A	A	A	B	B	A	A	A	A	B	A	B	A	B	B	A	B	A	A	B	B
2A	AX-109422320	A	B	B	A	A	A	A	A	A	A	A	A	A	A	A	A	B	B	A	A	A	A	B	B	B	B	B	A	A	A	B	B	A	A	A	A	B	A	B	A	B	B	A	B	A	A	B	B
2A	AX-110167860	A	B	B	A	A	A	A	A	A	A	A	A	A	A	A	A	B	B	A	A	A	A	B	B	B	B	B	A	A	A	B	B	A	A	A	A	B	A	B	A	B	B	A	B	A	A	B	B
2A	AX-108736779	A	B	B	A	A	A	A	A	A	A	A	A	A	A	A	A	B	B	A	A	A	A	B	B	B	B	B	A	X	A	B	B	A	A	A	A	B	A	B	A	B	B	B	B	A	A	B	B
2A	AX-110191562	A	B	B	A	A	A	A	A	A	A	A	A	A	A	A	A	B	B	A	A	A	A	B	B	B	B	B	A	X	A	B	B	A	A	B	A	B	A	B	A	B	B	B	B	A	A	A	B
2A	AX-109360675	A	B	B	A	A	A	A	A	A	A	A	A	A	A	A	A	B	B	A	A	A	A	B	B	B	B	B	A	X	A	B	B	A	A	B	A	B	A	B	A	B	B	B	B	A	A	A	B
2A	AX-108892693	A	B	B	A	A	A	A	A	A	X	A	A	A	A	A	A	B	B	A	A	A	A	B	B	B	B	B	A	X	A	B	B	A	A	B	A	B	A	B	A	B	B	B	B	A	A	A	B
2A	AX-109415589	A	B	B	A	A	A	A	A	A	A	A	A	A	A	A	A	B	B	A	A	A	A	B	B	B	B	B	A	X	A	B	B	A	A	B	A	B	A	B	A	B	B	B	B	A	A	A	B
2A	AX-182077476	A	B	B	A	A	A	A	A	A	A	A	A	A	A	A	A	B	B	A	A	A	A	B	B	B	B	B	A	X	A	B	B	A	A	B	A	B	A	B	A	B	B	B	B	A	A	A	B
2A	AX-111625107	A	B	B	A	A	A	A	A	A	A	A	A	A	A	A	A	B	B	A	A	A	A	B	B	B	B	B	A	X	A	B	B	A	A	B	A	B	A	B	A	B	B	B	B	A	A	A	B
2A	AX-109306875	A	B	B	A	A	A	A	A	A	A	A	A	A	A	A	A	B	B	A	A	A	A	B	B	B	B	B	A	X	A	B	B	A	A	B	A	B	A	B	A	B	B	B	B	A	A	A	B
2A	AX-109821201	A	B	B	A	A	A	A	A	A	A	A	A	A	A	A	A	B	B	A	A	A	A	B	B	B	B	B	A	X	A	B	B	A	A	B	A	A	A	B	A	B	B	B	B	A	A	A	A
2A	AX-110368854	A	B	B	A	A	A	A	A	A	A	A	A	A	A	A	A	B	B	A	A	A	A	B	B	X	B	B	A	X	A	B	B	A	A	B	A	A	A	B	A	B	B	B	B	A	A	A	A
2A	AX-109274495	B	B	B	A	A	B	A	A	A	A	A	A	B	A	A	A	B	A	A	A	A	A	B	B	A	B	B	A	X	A	B	B	A	A	B	A	A	B	B	A	B	B	B	B	A	B	A	A
2A	AX-108797947	B	A	B	A	A	A	A	A	B	A	A	A	A	A	A	A	B	A	A	X	A	A	B	A	A	B	B	A	A	A	B	B	A	A	B	A	A	A	B	A	B	A	B	B	B	A	A	A
2A	AX-108772597	A	A	B	B	A	A	A	A	B	A	A	A	A	X	A	A	B	A	A	X	A	A	B	A	A	B	B	A	A	A	B	B	A	A	B	A	B	B	B	A	B	A	B	B	B	A	A	A
2A	AX-109576757	A	A	B	B	A	A	A	A	B	A	A	A	A	X	A	A	B	A	A	X	A	A	B	A	A	B	B	A	A	A	B	B	A	A	B	A	B	B	B	A	B	A	B	B	B	A	A	A
2A	AX-110366552	A	A	B	B	A	A	A	A	B	A	A	A	A	X	A	A	B	A	A	X	A	A	B	A	A	B	B	A	A	A	B	B	A	A	B	A	A	B	B	A	A	X	B	B	B	A	A	A
2A	AX-108830944	A	A	B	B	A	A	A	A	B	A	A	A	A	X	A	A	B	B	B	A	A	A	B	X	A	B	B	A	A	A	B	B	A	A	B	A	A	B	A	A	A	X	B	B	B	A	A	A
2A	AX-108730507	A	A	B	B	A	A	A	A	B	A	A	A	A	X	A	A	B	B	A	A	A	A	B	B	A	B	B	A	X	A	B	B	A	A	B	A	A	B	A	A	A	X	B	B	B	A	A	A
2A	AX-109384630	A	A	B	B	A	A	A	A	B	A	A	A	A	X	A	A	B	B	A	A	A	A	B	B	A	B	B	A	A	A	B	B	A	A	B	A	A	B	A	A	A	X	B	B	B	A	A	A
2A	AX-109378356	A	A	B	B	A	A	A	A	B	A	A	A	A	X	A	A	B	B	A	A	A	A	B	B	A	B	B	A	A	A	B	B	A	A	B	A	A	B	A	A	A	X	B	B	B	A	A	A
2A	AX-111689411	A	A	B	B	A	A	A	A	B	A	A	A	A	X	A	A	B	B	A	A	A	A	B	B	A	B	B	A	X	A	B	B	A	A	B	A	A	B	A	A	A	X	B	B	B	A	X	A
2A	AX-109000762	A	A	B	B	A	A	A	A	B	A	A	A	A	X	A	A	B	B	A	A	A	A	B	B	A	B	B	A	X	A	B	B	A	A	B	A	A	B	A	A	A	X	B	B	B	A	A	A
2A	AX-111115615	A	A	B	B	A	A	A	A	B	A	A	A	A	X	A	A	B	B	A	A	A	A	B	B	A	B	B	A	X	A	B	B	A	A	B	A	A	B	A	A	A	X	B	B	B	A	A	A
2A	AX-111013754	A	A	B	B	A	A	A	A	B	A	A	A	A	X	A	A	B	B	A	A	A	A	B	B	A	B	B	A	X	A	B	B	A	A	B	A	A	B	A	A	A	X	B	B	B	A	A	A
2A	AX-111736141	A	A	B	B	A	A	A	A	B	A	A	A	A	X	A	A	B	B	A	A	A	A	B	B	A	B	B	A	X	A	B	B	A	A	B	A	A	B	A	A	A	X	B	B	B	A	A	A
2A	AX-110686156	A	A	B	B	A	A	A	A	B	A	A	A	A	X	A	A	B	B	A	A	A	A	B	B	A	B	B	A	X	A	B	B	A	A	B	A	A	B	A	A	A	X	B	B	B	A	A	A
2A	AX-89413222	A	A	B	B	A	A	A	A	B	A	A	A	A	X	A	A	B	B	A	A	A	A	B	B	A	B	B	A	X	A	B	B	A	A	B	A	A	B	A	A	A	X	B	B	B	A	A	A
2A	AX-109501778	A	A	B	B	A	A	A	A	B	A	A	A	A	X	A	A	B	B	A	A	A	A	B	B	A	B	B	A	X	A	B	B	A	A	B	A	A	B	A	A	A	X	B	B	B	A	A	A
2A	AX-110469664	X	X	B	B	A	A	A	A	B	X	X	A	X	X	A	A	B	B	A	A	X	A	B	B	X	B	B	X	X	A	B	B	A	X	B	A	X	B	X	X	A	X	B	B	B	X	X	X
2A	AX-111654221	A	A	B	B	A	A	A	A	B	A	A	A	A	X	A	A	B	A	A	A	A	A	B	A	A	B	B	A	A	A	B	B	A	A	B	A	A	B	B	A	A	X	B	B	B	A	A	A
2A	AX-109330937	A	A	A	B	A	A	A	A	B	A	A	A	A	X	A	A	A	A	A	X	A	A	B	A	A	A	B	A	A	A	B	B	A	A	B	A	A	B	B	A	A	A	B	B	A	A	A	A
2A	AX-108872297	A	A	A	B	A	A	A	A	B	A	A	A	A	X	A	A	A	A	A	X	A	A	B	A	A	A	B	A	A	A	B	B	A	A	B	A	A	B	B	A	A	A	B	B	A	A	A	A
2A	AX-109405546	A	A	A	B	A	A	A	A	B	A	A	A	A	X	A	A	A	A	A	X	A	A	B	A	X	A	B	A	A	A	B	B	X	A	B	A	B	B	B	A	A	A	B	B	A	A	A	A
2A	AX-111027616	A	A	A	B	A	A	A	A	B	A	A	A	A	X	A	A	A	A	A	X	A	A	B	A	A	A	B	A	A	A	B	B	A	A	B	A	B	B	B	A	A	A	B	B	A	A	A	A
2B	AX-111478251	A	B	A	A	B	A	B	B	A	B	A	B	A	B	B	B	B	A	A	B	A	B	B	B	B	B	A	A	X	A	B	B	B	A	B	B	B	B	A	B	A	B	A	B	B	A	B	B
2B	AX-109337411	A	B	A	A	B	A	B	B	A	B	A	B	A	B	B	B	B	A	A	B	A	B	B	A	B	B	A	A	X	A	B	B	B	A	B	B	B	B	A	B	A	B	A	B	B	A	B	B
2B	AX-109370368	A	B	A	A	B	A	B	B	A	B	A	B	A	B	B	B	B	A	A	B	A	B	B	B	B	B	B	A	X	A	B	B	B	B	B	B	B	B	B	B	A	B	A	B	B	A	B	B
2B	AX-109470204	A	B	A	A	B	A	B	B	A	B	A	B	A	A	B	B	B	A	A	B	A	B	B	B	A	B	B	A	X	A	B	B	B	B	B	B	B	B	B	B	A	B	A	B	B	A	B	B
2B	AX-109852366	B	B	A	A	B	A	B	B	A	B	A	B	A	A	B	B	B	A	A	B	A	B	B	B	A	B	B	B	X	A	B	B	B	B	B	B	B	B	B	A	A	B	A	B	B	A	B	A
2B	AX-111605121	B	B	A	A	B	A	B	B	A	B	A	B	A	A	B	B	B	A	A	B	A	B	B	B	A	B	B	B	X	A	B	B	B	B	B	B	B	B	B	A	A	B	A	B	B	A	B	A
2B	AX-109478091	B	B	A	A	B	A	B	B	A	B	A	B	A	A	B	B	B	A	A	B	A	B	B	B	A	B	B	B	X	A	B	B	B	B	B	B	B	B	B	A	A	B	A	B	B	A	B	A
2B	AX-111529691	B	B	B	A	B	A	B	B	B	B	A	B	A	B	B	B	B	A	A	B	A	B	B	B	A	A	B	B	X	B	A	B	A	A	B	X	A	B	B	A	B	B	B	B	A	A	B	A
2B	AX-111710268	B	B	B	A	B	A	B	B	B	B	A	B	A	B	B	B	B	A	A	B	A	B	B	B	A	A	B	B	X	B	A	B	A	A	B	X	A	B	B	A	B	B	B	B	A	A	B	A
2B	AX-110598098	B	B	B	A	A	A	B	B	B	B	A	B	A	B	B	B	B	A	A	B	A	B	B	B	A	A	B	B	X	B	A	B	A	A	B	A	A	B	B	A	B	B	B	B	A	A	B	A
2B	AX-110384300	B	B	B	A	A	A	B	B	B	B	A	B	A	B	B	B	B	A	A	B	A	B	B	B	X	A	B	B	X	B	A	B	A	A	B	A	A	B	B	A	B	B	B	B	A	A	B	A
2B	AX-94945766	B	B	B	A	A	A	B	B	B	A	A	B	A	B	B	B	B	A	B	B	A	B	B	B	A	A	B	B	X	B	A	B	A	A	B	A	A	B	B	A	A	B	B	B	B	A	B	A
2B	AX-108728636	B	B	B	A	A	A	B	B	B	A	A	B	A	B	B	B	B	A	B	B	A	B	B	B	A	A	B	B	A	B	A	B	A	A	B	A	A	B	B	A	A	B	B	B	B	A	B	A
2B	AX-109379034	B	B	B	A	A	A	B	B	B	A	A	B	A	B	B	B	B	A	B	B	A	B	B	B	A	A	B	B	X	B	A	B	A	A	B	A	A	B	B	A	A	B	B	B	B	A	B	A
2B	AX-108782930	B	B	B	A	A	A	B	B	B	A	A	B	A	B	B	B	B	A	B	B	A	B	B	B	A	A	B	B	X	B	A	B	A	A	B	A	A	B	B	A	A	B	B	B	B	A	B	A
2B	AX-95658926	B	B	B	A	A	A	B	B	B	A	A	B	A	B	B	B	B	A	B	B	A	B	B	B	A	A	B	B	X	B	A	B	A	A	B	A	A	B	B	A	A	B	B	B	B	A	B	A
2B	AX-110426897	B	B	B	A	A	A	B	B	B	A	A	B	A	B	B	B	B	A	B	B	A	B	B	B	A	A	B	B	X	B	A	B	A	B	B	A	A	B	B	A	A	B	B	B	B	A	B	A
2B	AX-110550065	B	B	B	A	A	A	B	A	B	A	A	B	A	B	B	B	B	A	B	A	B	B	B	B	A	A	B	B	X	B	A	B	B	B	B	A	A	B	B	A	A	B	B	B	B	A	B	A
2B	AX-89331684	B	B	B	A	A	A	B	A	A	A	A	B	A	A	B	B	B	A	A	A	B	B	B	B	A	B	B	B	X	B	A	B	B	B	B	A	A	B	B	A	A	B	B	A	A	A	B	A
2B	AX-109439337	B	A	B	A	A	A	B	A	A	A	A	B	A	A	B	B	B	A	A	A	B	B	A	B	A	B	B	B	X	B	A	B	B	B	B	A	A	B	B	B	A	B	B	A	A	A	B	A
2B	AX-109989078	B	A	B	A	A	A	B	A	A	A	A	A	A	A	B	B	B	A	A	A	B	B	A	B	A	B	B	B	X	B	A	B	X	B	B	A	A	B	B	B	A	B	B	A	B	A	B	A
2B	AX-110383086	B	A	B	A	A	A	B	A	A	A	A	A	A	A	B	B	B	A	A	A	B	B	A	B	A	B	B	B	X	B	A	B	B	B	B	A	A	B	B	B	A	B	B	A	B	A	B	A
2B	AX-110415170	B	A	B	A	A	A	B	A	A	A	A	A	A	A	B	B	B	A	A	A	B	B	A	B	A	B	B	B	X	B	A	B	B	B	B	A	A	B	B	B	A	B	B	A	B	A	B	A
2B	AX-111513823	B	A	B	A	A	A	A	A	A	A	A	A	A	B	B	B	B	A	A	A	B	B	A	A	B	B	B	B	X	B	A	B	B	A	B	A	A	B	B	B	A	B	A	A	B	A	X	A
2B	AX-110066797	B	A	B	A	A	A	A	A	A	A	A	A	A	B	B	B	B	A	A	A	B	B	A	A	B	B	B	B	X	B	A	B	B	A	B	A	A	B	B	B	A	B	A	A	B	A	A	A
2B	AX-110409902	B	A	B	A	A	A	A	A	A	A	A	A	A	B	B	B	B	A	A	A	B	B	A	A	B	B	B	B	X	B	A	B	B	A	B	A	A	B	B	B	A	B	A	A	B	A	A	A
2B	AX-109967115	B	A	B	A	A	A	A	A	A	A	A	A	A	B	B	B	B	A	A	B	B	B	A	A	B	B	B	B	X	B	A	B	B	A	B	A	A	B	B	B	A	B	A	A	B	A	A	A
2B	AX-111568766	B	B	B	A	A	A	A	A	A	A	A	A	A	B	B	B	B	A	A	B	B	B	A	A	B	B	B	B	B	B	A	B	B	B	B	A	A	B	B	B	A	B	A	A	B	A	A	A
2B	AX-111041588	B	B	B	A	A	A	A	A	A	A	A	B	A	B	B	B	B	A	A	B	X	B	A	A	B	B	B	B	B	B	A	B	B	B	B	A	A	B	B	B	A	B	A	A	B	A	A	A
2B	AX-94845937	B	B	B	A	A	A	A	A	A	A	A	B	A	B	B	B	B	A	A	B	B	B	A	A	B	B	B	B	B	B	A	B	B	B	B	A	A	B	B	B	A	B	A	A	B	A	A	A
2B	AX-108822057	B	B	B	A	A	A	A	A	A	A	A	B	A	B	B	B	B	A	A	B	B	B	A	A	B	B	B	B	B	B	A	B	B	B	B	A	A	B	B	B	A	B	A	A	B	A	A	A
2B	AX-111496247	B	B	B	A	A	A	A	A	A	A	A	B	A	B	B	B	B	A	A	X	B	B	A	A	B	B	B	B	B	B	A	B	B	B	B	A	A	B	B	B	A	B	A	A	B	A	A	A
2B	AX-108784400	B	B	B	A	A	A	A	A	A	A	A	B	A	B	B	B	B	A	A	B	B	B	A	A	X	B	B	B	B	B	A	B	B	B	B	A	A	B	B	B	A	B	A	A	B	A	A	A
2B	AX-109924214	B	B	B	A	A	A	A	A	A	A	A	B	A	B	B	B	B	A	A	B	B	B	A	A	B	B	B	B	B	B	A	B	B	B	B	A	A	B	B	B	A	B	A	A	B	A	A	A
2B	AX-111154071	B	B	B	A	A	A	A	A	A	A	A	A	A	B	B	B	B	A	A	B	B	B	A	A	B	B	B	B	B	B	A	B	B	B	B	A	A	B	B	B	A	B	A	A	B	A	A	A
2B	AX-110145610	B	B	B	A	A	B	A	A	A	A	A	B	A	B	B	B	B	A	A	B	B	B	A	A	B	B	B	B	B	B	A	B	B	B	B	A	A	B	B	B	A	B	A	A	B	A	A	A
2B	AX-110622949	B	B	B	A	A	B	A	A	A	A	A	B	A	B	B	B	B	A	A	B	B	B	A	A	B	B	B	B	B	B	A	B	B	B	B	A	A	B	B	B	A	B	A	A	B	A	A	A
2B	AX-108828788	B	B	B	A	A	B	A	A	A	A	A	B	A	B	B	B	B	A	A	B	B	B	A	A	B	B	B	B	B	B	A	B	B	B	B	A	A	B	B	B	A	B	A	A	B	A	A	A
2B	AX-109291428	B	B	B	A	A	B	A	A	A	A	A	B	A	B	B	B	B	A	A	B	B	B	A	A	B	B	B	B	B	B	A	B	B	B	B	A	A	B	B	B	A	B	A	A	B	A	A	A
2B	AX-109921707	B	B	B	A	A	B	A	A	A	A	A	B	A	B	B	B	B	A	A	B	B	B	A	A	B	B	B	B	B	B	A	B	B	B	B	A	A	B	B	B	A	B	A	A	B	A	A	A
2B	AX-109272515	B	B	B	A	A	B	A	A	A	A	A	B	A	B	B	B	B	A	A	B	B	B	A	A	B	B	B	B	B	B	A	B	B	B	B	A	A	B	B	B	A	B	A	A	B	A	A	A
2B	AX-110542725	B	B	B	A	A	B	A	A	A	A	A	B	A	B	B	B	B	A	A	B	B	B	A	A	B	B	B	B	B	B	A	B	B	B	B	A	A	B	B	B	A	B	A	A	B	A	A	A
2B	AX-109051357	B	B	B	A	A	B	A	A	A	A	A	B	A	B	B	B	B	A	A	B	B	B	A	A	B	B	B	B	B	B	A	B	B	B	B	A	A	B	B	B	A	B	A	A	B	A	A	A
2B	AX-109965430	B	B	B	A	A	B	A	A	A	A	A	B	A	B	B	B	B	A	A	B	B	B	A	A	B	B	B	B	B	B	A	B	B	B	B	A	A	B	B	B	A	B	A	A	B	A	A	A
2B	AX-111535545	B	B	B	A	A	B	A	A	A	A	A	B	A	B	B	B	B	A	A	B	B	B	A	A	B	B	B	B	B	B	A	B	B	B	B	A	A	B	B	B	A	B	A	A	B	A	A	A
2B	AX-89454891	B	B	A	A	A	B	A	A	A	A	A	B	A	B	B	B	B	A	A	B	B	A	A	A	B	B	B	B	B	B	A	B	B	B	B	A	A	B	B	B	A	B	A	A	B	A	A	A
2B	AX-108799498	B	B	A	A	A	B	A	A	A	A	A	B	A	B	B	B	B	A	A	B	B	A	A	A	B	B	B	B	B	B	A	B	B	B	B	A	A	B	B	B	A	B	A	A	B	A	A	A
2B	AX-111109669	B	B	A	A	A	B	A	A	A	A	A	B	A	B	B	B	B	A	A	B	B	A	A	A	B	B	B	B	B	B	A	B	B	B	B	A	A	B	B	B	A	B	A	A	B	A	A	A
2B	AX-111654600	B	B	A	A	A	B	A	A	A	A	A	B	A	B	B	B	B	A	A	B	B	A	A	A	B	B	B	B	B	B	A	B	B	B	B	A	A	B	B	B	A	B	A	A	B	A	A	A
2B	AX-109371038	B	B	A	A	A	B	A	A	A	A	A	B	A	B	B	B	B	A	A	B	B	A	A	A	B	B	B	B	B	B	A	B	B	B	B	A	A	B	B	B	A	B	A	A	B	A	A	A
2B	AX-111608888	B	B	A	A	A	B	A	A	A	A	A	B	A	B	B	B	B	A	A	B	B	A	A	A	B	B	B	B	B	B	A	B	B	B	B	A	A	B	B	B	A	B	A	A	B	A	A	A
2B	AX-110913830	B	B	A	A	A	B	A	A	A	A	A	B	A	B	B	B	B	A	A	B	B	A	A	A	B	B	B	B	B	B	A	B	B	B	B	A	A	B	B	B	A	B	A	A	B	A	A	A
2B	AX-111458861	B	B	A	A	A	B	A	A	A	A	A	B	A	B	B	B	B	A	A	B	B	A	A	A	B	B	B	B	B	B	A	B	B	B	B	A	A	B	B	B	A	B	A	A	B	A	A	A
2B	AX-94925003	B	B	A	A	A	B	A	A	A	A	A	B	A	B	B	B	B	A	A	B	B	A	A	A	B	B	B	B	B	B	A	B	B	B	B	A	A	B	B	B	A	B	A	A	B	A	A	A
2B	AX-110503087	B	B	A	A	A	B	A	X	A	A	A	B	A	B	B	B	B	A	A	B	B	A	A	A	B	B	B	B	B	B	A	B	B	B	B	A	A	B	B	B	A	B	A	A	B	A	A	A
2B	AX-111524104	B	B	A	A	A	B	A	A	A	A	A	B	A	B	B	B	B	A	A	B	B	A	A	A	B	B	B	B	B	B	A	B	B	B	B	A	A	B	B	B	A	B	A	A	B	A	A	A
2B	AX-109303300	B	X	A	A	A	B	A	A	A	X	A	B	A	B	B	B	B	A	A	B	B	A	A	A	B	B	B	B	B	B	A	B	B	B	B	A	A	B	B	B	A	B	A	A	B	A	A	A
2B	AX-108963229	B	B	A	A	A	B	A	A	A	A	A	B	A	B	B	B	B	A	A	B	B	A	A	A	B	B	B	B	B	B	A	B	B	B	B	A	A	B	B	B	A	B	A	A	B	A	A	A
2B	AX-110641130	B	B	A	A	A	B	A	A	A	A	A	B	A	B	B	B	B	A	A	B	B	A	A	A	B	A	B	B	B	B	A	B	B	B	B	A	A	B	B	B	A	B	A	A	B	A	A	A
2B	AX-111534641	B	B	A	A	A	B	A	A	A	A	A	B	A	B	B	B	B	A	A	B	B	A	A	A	B	A	B	B	B	B	A	B	B	B	B	A	A	B	B	B	A	B	A	A	B	A	A	A
2B	AX-108962019	B	B	A	A	A	B	A	A	A	A	A	B	A	B	B	B	B	A	A	B	B	A	A	A	B	A	B	B	B	B	A	B	B	B	B	A	A	B	B	X	A	B	A	A	B	A	A	A
2B	AX-110429241	B	B	A	A	A	B	A	X	A	A	A	B	A	B	B	B	B	A	A	B	B	A	A	A	B	A	B	B	B	B	A	B	B	B	B	A	A	B	B	B	A	B	A	A	B	A	A	A
2B	AX-111489510	B	B	A	A	A	B	A	A	A	A	A	B	A	B	B	B	B	A	A	B	B	A	A	A	B	A	B	B	B	B	A	B	B	B	B	A	A	B	B	B	A	B	A	A	B	A	A	A
2B	AX-109390470	B	B	A	A	A	B	A	A	A	A	A	B	A	B	B	B	B	A	A	B	A	A	A	A	B	A	B	B	X	B	A	B	B	B	B	A	A	B	B	B	A	B	A	A	B	A	A	A
2B	AX-109280044	B	B	A	A	A	B	A	A	A	A	A	B	A	B	B	B	B	A	A	B	A	A	A	A	B	A	B	B	X	B	A	B	B	B	B	A	A	B	B	B	A	B	A	A	B	A	A	A
2B	AX-108743280	B	B	A	A	A	B	A	A	A	A	A	B	A	B	B	B	B	A	A	B	A	A	A	A	B	A	B	B	X	B	A	B	B	B	B	A	A	B	B	B	A	B	A	A	B	A	A	A
2B	AX-110634030	B	B	A	A	A	B	A	A	A	A	A	B	A	B	B	B	B	A	A	B	A	A	A	A	B	A	B	B	X	B	A	B	B	B	B	A	A	B	B	B	A	B	A	A	B	A	A	A
2B	AX-111002022	B	B	A	A	A	B	A	A	A	A	A	B	A	B	B	B	B	A	A	B	A	A	A	A	B	A	B	B	X	B	A	B	B	B	B	A	A	B	B	B	A	B	A	A	B	A	A	A
2B	AX-111251967	B	B	A	A	A	B	A	A	A	A	A	B	A	B	B	B	B	A	A	B	A	A	A	A	B	A	B	B	X	B	A	B	B	B	B	A	A	B	B	B	A	B	A	A	B	A	A	A
2B	AX-94515318	B	B	A	A	A	B	A	A	A	A	A	B	A	B	B	B	B	A	A	B	A	A	A	A	B	A	B	B	X	B	A	B	B	B	B	A	A	B	B	B	A	B	A	A	B	A	A	A
2B	AX-111061395	B	B	A	A	A	B	A	A	A	A	A	B	A	B	B	B	B	A	A	B	A	A	A	A	B	A	B	B	X	B	A	B	B	B	B	A	A	B	B	B	A	B	A	A	B	A	A	A
2B	AX-108731425	B	B	A	A	A	B	A	X	A	A	A	B	A	B	B	B	B	A	A	B	A	A	A	A	B	A	B	B	X	B	A	B	B	B	B	A	A	B	B	B	A	B	A	A	B	A	A	A
2B	AX-111106689	B	B	A	A	A	B	A	X	A	A	A	B	A	B	B	B	B	A	A	B	A	A	X	A	X	A	B	B	X	B	A	B	B	B	B	A	A	B	B	B	A	B	A	A	B	A	A	A
2B	AX-110661329	B	B	A	A	A	B	A	A	A	A	A	B	A	B	B	B	B	A	A	B	A	A	A	A	B	A	B	B	X	B	A	B	B	B	B	A	A	B	B	B	A	B	A	A	B	A	A	A
2B	AX-109829661	B	B	A	A	A	B	A	A	A	A	A	B	A	B	B	B	B	A	A	B	A	A	A	A	B	A	B	B	X	B	A	B	B	B	B	A	A	B	B	B	A	B	A	A	B	A	A	A
2B	AX-111687869	B	B	A	A	A	B	A	A	A	A	A	B	A	B	B	B	B	A	A	B	A	A	A	A	B	A	B	B	X	B	A	B	B	B	B	A	A	B	B	B	A	B	A	A	B	A	A	A
2B	AX-110554565	B	B	A	A	A	B	A	A	A	A	A	B	A	B	B	B	B	A	A	B	A	A	A	A	B	A	B	B	X	B	A	B	B	B	B	A	A	B	B	B	A	B	A	A	B	A	A	A
2B	AX-109070541	B	B	A	A	A	B	A	A	A	A	A	B	B	B	A	A	B	A	A	A	A	A	A	A	B	A	B	B	X	B	A	B	B	B	B	A	A	B	B	B	A	B	A	A	B	A	B	A
2B	AX-110653326	B	B	A	A	A	B	A	A	A	A	A	B	B	B	A	A	B	A	A	A	A	A	A	A	B	A	B	B	X	B	A	B	B	B	B	A	A	A	B	B	A	B	A	A	B	A	B	A
2B	AX-94766218	B	B	A	A	A	B	A	A	A	A	A	B	B	B	A	A	B	A	A	A	A	A	A	A	B	A	B	B	X	B	A	B	B	B	B	A	A	A	B	B	A	B	A	A	B	A	B	A
2B	AX-111684176	B	B	A	A	A	B	A	A	A	A	A	B	B	B	A	A	B	A	A	A	A	A	A	A	B	A	B	B	X	B	A	B	B	B	B	A	A	A	B	B	A	B	A	A	B	A	B	A
2B	AX-108812462	B	B	A	A	A	B	A	X	A	X	A	B	B	B	A	A	B	A	A	A	A	A	A	A	B	A	B	B	X	B	A	B	B	B	B	A	A	A	B	B	A	B	A	A	B	A	B	A
2B	AX-109878775	B	B	A	A	A	B	A	X	A	A	A	B	B	B	A	A	B	A	A	A	A	A	A	A	B	A	B	B	X	B	A	B	B	B	B	A	A	A	B	B	A	B	A	A	B	A	B	A
2B	AX-109837306	B	B	A	A	A	B	A	A	A	A	A	B	B	B	A	A	B	A	A	A	A	A	A	A	B	A	B	B	X	B	A	B	B	B	B	A	A	A	B	B	A	B	A	B	B	A	B	A
2B	AX-111044341	B	B	A	A	A	B	A	A	A	A	A	B	B	B	A	A	B	A	A	A	A	A	A	A	B	A	B	B	X	B	A	B	B	B	B	A	A	A	B	B	A	B	A	B	B	A	B	A
2B	AX-108904662	B	B	A	A	A	B	A	A	A	A	A	B	B	B	A	A	B	A	A	A	A	A	A	A	B	A	B	B	X	B	A	B	B	B	B	A	A	A	B	B	A	B	A	B	B	A	B	A
2B	AX-109467835	B	B	A	A	A	B	A	X	A	A	A	B	B	B	A	A	B	A	A	A	A	A	A	A	B	A	B	B	X	B	A	B	B	B	B	A	A	A	B	B	A	B	A	B	B	A	B	A
2B	AX-109309431	B	B	A	A	A	B	A	A	A	A	A	B	B	B	A	A	B	A	A	A	A	A	A	A	B	A	B	B	B	B	A	B	B	B	B	A	A	A	B	B	A	B	A	B	B	A	B	A
2B	AX-111537826	B	B	A	A	A	B	A	A	A	A	A	B	B	B	A	A	B	B	A	A	A	A	A	A	B	A	B	B	X	B	A	B	A	B	B	A	A	A	B	B	A	B	A	B	B	A	B	A
2B	AX-111054388	B	B	A	A	A	B	A	A	A	A	A	B	B	B	A	A	B	B	A	A	A	A	A	A	B	A	B	B	X	B	A	B	A	B	B	A	A	A	B	B	A	B	A	B	B	A	B	A
2B	AX-109584685	B	B	A	A	A	B	A	X	A	A	A	B	B	B	A	A	B	B	A	A	A	A	A	A	B	A	B	B	X	B	A	B	A	B	B	A	A	A	B	B	A	B	A	B	B	A	B	A
2B	AX-95683685	B	B	A	A	A	B	A	A	A	A	A	B	B	B	A	A	B	B	A	A	A	A	A	A	B	A	B	B	X	B	A	B	A	B	B	A	A	A	B	B	A	B	A	B	B	A	B	A
2B	AX-111588208	B	B	A	A	A	B	A	X	A	A	A	B	B	B	A	A	B	B	A	A	A	A	A	A	B	A	B	B	X	B	A	B	A	B	B	A	A	A	B	B	A	B	A	B	B	A	B	A
2B	AX-109883545	B	B	A	A	A	B	A	A	A	X	A	B	B	B	A	A	B	B	A	A	A	A	A	A	B	A	B	B	X	B	A	B	A	B	B	A	A	X	B	B	A	B	A	B	B	A	B	A
2B	AX-111653012	B	B	A	A	A	B	A	A	A	A	A	B	B	B	A	A	B	B	A	A	A	A	A	A	B	A	B	B	X	B	A	B	A	B	B	A	A	A	B	B	A	B	A	B	B	A	B	A
2B	AX-109859865	B	B	A	A	A	B	A	X	A	A	A	B	B	B	A	A	B	B	A	A	A	A	A	A	B	A	B	B	X	B	A	B	A	B	B	A	A	A	B	B	A	B	A	B	B	A	X	A
2B	AX-110542001	B	B	A	A	A	B	A	A	A	A	A	B	B	B	A	A	B	B	A	A	A	A	A	A	B	A	B	B	X	B	A	B	A	B	B	A	A	A	B	B	A	B	A	B	B	A	B	A
2B	AX-109536693	B	B	A	A	A	B	A	A	A	A	A	B	B	B	A	A	B	B	A	A	A	A	A	A	B	A	B	B	X	B	A	B	A	B	B	A	A	A	B	B	A	B	A	B	B	A	B	A
2B	AX-111764426	B	B	A	A	A	B	A	A	A	A	A	B	B	B	A	A	B	B	A	A	A	A	A	A	B	A	B	B	X	B	A	B	A	B	B	A	A	A	B	B	A	B	A	B	B	A	B	A
2B	AX-110370342	B	B	A	A	A	B	A	A	A	A	A	B	B	B	A	A	B	B	A	A	A	A	A	A	B	A	B	B	X	B	A	B	A	B	B	A	A	A	B	X	A	B	A	B	B	A	X	A
2B	AX-111123423	B	B	A	A	A	B	A	X	A	A	A	B	B	B	A	A	B	B	A	A	A	A	A	A	B	A	B	B	X	B	A	B	A	B	B	A	A	A	B	B	A	B	A	B	B	A	B	A
2B	AX-109359061	B	B	A	A	A	B	A	A	A	A	A	B	B	B	A	A	B	B	A	A	A	A	A	A	B	A	B	B	X	B	A	B	A	B	B	A	A	A	B	B	A	B	A	B	B	A	B	A
2B	AX-108775172	B	B	A	A	A	B	A	A	A	A	A	B	B	B	A	A	B	B	A	A	A	A	A	A	B	A	B	B	X	B	A	B	A	B	B	A	A	A	B	B	A	B	A	B	B	A	B	A
2B	AX-110965570	B	B	A	A	A	B	A	A	A	A	A	B	B	B	A	A	B	B	A	A	A	A	A	A	B	A	B	B	X	B	A	B	A	B	B	A	A	A	B	B	A	B	A	B	B	A	B	A
2B	AX-110473362	B	B	A	A	A	B	A	A	A	A	A	B	B	B	A	A	B	B	A	A	A	A	A	A	B	A	B	B	X	B	A	B	A	B	B	A	A	A	B	B	A	B	A	B	B	A	B	A
2B	AX-108899460	B	B	A	A	A	B	A	X	A	A	A	B	B	B	A	A	B	B	A	A	A	A	A	A	B	A	B	B	X	B	A	B	A	B	B	A	A	A	B	B	A	B	A	B	B	A	B	A
2B	AX-111057014	B	B	A	A	A	B	A	A	A	A	A	B	B	B	A	A	B	B	A	A	A	A	A	A	B	A	B	B	X	B	A	B	A	B	B	A	A	A	B	B	A	B	A	B	B	A	B	A
2B	AX-89514984	B	B	A	A	A	B	A	A	A	A	A	B	B	B	A	A	B	B	A	A	A	A	A	A	B	A	B	B	X	B	A	B	A	B	B	A	A	A	B	B	A	B	A	B	B	A	B	A
2B	AX-109966089	B	B	A	A	A	B	A	A	A	A	A	B	B	B	A	A	B	B	A	A	A	A	A	A	B	A	B	B	X	B	A	B	A	B	B	A	A	A	B	B	A	B	A	B	B	A	B	A
2B	AX-110448824	B	B	A	A	A	B	A	X	A	A	A	B	B	B	A	A	B	B	A	A	A	A	A	A	B	A	B	B	X	B	A	B	A	B	B	A	A	A	B	B	A	B	A	B	B	A	B	A
2B	AX-111478321	B	B	A	A	A	B	A	A	A	A	A	B	B	B	A	A	B	B	A	A	A	A	A	A	B	A	B	B	X	B	A	B	A	B	B	A	A	A	B	B	A	B	A	B	B	A	B	A
2B	AX-110465578	B	B	A	A	A	B	A	A	A	A	A	B	B	B	A	A	B	B	A	A	A	A	A	A	B	A	B	B	X	B	A	B	A	B	B	A	A	A	B	B	A	B	A	B	B	A	B	A
2B	AX-110541891	B	B	A	A	A	B	A	A	A	A	A	B	B	B	A	A	B	B	A	A	A	A	A	A	B	A	B	B	X	B	A	B	A	B	B	A	A	A	B	B	A	B	A	B	B	A	B	A
2B	AX-109979388	B	B	A	A	A	B	A	A	A	A	A	B	B	B	A	A	B	B	A	A	A	A	A	A	B	A	B	B	X	B	A	B	A	B	B	A	A	A	B	B	A	B	A	B	B	A	B	A
2B	AX-109823635	B	B	A	A	A	B	A	A	A	A	A	B	B	B	A	A	B	B	A	A	A	A	A	A	B	A	B	B	X	B	A	B	A	B	B	A	A	A	B	B	A	B	A	B	B	A	B	A
2B	AX-109302825	B	B	A	A	A	B	A	A	A	A	A	B	B	B	A	A	B	B	A	A	A	A	A	A	B	A	B	B	X	B	A	B	A	B	B	A	A	A	B	B	A	B	A	B	B	A	B	A
2B	AX-109317883	B	B	A	A	A	B	A	A	A	A	A	B	B	B	A	A	B	B	A	A	A	A	A	A	B	A	B	B	X	B	A	B	A	B	B	A	A	A	B	B	A	B	A	B	B	A	B	A
2B	AX-111128892	B	B	A	A	A	B	A	A	A	A	A	B	B	B	A	A	B	B	A	A	A	A	A	A	B	A	B	B	X	B	A	B	A	B	B	A	A	A	B	B	A	B	A	B	B	A	B	A
2B	AX-109901545	B	B	A	A	A	B	A	X	A	A	A	B	B	B	A	A	B	B	A	A	A	A	A	A	B	A	B	B	X	B	A	B	A	B	B	A	A	A	B	B	A	B	A	B	B	A	B	A
2B	AX-111167392	B	B	A	A	A	B	A	A	A	A	A	B	B	B	A	A	B	B	A	A	A	A	A	A	B	A	B	B	X	B	A	B	A	B	B	A	A	A	B	B	A	B	A	B	B	A	B	A
2B	AX-109058368	B	B	A	A	A	B	A	A	A	A	A	B	B	B	A	A	B	B	A	A	A	A	A	A	B	A	B	X	X	B	A	B	A	B	B	A	A	A	B	B	A	B	A	B	B	A	B	A
2B	AX-108748081	B	B	A	A	A	B	A	A	A	A	A	B	B	B	A	A	B	B	A	A	A	A	A	A	B	A	B	B	X	B	A	B	A	B	B	A	A	A	B	B	A	B	A	B	B	A	B	A
2B	AX-110078507	B	B	A	A	A	B	A	A	A	A	A	B	B	B	A	A	B	B	A	A	A	A	A	A	B	A	B	B	X	B	A	B	A	B	B	A	A	A	B	B	A	B	A	B	B	A	B	A
2B	AX-94539565	B	B	A	A	A	B	A	A	A	A	A	B	B	B	A	A	B	B	A	A	A	A	A	A	B	A	B	B	X	B	A	B	A	B	B	A	A	A	B	B	A	B	A	B	B	A	B	A
2B	AX-109547533	B	X	A	A	A	B	A	A	A	A	A	B	B	B	A	A	B	X	A	A	A	A	A	A	B	A	B	B	X	B	A	B	A	B	X	A	A	A	B	B	A	B	A	B	B	A	B	A
2B	AX-109330872	B	B	A	A	A	B	A	A	A	A	A	B	B	B	A	A	B	B	A	A	A	A	A	A	B	A	B	B	X	B	A	B	A	B	B	A	A	A	B	B	A	B	A	B	B	A	B	A
2B	AX-110412968	B	B	A	A	A	B	A	A	A	A	A	B	B	B	A	A	B	B	A	A	A	A	A	A	B	A	B	B	X	B	A	B	A	B	B	A	A	A	B	B	A	B	A	B	B	A	B	A
2B	AX-109453858	B	B	A	A	A	B	A	A	A	A	A	B	B	B	A	A	B	B	A	A	A	A	A	A	B	A	B	B	X	B	A	B	A	B	B	A	A	A	B	B	A	B	A	B	B	A	B	A
2B	AX-108947860	B	B	A	A	A	B	A	A	A	A	A	B	B	B	A	A	B	B	A	A	A	A	A	A	B	A	B	B	X	B	A	B	A	B	B	A	A	A	B	B	A	B	A	B	B	A	B	A
2B	AX-108884726	B	B	A	A	A	B	A	A	A	A	A	B	B	A	A	A	B	B	A	A	A	A	A	A	B	A	B	B	X	B	A	B	A	B	B	A	A	A	B	B	A	B	A	B	B	A	B	A
2B	AX-110463107	B	B	A	A	A	B	A	A	A	A	A	B	B	A	A	A	B	B	A	A	A	A	A	A	B	A	B	B	X	B	A	B	A	B	B	A	A	A	B	B	A	B	A	B	B	A	B	A
2B	AX-95166376	B	B	A	A	A	B	A	A	A	A	A	B	B	A	A	A	B	B	A	A	A	A	A	A	X	A	B	B	X	B	A	B	A	B	B	A	A	A	B	B	A	B	A	B	B	A	B	A
2B	AX-110030593	B	B	A	A	A	B	A	A	A	A	A	B	B	A	A	A	B	B	A	A	A	A	A	A	B	A	B	B	X	B	A	B	A	B	B	A	A	A	B	B	A	B	A	B	B	A	B	A
2B	AX-111190808	B	B	A	A	A	B	A	A	A	A	A	B	B	A	A	A	B	B	A	A	A	A	A	A	B	A	B	B	X	B	A	B	A	B	B	A	A	A	B	B	A	B	A	B	B	A	B	A
2B	AX-111688164	B	B	A	A	A	B	A	A	A	A	A	B	B	A	A	A	B	B	A	A	A	A	A	A	B	A	B	B	X	B	A	B	A	B	B	A	A	A	B	B	A	B	A	B	B	A	B	A
2B	AX-109344537	B	B	A	A	A	B	A	A	A	A	A	B	B	A	A	A	B	B	A	A	A	A	A	A	B	A	B	B	X	B	A	B	A	B	B	A	A	A	B	B	A	B	A	B	B	A	B	A
2B	AX-109290889	B	B	A	A	A	B	A	A	A	A	A	B	B	A	A	A	B	B	A	A	A	A	A	A	B	A	B	B	X	B	A	B	A	B	B	A	A	A	B	B	A	B	A	B	B	A	B	A
2B	AX-109392008	B	B	A	A	A	B	A	A	A	A	A	B	B	A	A	A	B	B	A	A	A	A	A	A	B	A	B	B	X	B	A	B	A	B	B	A	A	A	B	B	A	B	A	B	B	A	B	A
2B	AX-111561046	B	B	A	A	A	B	A	A	A	A	A	B	B	A	A	A	B	B	A	A	A	A	A	A	B	A	B	B	X	B	A	B	A	B	B	A	A	A	B	B	A	B	A	B	B	A	B	A
2B	AX-109582956	B	B	A	A	A	B	A	A	A	A	A	B	B	A	A	A	B	B	A	A	A	A	A	A	B	A	B	B	X	B	A	B	A	B	B	A	A	A	B	B	A	B	A	B	B	A	B	A
2B	AX-109048108	B	B	A	A	A	B	A	A	A	X	A	B	B	A	A	A	B	B	A	A	A	A	A	A	B	A	B	B	X	B	A	B	A	B	B	A	A	A	B	B	A	B	A	B	B	X	X	A
2B	AX-109340415	B	B	A	A	A	B	A	A	A	A	A	B	B	A	A	A	B	B	A	A	A	A	A	A	B	A	B	B	X	B	A	B	A	B	B	A	A	A	B	B	A	B	A	B	B	A	B	A
2B	AX-110066081	B	B	A	A	A	B	A	A	A	A	A	B	B	A	A	A	B	B	A	A	A	A	A	A	B	A	B	B	X	B	A	B	A	B	B	A	A	A	B	B	A	B	A	B	B	A	B	A
2B	AX-111140614	B	B	A	A	A	B	A	A	A	A	A	B	B	A	A	A	B	B	A	A	A	A	A	A	B	A	B	B	X	B	A	B	A	B	B	A	A	A	B	B	A	B	A	B	B	A	B	A
2B	AX-111483767	B	B	A	A	A	B	A	A	A	A	A	B	B	A	A	A	B	B	A	A	A	A	A	A	B	A	B	B	X	B	A	B	A	B	B	A	A	A	B	B	A	B	A	B	B	A	B	A
2B	AX-109535680	B	B	A	A	A	B	A	A	A	A	A	B	B	A	A	A	B	B	A	A	A	A	A	A	B	A	B	B	X	B	A	B	A	B	B	A	A	A	B	B	A	B	A	B	B	A	B	A
2B	AX-109921058	B	B	A	A	A	B	A	A	A	A	A	B	B	A	A	A	B	B	A	A	A	A	A	A	B	A	B	B	X	B	A	B	A	B	B	A	A	A	B	B	A	B	A	B	B	A	B	A
2B	AX-111228210	B	B	A	A	A	B	A	A	B	A	A	B	B	A	A	A	B	B	A	A	A	A	A	A	B	A	B	B	X	B	A	B	A	B	B	A	A	A	B	B	A	B	A	B	B	A	B	A
2B	AX-111007493	B	B	A	A	A	B	A	A	B	A	A	B	B	A	A	A	B	B	A	A	A	A	A	A	B	A	B	B	X	B	A	B	A	B	B	A	A	A	B	B	A	B	A	B	B	A	B	A
2B	AX-111045653	B	B	A	A	A	B	A	A	B	A	A	B	B	A	A	A	B	B	A	A	A	A	A	A	B	A	B	B	X	B	A	B	A	B	B	A	A	A	B	B	A	B	A	B	B	A	B	A
2B	AX-110519757	B	B	A	A	A	B	A	X	B	X	A	B	B	A	A	A	B	B	A	A	A	A	A	A	B	A	B	B	X	B	A	B	X	B	B	A	A	A	B	B	A	B	A	B	B	A	X	A
2B	AX-111461166	B	B	A	X	A	B	A	X	B	X	A	B	B	A	A	A	B	B	A	X	A	A	A	A	B	A	B	B	B	B	A	B	A	B	B	A	A	X	B	B	A	B	A	B	B	A	B	A
2B	AX-110959136	B	B	A	A	A	B	A	A	B	A	A	B	B	A	A	A	B	B	A	A	A	A	A	A	B	A	B	B	X	B	A	B	A	B	B	A	A	A	B	B	A	B	A	B	B	A	B	A
2B	AX-110400548	B	B	A	A	A	B	A	A	B	A	A	B	B	A	A	A	B	B	A	A	A	A	A	A	B	A	B	B	X	B	A	B	A	B	B	A	A	A	B	B	A	B	A	B	B	A	B	A
2B	AX-108956436	B	B	A	A	X	B	A	A	B	A	A	B	B	A	A	A	B	B	A	A	A	A	A	A	B	A	B	B	X	B	A	B	A	B	B	A	A	A	B	B	A	B	A	B	B	A	B	A
2B	AX-111735530	B	B	A	A	A	B	A	A	B	A	A	B	B	A	A	A	B	B	A	A	A	A	A	A	B	A	B	B	X	B	A	B	A	B	B	A	A	A	B	B	A	B	A	B	B	A	B	A
2B	AX-109820431	B	B	A	A	A	B	A	X	B	A	A	B	B	A	A	A	B	B	A	A	A	A	A	A	B	A	B	B	X	B	A	B	A	B	B	A	A	A	B	B	A	B	A	B	B	A	B	A
2B	AX-108899106	B	B	A	A	A	B	A	A	B	A	A	B	B	A	A	A	B	B	A	A	A	A	A	A	B	A	B	B	X	B	A	B	A	B	B	A	A	A	B	B	A	B	A	B	B	A	B	A
2B	AX-110996334	B	B	A	A	A	B	A	A	B	A	A	B	B	A	A	A	B	B	A	A	A	A	A	A	B	A	B	B	X	B	A	B	A	B	B	A	A	A	B	B	A	B	A	B	B	A	B	A
2B	AX-110003371	B	B	A	A	A	B	A	A	B	A	A	B	B	A	A	A	B	B	A	A	A	A	A	A	B	A	B	B	X	B	A	B	A	B	B	A	A	A	B	B	A	B	A	B	B	A	B	A
2B	AX-108798195	B	B	A	A	A	B	A	A	B	A	A	B	B	A	A	A	B	B	A	A	A	A	A	A	B	A	B	B	X	B	A	B	A	B	B	A	A	A	B	B	A	B	A	B	B	A	B	A
2B	AX-108733350	B	B	A	A	A	B	A	A	B	A	A	B	B	A	A	A	B	B	A	A	A	A	A	A	B	A	B	B	X	B	A	B	A	B	B	A	A	A	B	B	A	B	A	B	B	A	B	A
2B	AX-95112282	B	B	A	A	A	B	A	A	B	A	A	B	B	A	A	A	B	B	A	A	A	A	A	A	B	A	B	B	X	B	A	B	A	B	B	A	A	A	B	B	A	B	A	B	B	A	B	A
2B	AX-94586951	B	B	A	A	A	B	A	A	B	A	A	B	B	A	A	A	B	B	A	A	A	A	A	A	B	A	B	B	X	B	A	B	A	B	B	A	A	A	B	B	A	B	A	B	B	A	B	A
2B	AX-111086670	B	B	A	A	A	B	A	A	B	A	A	B	B	A	A	A	B	B	A	A	A	A	A	A	B	A	B	B	X	B	A	B	A	B	B	A	A	A	B	B	A	B	A	B	B	A	B	A
2B	AX-109403355	B	B	B	A	A	B	A	A	B	A	A	B	A	A	A	A	B	B	A	A	A	A	A	A	B	A	B	B	X	B	A	B	A	B	B	A	A	A	B	B	A	B	A	B	B	A	B	A
2B	AX-109318596	B	B	B	A	A	B	A	A	B	A	A	B	A	A	A	A	B	B	A	A	A	A	A	A	B	A	B	B	X	B	A	B	A	B	B	A	A	A	B	B	A	B	A	B	B	A	B	A
2B	AX-110457367	B	B	B	A	A	B	A	A	B	A	A	B	A	A	A	A	B	B	A	A	A	A	A	A	B	A	B	B	X	B	A	B	A	B	B	A	A	A	B	B	A	B	A	B	B	A	B	A
2B	AX-110689474	B	B	B	A	A	B	A	A	B	A	A	B	A	A	A	A	B	B	A	A	A	A	A	A	B	A	B	B	X	B	A	B	A	B	B	A	A	A	B	B	A	B	A	B	B	A	B	A
2B	AX-109973557	B	B	B	A	A	B	A	A	B	A	A	B	A	A	A	A	B	B	A	A	A	A	A	A	B	A	B	B	X	B	A	B	A	B	B	A	A	A	B	B	A	B	A	B	B	A	B	A
2B	AX-111735245	B	B	B	A	A	B	A	A	B	A	A	B	A	A	A	A	B	B	A	A	A	A	A	A	B	A	B	B	X	B	A	B	A	B	B	A	A	A	B	B	A	B	A	B	B	A	B	A
2B	AX-111110572	B	B	B	A	A	B	A	A	B	A	A	B	A	A	A	A	B	B	A	A	A	A	A	A	B	A	B	B	X	B	A	B	A	B	B	A	A	A	B	B	A	B	A	B	B	A	B	A
2B	AX-110431393	B	B	B	A	A	B	A	A	B	A	A	B	A	A	A	A	B	B	A	A	A	A	A	A	B	A	B	B	X	B	A	B	A	B	B	A	A	A	B	B	A	B	A	B	B	A	B	A
2B	AX-110906506	B	B	B	A	A	B	A	A	B	A	A	B	A	A	A	A	B	B	A	A	A	A	A	A	B	A	B	B	X	B	A	B	A	B	B	A	A	A	B	B	A	B	A	B	B	A	B	A
2B	AX-111579036	B	B	B	A	A	B	A	A	B	A	A	B	A	A	A	A	B	B	A	A	A	A	A	A	B	A	B	B	X	B	A	B	A	B	B	A	A	A	B	B	A	B	A	B	B	A	B	A
2B	AX-111757791	B	B	B	A	A	B	A	A	B	A	A	B	A	A	A	A	B	B	A	A	A	A	A	A	B	A	B	B	X	B	A	B	A	B	B	A	A	B	B	B	A	B	A	B	B	A	B	A
2B	AX-110430269	B	B	B	A	A	B	A	A	B	A	A	B	A	A	A	A	B	B	A	A	A	A	A	A	B	A	B	B	X	B	A	B	A	B	B	A	A	B	B	B	A	B	A	B	B	A	B	A
2B	AX-110983186	B	B	B	A	A	B	A	A	B	A	A	B	A	A	A	A	B	B	A	A	A	A	A	A	B	A	B	B	X	B	A	B	A	B	B	A	A	B	B	B	A	B	A	B	B	A	B	A
2B	AX-108790673	B	B	B	A	A	B	A	A	B	A	A	B	A	A	A	A	B	B	A	A	A	A	A	A	B	A	B	B	X	B	A	B	A	B	B	A	A	B	B	B	A	B	A	B	B	A	B	A
2B	AX-111716247	B	B	B	A	A	B	A	A	B	A	A	B	A	A	A	A	B	B	A	A	A	X	A	A	B	A	B	B	X	B	A	B	A	B	B	A	B	B	B	B	A	B	A	B	B	A	B	A
2B	AX-89729906	B	B	B	A	A	B	A	A	B	A	A	B	B	A	A	A	B	B	A	A	A	A	A	B	B	A	B	B	X	B	A	B	A	B	B	A	B	B	B	B	A	B	A	B	B	A	B	A
2B	AX-109279699	B	B	B	A	A	B	A	A	B	A	A	B	A	A	A	A	B	B	A	A	A	A	A	B	B	A	B	B	X	B	A	B	A	B	B	A	B	B	B	B	A	B	A	B	B	A	B	A
2B	AX-110511445	B	B	B	A	A	B	A	A	B	A	A	B	B	A	A	A	B	A	A	A	A	A	A	B	B	A	B	B	X	B	A	B	A	B	B	A	B	B	B	B	A	B	A	B	A	A	B	A
2B	AX-109932674	B	B	B	A	A	B	A	A	B	A	A	B	B	A	A	A	B	A	A	A	A	A	A	B	B	A	B	B	X	B	A	B	A	B	B	A	B	B	B	B	A	B	A	B	A	A	B	A
2B	AX-109862245	B	B	B	A	A	B	A	A	B	A	A	B	B	A	A	A	B	A	A	A	B	A	A	B	B	A	B	B	X	B	A	B	A	B	B	A	B	B	B	B	A	B	A	B	A	A	B	A
2B	AX-111544566	B	B	B	A	A	B	A	A	B	A	A	B	B	A	A	A	B	A	A	A	B	A	A	B	B	A	B	B	X	B	A	B	A	B	B	A	B	B	B	B	A	B	A	B	A	A	B	A
2B	AX-111167874	B	B	B	A	A	B	A	A	B	A	A	B	B	A	A	A	B	A	A	A	B	A	A	B	B	A	A	B	X	B	A	B	A	B	B	A	B	B	B	B	A	B	A	B	A	A	B	A
2B	AX-108779261	B	B	B	A	A	B	A	A	B	A	A	B	B	A	A	A	B	A	A	A	B	A	A	B	B	A	A	B	X	B	A	B	A	B	B	A	B	B	B	B	A	B	A	B	A	A	B	A
2B	AX-111614519	B	B	B	A	A	B	A	A	B	A	A	B	B	A	A	A	B	A	A	A	B	A	A	B	B	A	B	B	X	B	A	B	A	B	B	A	B	B	B	B	A	B	A	B	A	A	B	A
2B	AX-89359264	B	B	B	A	A	B	A	A	B	A	A	B	B	A	A	A	B	A	A	A	B	A	A	B	X	A	B	B	X	B	A	B	A	B	B	A	B	B	B	B	A	B	A	B	A	A	B	A
2B	AX-110064241	B	B	B	A	A	B	A	A	B	A	A	B	B	A	A	A	B	A	A	A	B	A	A	B	B	A	B	B	X	B	A	B	A	B	B	A	B	B	B	B	A	B	A	B	A	A	B	A
2B	AX-109645815	B	B	B	A	A	B	A	A	B	A	A	B	B	A	A	A	B	A	A	A	B	A	A	B	B	A	B	B	X	B	A	B	A	B	B	A	B	B	B	B	A	B	A	B	A	A	B	A
2B	AX-94818828	B	B	B	A	A	B	A	A	B	A	A	B	B	A	A	A	B	A	A	A	B	A	A	B	B	A	B	B	X	B	A	B	A	B	B	A	B	B	B	B	A	B	A	B	A	A	B	A
2B	AX-111026216	B	B	B	A	A	B	A	A	B	A	A	B	B	A	A	A	B	A	A	A	B	A	A	B	B	A	B	X	X	B	A	B	A	B	B	A	B	B	B	B	A	B	A	B	A	A	B	A
2B	AX-111596419	B	B	B	A	A	B	A	A	B	A	A	B	B	A	A	A	B	A	A	A	B	A	A	B	B	A	B	B	X	B	A	B	A	B	B	A	B	B	B	B	A	B	A	B	A	A	B	A
2B	AX-111597567	B	B	B	A	A	B	A	A	B	A	A	B	B	A	A	A	B	A	A	A	B	A	A	B	B	A	B	B	X	B	A	B	A	B	B	A	B	B	B	B	A	B	A	B	A	A	B	A
2B	AX-110012011	B	B	B	A	A	B	A	A	B	A	A	B	B	A	A	A	B	A	A	A	B	A	A	B	B	A	B	B	X	B	A	B	A	B	B	A	B	B	B	B	A	B	A	B	A	A	B	A
2B	AX-110930369	B	B	B	A	A	B	A	A	B	A	A	B	B	A	A	A	B	A	A	A	B	A	A	B	B	A	B	B	X	B	A	B	A	B	B	A	B	B	B	B	A	B	A	B	A	A	B	A
2B	AX-111283705	B	B	B	A	A	B	A	A	B	A	A	B	B	A	A	A	B	A	A	A	B	A	A	B	B	A	B	B	X	B	A	B	A	B	B	A	B	B	B	B	A	B	A	B	A	A	B	A
2B	AX-110527602	B	B	B	A	A	B	A	A	B	A	A	B	B	A	A	A	B	A	A	A	B	A	A	B	B	A	B	B	X	B	A	B	A	B	B	A	B	B	B	B	A	B	A	B	A	A	B	A
2B	AX-108950967	B	B	B	A	A	B	A	A	B	A	A	B	B	A	A	A	B	A	A	A	B	A	A	B	B	A	B	B	X	B	A	B	A	B	B	A	B	B	B	B	A	B	A	B	A	A	B	A
2B	AX-111590492	B	B	B	A	A	B	A	A	B	A	A	B	B	A	A	A	B	A	A	A	B	A	A	B	B	A	B	B	X	B	A	B	A	A	B	A	B	B	B	B	A	B	A	B	A	A	B	A
2B	AX-108736754	B	B	B	A	A	B	A	A	B	A	A	B	B	A	A	A	B	A	A	A	B	A	A	B	B	A	B	B	X	B	A	B	A	A	B	A	B	B	B	B	A	B	A	B	A	A	X	A
2B	AX-109393067	B	B	B	A	A	B	A	A	B	A	A	B	B	A	A	A	B	A	A	A	B	A	A	B	B	A	B	B	X	X	A	B	A	A	B	A	B	B	B	B	A	B	A	B	A	A	B	A
2B	AX-108982891	B	B	B	A	A	B	A	A	B	A	A	B	B	A	A	A	B	A	A	A	B	A	A	B	B	A	B	B	X	B	A	B	A	A	B	A	B	B	B	B	A	B	A	B	A	A	B	A
2B	AX-109544284	B	B	B	A	A	B	A	A	B	A	A	B	B	A	A	A	B	A	A	A	B	A	A	B	B	A	B	B	X	B	A	B	A	A	B	A	B	B	B	B	A	B	A	B	A	A	B	A
2B	AX-109853315	B	B	B	A	A	B	A	A	B	A	A	B	B	A	A	A	B	A	A	A	B	A	A	B	B	A	B	B	X	B	A	B	A	A	B	A	B	B	B	B	A	B	A	B	A	A	B	A
2B	AX-94943179	B	B	B	A	A	B	A	A	B	A	A	B	B	A	A	A	B	A	A	A	B	A	A	B	B	A	B	B	X	B	A	B	A	A	B	A	B	B	B	B	A	B	A	B	A	A	B	A
2B	AX-111555027	B	B	B	A	A	B	A	A	B	A	A	B	B	A	A	A	B	A	A	A	B	A	A	B	B	A	B	B	X	B	A	B	A	A	B	A	B	B	B	B	A	B	A	B	A	A	B	A
2B	AX-110921250	B	B	B	A	A	B	A	A	B	A	A	B	B	A	A	A	B	A	A	A	B	A	A	B	B	B	B	B	X	B	A	B	A	A	B	A	B	B	B	B	A	B	A	B	A	A	B	A
2B	AX-111636316	B	B	B	A	A	B	A	A	B	A	A	B	B	A	A	A	B	A	A	A	B	A	A	B	B	B	B	B	X	B	A	B	A	A	B	A	B	B	B	B	A	B	A	B	A	A	B	A
2B	AX-110093564	B	B	B	A	A	B	A	A	B	A	A	B	B	A	A	A	B	A	A	A	B	A	A	B	B	B	B	B	X	B	A	B	A	A	B	A	B	B	B	B	A	B	A	B	A	A	B	A
2B	AX-110366234	B	B	B	A	A	B	A	A	B	A	A	B	B	A	A	A	B	A	A	A	B	A	A	B	B	B	B	B	X	B	A	B	A	A	B	A	B	B	B	B	A	A	A	B	A	A	B	A
2B	AX-89395675	B	B	B	A	A	B	A	A	B	A	A	B	B	A	A	A	B	A	A	A	B	A	A	B	X	B	B	X	X	B	A	B	A	A	B	A	B	B	B	B	A	A	A	B	A	A	B	A
2B	AX-110935265	B	B	B	A	A	B	A	A	B	A	A	B	B	A	A	A	B	A	A	A	B	A	A	B	X	B	B	B	X	B	A	B	A	A	B	A	B	B	B	B	A	A	A	B	A	A	B	A
2B	AX-111590094	B	B	B	A	A	B	A	A	B	A	A	B	B	A	A	A	B	A	A	A	B	A	A	B	B	B	B	B	X	B	A	B	A	A	B	A	B	B	B	B	A	A	A	B	A	A	B	A
2B	AX-108738485	B	B	B	A	A	B	A	A	B	A	A	B	B	A	A	A	B	A	A	A	B	A	A	B	B	B	B	B	X	B	A	B	A	A	B	A	B	B	B	B	A	A	A	B	A	A	B	A
2B	AX-111715350	B	B	B	A	A	B	A	A	B	A	A	B	B	A	A	A	B	A	A	A	B	A	A	B	B	B	B	B	X	B	A	B	A	A	B	A	B	B	B	B	A	B	A	B	A	A	B	A
2B	AX-110431742	B	B	B	A	A	B	A	A	B	A	A	B	B	A	A	A	B	A	A	A	B	A	A	B	B	B	B	B	X	B	A	B	A	A	B	A	B	B	B	B	A	B	A	B	A	A	B	A
2B	AX-109624315	B	B	B	A	A	B	A	A	B	A	A	B	B	A	A	A	B	A	A	A	B	A	A	B	B	B	B	B	X	B	A	B	A	A	B	A	B	B	B	B	A	B	A	B	A	A	B	A
2B	AX-110530754	B	B	B	A	A	B	A	A	B	A	A	B	B	A	A	A	B	A	A	A	B	A	A	B	X	B	B	B	X	B	A	B	A	A	B	A	B	B	B	B	A	B	A	B	A	A	B	A
2B	AX-111054244	B	B	B	A	A	B	A	A	B	A	A	B	B	A	A	A	B	A	A	A	B	A	A	B	B	B	B	B	X	B	A	B	A	A	B	A	B	B	B	B	A	B	A	B	A	A	B	A
2B	AX-110634292	B	B	B	A	A	B	A	A	B	A	A	B	B	A	A	A	B	A	A	A	B	A	A	B	B	B	B	B	X	B	A	B	A	A	B	A	B	B	B	B	A	B	A	B	A	A	B	A
2B	AX-108864330	B	B	B	A	A	B	A	A	B	A	A	B	B	A	A	A	B	A	A	A	B	A	A	B	B	B	B	B	X	B	A	B	A	A	B	A	B	B	B	B	A	B	A	B	A	A	B	A
2B	AX-110602750	B	B	B	A	A	B	A	A	B	A	A	B	B	A	A	A	B	A	A	A	B	A	A	B	B	B	B	B	X	B	A	B	A	A	B	A	B	B	B	B	A	B	A	B	A	A	B	A
2B	AX-111536250	B	B	B	A	A	B	A	A	B	A	A	B	B	A	A	A	B	A	A	A	B	A	A	B	B	B	B	B	X	B	A	B	A	A	B	A	B	B	B	B	A	A	A	B	A	A	B	A
2B	AX-110518923	B	B	B	A	A	B	A	A	B	A	A	B	B	A	A	A	B	A	A	A	B	A	A	B	B	B	B	B	X	B	A	B	A	A	B	A	B	B	B	B	A	A	A	B	A	A	B	A
2B	AX-109408488	B	B	B	A	A	B	A	A	B	A	A	B	B	A	A	A	B	A	A	A	B	A	A	B	B	B	B	B	X	B	A	B	A	A	B	A	B	B	B	B	A	A	A	B	A	A	B	A
2B	AX-111233617	B	B	B	A	A	B	A	A	B	A	A	B	B	A	A	A	B	A	A	A	B	A	A	B	B	B	B	B	X	B	A	B	A	A	B	A	B	B	B	B	A	A	A	B	A	A	B	A
2B	AX-109482497	B	B	B	A	A	B	A	A	B	A	A	B	B	A	A	A	B	A	A	A	B	A	A	B	B	B	B	B	X	B	A	B	A	A	B	A	B	B	B	B	A	A	A	B	A	A	B	A
2B	AX-110977650	B	B	B	A	A	B	A	A	B	A	A	B	B	A	A	A	B	A	A	A	B	A	A	B	B	B	B	B	X	B	A	B	A	A	B	A	B	B	B	B	A	A	A	B	A	A	B	A
2B	AX-111030988	B	B	B	A	A	B	A	A	B	A	A	B	B	A	A	A	B	A	A	A	B	A	A	B	B	B	B	B	X	B	A	B	A	A	B	A	B	B	B	B	A	A	A	B	A	A	B	A
2B	AX-111169101	B	B	B	A	A	B	A	A	B	X	A	B	B	A	A	A	B	A	A	A	B	A	A	B	B	B	B	B	X	B	A	B	A	A	B	A	B	B	B	B	A	A	A	B	A	A	B	A
2B	AX-109596529	B	B	B	A	A	B	A	A	B	A	A	B	B	A	A	A	B	A	A	A	B	A	A	B	B	B	B	B	X	B	A	B	A	A	B	A	B	B	B	B	A	A	A	B	A	A	B	A
2B	AX-108785918	B	B	B	A	A	B	A	A	B	A	A	B	B	A	A	A	B	A	A	A	B	A	A	B	B	B	B	B	X	B	A	B	A	A	B	A	B	B	B	B	A	A	A	B	A	A	B	A
2B	AX-109822778	B	B	B	A	A	B	A	A	B	A	A	B	B	A	A	A	B	A	A	A	B	A	A	B	B	B	B	B	X	B	A	B	A	A	B	A	B	B	B	B	A	A	A	B	A	A	B	A
2B	AX-110558084	B	B	B	A	A	B	A	A	B	A	A	B	B	A	A	A	B	A	A	A	B	A	A	B	B	B	B	B	X	B	A	B	A	A	B	A	B	B	B	B	A	A	A	B	A	A	B	A
2B	AX-110075779	B	B	B	A	A	B	A	A	B	A	A	B	B	A	A	A	B	A	A	A	B	A	A	B	X	B	B	B	X	B	A	B	A	A	B	A	B	B	B	B	A	A	A	B	A	A	B	A
2B	AX-109973094	B	B	B	A	A	B	A	A	B	A	A	B	B	A	A	A	B	A	A	A	B	A	A	B	B	B	B	B	X	B	A	B	A	A	B	A	B	B	B	B	A	A	A	B	A	A	B	A
2B	AX-110439040	B	B	B	A	A	B	A	A	B	A	A	B	B	A	A	A	B	A	A	A	B	A	A	B	B	B	B	B	X	B	A	B	A	A	B	A	B	B	B	B	A	A	A	B	A	A	B	A
2B	AX-111715747	B	B	B	A	A	B	A	A	B	A	A	B	B	A	A	A	B	A	A	A	B	A	A	B	B	B	B	B	X	B	A	B	A	A	B	A	B	B	B	B	A	A	A	B	A	A	B	A
2B	AX-111503087	B	B	B	A	A	B	A	A	B	A	A	B	B	A	A	A	B	A	A	A	B	A	A	B	X	B	B	B	X	B	A	B	A	A	B	A	B	B	B	B	A	A	A	B	A	A	B	A
2B	AX-111561311	B	B	B	A	A	B	A	A	B	A	A	B	B	A	A	A	B	A	A	A	B	A	A	B	B	B	B	B	X	B	A	B	A	A	B	A	B	B	B	B	A	A	A	B	A	A	B	A
2B	AX-108757058	B	B	B	A	A	B	A	A	B	A	A	B	B	A	A	A	B	A	A	A	B	A	A	B	B	B	B	B	X	B	A	B	A	A	B	A	B	B	B	B	A	A	A	B	A	A	B	A
2B	AX-111586036	B	B	B	A	A	B	A	A	B	A	A	B	B	A	A	A	B	A	A	A	B	A	A	B	B	B	B	B	X	B	A	B	A	A	B	A	B	B	B	B	A	A	A	B	A	A	B	A
2B	AX-110450567	B	B	B	A	A	B	A	A	B	A	A	B	B	A	A	A	B	A	A	B	B	A	A	B	B	B	B	B	X	B	A	B	A	A	B	A	B	A	B	B	A	X	A	B	A	A	B	A
2B	AX-111166288	X	B	B	A	A	B	A	A	B	B	A	B	B	A	A	A	B	A	A	B	B	A	A	B	B	B	B	B	B	B	A	B	A	A	B	A	B	A	B	B	A	X	A	B	A	A	B	A
2B	AX-111698719	X	B	A	A	A	B	A	A	B	B	A	B	B	A	A	A	B	A	A	B	B	A	A	B	B	B	B	B	B	B	A	B	A	A	B	A	B	A	B	B	A	X	A	B	A	A	B	A
2B	AX-110950084	X	B	A	A	A	B	A	A	B	B	A	B	B	A	A	A	B	A	A	B	B	A	A	B	B	B	B	B	B	B	A	B	A	A	B	A	B	A	B	B	A	X	A	B	A	A	B	A
2B	AX-89589127	A	B	A	A	A	A	A	X	B	B	A	A	B	A	A	A	B	A	A	B	B	A	A	B	B	B	A	B	B	B	A	B	A	A	B	A	B	A	B	B	A	B	A	B	A	A	B	A
2B	AX-110078747	X	B	X	A	A	A	A	X	B	B	A	A	B	A	X	A	B	A	A	B	B	A	A	B	B	B	A	B	B	B	A	B	X	B	B	A	B	A	B	B	A	B	A	B	A	A	B	A
2B	AX-109327254	A	B	A	A	A	A	A	X	B	B	A	A	B	A	A	A	B	A	A	B	B	A	A	B	B	B	A	B	B	B	A	B	A	B	B	A	B	A	B	B	A	B	A	B	A	A	B	B
2B	AX-111003717	A	B	A	A	A	A	A	X	B	B	A	A	B	A	A	A	B	A	A	B	B	A	A	B	B	B	A	B	B	B	A	B	A	B	B	A	B	A	B	B	A	B	A	B	A	A	B	B
2B	AX-109275324	A	B	A	A	A	A	A	X	B	X	A	A	B	A	A	A	B	A	A	B	B	A	A	B	B	B	A	B	B	B	A	B	A	B	B	A	B	A	B	B	A	B	A	B	A	A	B	B
2B	AX-108930003	A	B	A	A	A	A	A	X	B	B	A	A	B	A	A	A	B	A	A	B	B	A	A	B	B	B	A	B	B	B	A	B	A	B	B	A	B	A	B	B	A	B	A	B	A	A	B	B
2B	AX-108980566	A	B	A	A	A	A	A	B	B	B	A	A	B	A	A	A	B	A	A	B	B	A	A	B	B	B	A	B	B	B	A	B	A	B	B	A	B	A	B	B	A	B	A	B	A	A	B	B
2B	AX-109359046	A	B	A	A	A	A	A	B	B	B	A	A	B	A	A	A	B	A	A	B	B	A	A	B	B	B	A	B	B	B	A	A	A	B	B	A	B	A	B	B	A	B	A	B	A	A	B	B
2B	AX-89562318	A	B	A	A	A	A	A	B	B	B	A	A	B	A	A	A	B	A	A	B	B	A	A	B	B	B	A	B	B	B	A	A	A	B	B	A	B	A	B	B	A	B	A	B	A	A	B	B
2B	AX-89774932	A	B	A	A	A	A	A	X	B	B	A	A	B	A	A	A	B	A	A	B	B	A	A	B	B	B	A	B	X	B	A	A	A	B	B	A	B	A	B	B	A	B	A	B	A	A	B	B
2B	AX-94631566	A	B	A	A	A	A	A	X	B	B	A	A	B	A	A	A	B	A	A	B	B	A	A	B	B	B	A	B	X	B	A	A	A	B	B	A	B	A	B	B	A	B	A	B	A	A	B	B
2B	AX-108948069	A	B	A	A	A	A	A	B	B	B	A	A	B	A	A	A	B	A	A	B	B	A	A	B	B	B	A	B	X	B	A	A	A	B	B	A	B	A	B	B	A	B	A	B	A	A	B	B
2B	AX-109300203	A	B	A	A	A	A	A	X	B	B	A	A	B	A	B	B	B	A	A	B	B	A	A	B	B	B	A	B	X	B	A	A	A	B	B	A	B	A	B	B	A	B	A	B	A	A	B	B
2B	AX-111564969	A	B	A	A	A	A	A	X	B	B	A	A	B	A	B	B	B	A	A	B	B	A	A	B	X	B	A	B	X	B	A	A	A	B	B	A	B	A	B	B	A	B	A	B	A	A	B	B
2B	AX-109352432	A	B	A	A	A	A	A	X	B	B	A	A	B	B	B	B	B	A	A	B	B	A	A	B	B	B	A	B	X	A	A	A	A	B	B	A	B	A	B	B	A	B	A	B	A	B	B	B
2B	AX-109902602	A	B	A	A	A	A	A	B	B	B	A	A	B	B	B	B	B	A	A	B	B	A	A	B	B	B	A	B	X	A	A	A	A	B	B	A	B	A	B	B	A	B	A	B	A	B	B	B
2B	AX-111756131	A	B	A	A	A	A	A	B	B	B	A	A	B	B	A	A	B	A	A	B	B	A	A	B	B	A	A	B	A	A	A	A	A	B	B	A	B	A	B	B	A	B	A	B	A	B	B	B
2B	AX-109390638	A	B	A	A	A	A	A	X	B	B	A	A	B	B	A	A	B	A	A	B	B	A	A	B	B	A	A	B	A	A	A	A	A	B	B	A	B	X	B	B	A	B	A	B	A	B	B	B
2B	AX-94842524	A	B	A	A	A	A	A	B	B	B	A	A	B	B	A	A	B	A	A	B	B	A	A	B	B	A	A	B	A	A	A	A	A	B	B	A	B	A	B	B	A	B	A	B	B	B	B	B
2B	AX-112290186	A	B	A	A	A	A	A	X	X	B	X	A	B	B	A	A	B	A	A	X	X	A	A	B	X	A	A	X	A	A	A	A	A	B	X	A	B	A	X	X	A	B	A	B	B	B	B	X
2B	AX-110556248	A	B	A	A	A	A	A	X	X	B	X	A	B	B	A	A	B	A	A	X	X	A	A	B	B	A	A	X	A	A	A	A	A	B	X	A	B	A	X	X	A	B	A	B	B	B	B	X
2B	AX-110934424	A	B	A	A	A	A	A	B	B	B	X	A	B	B	A	A	B	A	A	B	B	A	A	B	B	A	A	B	A	A	A	A	A	B	B	A	B	A	B	B	A	B	A	B	B	B	B	B
2B	AX-89405661	A	B	A	A	A	A	A	A	B	B	B	A	X	A	A	A	B	A	A	B	B	A	A	B	B	A	A	B	A	A	A	A	A	B	B	A	B	A	B	B	A	B	A	B	B	B	B	B
2B	AX-111549027	A	B	A	A	A	A	A	A	B	B	B	A	B	A	A	A	B	A	A	B	B	A	A	B	B	A	A	B	A	A	A	A	A	B	B	A	B	A	B	B	A	B	A	B	B	B	B	B
2B	AX-109343971	A	B	A	A	A	A	A	A	B	B	B	A	B	A	A	A	B	A	A	B	B	A	A	B	B	A	A	B	A	A	A	A	A	B	B	A	B	A	B	B	A	B	A	B	B	B	B	B
2B	AX-111634141	A	B	A	A	A	A	A	A	B	B	B	A	B	A	A	A	B	A	A	B	B	A	A	B	B	B	A	B	A	A	A	A	A	B	B	A	B	A	B	B	A	B	A	B	B	B	B	B
2B	AX-109893764	A	B	A	A	A	A	A	A	B	B	B	A	B	A	A	A	B	A	A	B	B	A	A	B	B	B	A	B	A	A	A	A	A	B	B	A	B	A	B	B	A	B	A	B	B	B	B	B
2B	AX-109815879	A	B	A	A	A	A	A	A	B	B	B	A	B	A	A	A	B	A	A	B	B	A	A	B	B	B	A	B	A	A	A	A	A	B	B	A	B	A	B	B	X	B	A	B	B	B	B	B
2B	AX-109271530	A	B	A	A	A	A	A	A	B	B	B	A	B	A	A	A	B	A	A	B	B	A	A	B	B	B	A	B	A	A	A	A	A	B	B	A	B	A	B	B	A	B	A	B	B	B	B	B
2B	AX-109576985	A	B	A	A	A	A	A	A	B	B	B	A	B	A	A	A	B	A	A	B	B	A	A	B	B	B	A	B	A	A	A	A	A	B	B	A	B	A	B	B	A	B	A	B	B	B	B	B
2B	AX-108831989	A	B	A	A	A	A	A	A	B	B	B	A	B	A	A	A	B	A	A	B	B	A	A	B	B	B	A	B	A	A	A	A	A	B	B	A	B	A	B	B	A	B	A	B	B	B	B	B
2B	AX-109459643	A	B	A	A	A	A	A	A	B	B	B	A	B	A	A	A	B	A	A	B	B	A	A	B	B	B	A	B	A	A	A	A	A	B	B	A	B	A	B	B	A	B	A	B	B	B	B	B
2B	AX-95630445	A	B	A	A	A	A	A	A	B	B	B	A	B	A	A	A	B	A	A	B	B	A	A	B	B	B	A	B	A	A	A	A	A	B	B	A	B	A	B	B	A	B	A	B	B	B	B	B
2B	AX-89681468	A	B	A	A	A	A	A	A	B	X	B	A	B	A	A	A	B	A	A	B	B	A	A	B	X	B	A	B	A	A	A	A	A	B	B	A	B	A	B	B	A	B	A	B	B	B	B	B
2B	AX-94672440	A	B	A	A	A	A	A	A	B	B	B	A	B	A	A	A	B	A	A	B	B	A	A	B	B	B	A	B	A	A	A	A	A	B	B	A	B	A	B	B	A	B	A	B	B	B	B	B
2B	AX-108826010	A	B	A	A	A	A	A	A	B	B	B	A	B	A	A	A	B	A	A	B	B	A	A	B	B	B	A	B	A	A	A	A	A	B	B	A	B	A	B	B	A	B	A	B	B	B	B	B
2B	AX-110997403	A	B	A	A	A	A	A	A	B	B	B	A	B	A	A	A	B	A	A	B	B	A	A	B	B	B	A	B	A	A	A	A	A	B	B	A	B	A	B	B	A	B	A	B	B	B	B	X
2B	AX-108868791	A	B	A	A	A	A	A	A	B	B	B	A	B	A	A	A	B	A	A	B	B	A	A	B	B	B	A	B	A	A	A	A	A	B	B	A	B	A	B	B	A	B	A	B	B	B	B	X
2B	AX-94707612	A	B	A	X	A	A	A	A	B	B	B	A	B	X	A	A	B	A	A	B	B	A	X	B	B	B	X	B	A	A	X	X	A	B	B	A	B	X	B	B	A	B	X	B	B	B	B	B
2B	AX-109349804	B	B	A	A	A	X	A	X	B	B	B	X	B	A	A	X	B	X	A	X	B	A	X	B	B	B	X	B	X	A	A	B	A	B	B	A	B	X	B	B	A	B	A	B	B	B	B	B
2B	AX-111065811	B	B	A	A	A	A	A	A	B	B	B	A	B	A	A	A	B	A	A	A	B	A	A	B	B	B	A	B	A	A	A	B	A	B	B	A	B	A	B	B	A	B	A	B	B	B	B	X
2B	AX-94509892	B	B	A	A	A	A	A	A	B	B	B	A	B	A	A	A	B	A	A	A	B	A	A	B	B	B	A	B	A	A	A	B	A	B	B	A	B	A	B	B	A	B	A	B	B	B	B	X
2B	AX-110581497	B	B	A	A	A	A	A	A	A	B	A	A	B	A	A	A	B	A	A	A	B	A	A	B	B	B	A	B	A	A	A	B	A	B	B	B	B	A	B	B	A	B	A	B	B	B	B	B
2B	AX-109390870	B	B	A	A	A	A	A	A	A	B	A	A	B	A	A	A	B	A	A	A	B	A	A	B	B	B	A	B	A	A	A	B	A	B	B	B	B	A	B	B	A	B	A	B	B	B	B	B
2B	AX-109517584	B	B	A	A	A	B	A	A	A	B	A	A	B	A	A	A	B	A	A	A	B	A	A	B	B	B	A	B	A	A	A	B	A	B	B	B	B	A	B	B	A	B	A	B	B	B	B	B
2B	AX-95107926	B	B	X	A	A	B	A	X	X	B	X	X	B	X	A	A	B	A	X	A	B	A	A	B	B	B	X	B	A	A	A	B	A	B	B	B	B	A	B	B	X	B	A	B	B	B	B	B
2B	AX-110488291	B	B	A	A	A	B	A	A	A	B	A	A	B	A	A	A	B	A	A	A	B	A	A	B	B	B	A	B	X	A	A	B	A	B	B	B	B	A	B	B	A	B	A	B	B	B	B	B
2D	AX-108986429	A	A	B	B	A	A	A	A	A	A	A	A	B	A	B	B	A	B	B	A	B	A	B	B	B	A	B	B	X	A	A	B	A	A	B	A	A	A	B	A	B	A	B	A	B	A	B	B
2D	AX-110399827	A	A	B	B	A	A	A	A	A	A	A	A	B	A	B	B	A	B	B	A	B	A	B	B	B	A	B	B	X	A	A	B	A	A	B	A	A	A	B	A	B	A	B	A	B	A	B	B
2D	AX-111071533	A	A	A	B	A	A	A	A	A	A	A	A	B	A	B	B	A	B	B	A	B	A	B	B	B	A	B	B	X	A	A	B	A	A	B	A	A	A	B	A	B	A	B	A	B	A	B	B
2D	AX-95151743	A	A	A	B	A	A	A	A	A	A	A	A	B	A	B	B	A	B	B	A	B	A	B	B	X	A	B	B	X	A	A	B	A	A	B	A	A	A	B	A	B	A	B	A	B	A	B	B
2D	AX-109286490	A	A	A	B	A	A	A	A	A	A	A	A	B	A	B	B	A	B	B	A	X	A	X	B	B	A	B	B	A	A	A	B	A	A	B	A	A	A	B	A	B	A	B	A	B	A	X	B
2D	AX-108821201	A	A	A	B	A	A	A	A	A	A	A	A	B	A	B	B	A	B	B	A	B	A	B	B	B	A	B	B	X	A	A	B	A	A	B	A	A	A	B	A	B	A	B	A	B	A	B	B
2D	AX-111906843	A	A	A	B	A	A	A	A	A	A	A	A	B	A	B	B	A	B	B	A	B	A	B	B	B	A	B	B	B	A	A	B	A	A	B	A	A	A	B	A	B	A	B	A	B	A	B	B
2D	AX-108838533	A	A	A	B	A	A	A	A	A	A	A	A	B	A	B	B	A	B	B	A	B	A	B	B	B	A	B	B	X	A	A	B	A	A	B	A	A	A	B	A	B	A	B	A	B	A	B	B
2D	AX-109410970	A	A	A	B	A	A	A	A	A	A	A	A	B	A	B	B	A	B	B	A	B	A	B	B	B	A	B	B	X	A	A	B	A	A	B	A	A	A	B	A	B	A	B	A	B	A	B	B
2D	AX-109422294	A	A	A	B	A	A	A	A	A	A	A	A	B	A	B	B	A	B	B	A	B	A	B	B	B	A	B	B	X	A	A	B	A	A	B	A	A	A	B	A	B	A	B	A	B	A	B	B
2D	AX-109822660	A	A	A	B	A	A	A	A	A	A	A	A	B	A	B	B	A	B	B	A	B	A	B	B	B	A	B	B	B	A	A	B	A	A	B	A	A	A	B	A	B	A	B	A	B	A	B	B
2D	AX-182075166	A	A	A	B	A	A	A	A	A	A	A	A	B	A	B	B	A	B	B	A	B	A	B	B	B	A	B	B	B	A	A	B	A	A	B	A	A	A	B	A	B	A	B	A	B	A	B	B
2D	AX-86163393	B	A	A	B	A	B	B	X	A	A	A	A	B	A	B	B	B	B	B	B	A	A	B	B	B	A	A	B	X	A	A	A	B	A	A	B	A	B	B	A	A	A	A	A	A	B	B	B
2D	AX-111907126	B	A	A	B	A	B	A	A	A	A	A	A	B	A	B	B	B	A	B	B	A	A	B	B	B	A	A	B	X	A	A	A	B	A	A	B	A	B	B	A	A	A	A	A	A	B	B	B
2D	AX-108911375	B	A	A	B	A	B	A	X	A	A	A	A	B	A	B	B	B	A	B	B	A	A	B	B	B	A	A	B	X	A	A	A	B	A	A	B	A	B	B	A	A	A	A	A	A	B	B	B
2D	AX-111497745	B	A	A	B	A	B	A	X	A	X	A	A	B	A	B	B	B	A	B	B	A	A	B	B	B	A	A	B	B	A	A	A	B	A	A	B	A	B	B	B	A	A	A	A	A	B	B	B
2D	AX-110071222	B	A	A	A	A	B	A	X	A	A	A	A	B	A	A	A	B	A	B	A	A	A	B	B	B	A	A	B	B	A	A	A	B	A	A	B	A	B	B	B	A	A	A	A	A	B	B	B
2D	AX-111569013	B	A	A	A	A	B	A	X	A	A	A	A	B	A	A	A	B	A	B	A	A	A	B	B	B	A	A	B	B	A	A	A	B	A	A	B	A	B	X	B	A	A	A	A	A	B	B	B
2D	AX-109906393	B	A	A	A	A	B	A	X	A	A	A	A	B	A	A	A	B	A	B	A	A	A	B	B	B	A	A	B	B	A	A	A	B	A	A	B	A	B	X	B	A	A	A	A	A	B	B	B
2D	AX-109402447	B	A	A	A	A	B	A	X	A	A	A	A	B	A	A	A	B	A	B	A	A	A	B	B	B	A	A	B	B	A	A	A	B	A	A	B	A	B	X	B	A	A	A	A	A	B	B	B
2D	AX-110206836	B	A	B	A	A	B	A	X	A	A	A	A	A	A	A	A	B	B	B	A	A	A	B	B	B	A	A	B	B	A	B	A	B	A	A	B	A	B	X	B	A	A	A	A	A	B	B	B
2D	AX-108982736	B	A	B	A	X	B	A	X	A	A	A	A	A	A	A	A	B	B	B	A	A	A	X	B	B	A	A	B	B	A	B	A	A	A	A	B	A	B	X	B	A	A	A	A	A	B	B	B
2D	AX-111706752	B	A	B	A	X	B	A	X	A	A	A	A	A	A	A	A	B	B	B	A	A	A	X	B	B	A	A	B	B	A	B	A	A	A	A	B	A	B	X	B	A	A	B	A	A	B	A	B
2D	AX-89563243	X	A	B	A	B	B	A	X	A	A	A	B	A	A	A	A	B	B	B	A	A	A	X	B	B	A	A	B	B	A	B	A	A	A	A	B	A	B	B	B	A	A	B	A	A	B	A	B
2D	AX-109634352	X	A	B	A	B	B	A	X	A	A	A	B	B	A	A	A	B	B	B	A	A	A	X	A	B	B	B	B	B	A	B	B	A	A	A	B	A	B	B	A	A	A	B	A	A	B	A	B
2D	AX-109278936	A	A	B	B	B	B	A	X	A	A	A	B	B	A	A	A	B	B	B	A	B	A	X	A	B	B	B	B	B	A	A	B	A	A	A	B	A	B	B	A	A	A	B	B	A	B	A	B
2D	AX-111596411	A	A	B	B	B	B	A	X	A	A	A	B	B	A	A	A	B	B	B	A	B	A	X	A	B	B	B	B	B	A	A	B	A	A	A	B	A	B	B	A	A	A	B	B	A	B	A	B
2D	AX-109194011	A	A	B	B	B	B	A	X	A	A	A	B	B	A	A	A	B	B	B	A	B	A	X	A	B	B	B	B	B	A	A	B	A	A	A	B	A	B	B	A	A	A	B	B	A	B	A	B
2D	AX-110271360	A	A	B	B	B	B	A	A	A	A	A	B	B	A	A	A	B	B	B	A	B	A	X	A	B	B	B	B	B	A	A	B	A	A	A	B	A	B	B	A	A	A	B	B	A	B	A	B
2D	AX-110415488	A	A	B	B	B	B	A	A	A	A	A	B	B	A	A	A	B	B	B	A	B	A	X	A	B	B	B	B	B	A	A	B	A	A	A	B	A	B	B	A	A	A	B	B	A	B	A	B
2D	AX-111914694	A	A	B	B	B	B	A	X	A	A	A	B	B	A	A	A	B	B	B	A	B	A	X	A	B	B	B	B	B	A	A	B	A	A	A	B	A	B	B	A	A	A	B	B	A	B	A	B
2D	AX-110246892	A	A	B	B	B	B	A	X	A	A	A	B	B	A	A	A	B	B	B	A	B	A	X	A	B	B	B	B	B	A	A	B	A	A	A	B	A	B	B	A	A	A	B	B	A	B	A	B
2D	AX-111763561	A	A	B	B	B	B	A	X	A	A	A	B	B	A	A	A	B	B	B	A	B	A	X	A	B	B	B	B	B	A	A	B	A	A	X	B	A	B	B	A	A	A	B	B	A	B	A	B
2D	AX-108818140	A	A	B	B	B	B	A	X	A	A	A	B	B	A	A	A	B	B	B	A	B	A	A	A	B	B	B	B	B	A	A	B	A	A	A	B	A	B	B	A	A	A	B	B	A	B	A	B
2D	AX-111174437	A	A	B	B	B	B	A	A	A	A	A	B	A	A	A	A	B	B	B	A	B	A	X	A	B	A	B	B	B	B	A	B	A	A	A	B	A	B	A	A	A	A	B	B	A	B	A	B
2D	AX-109929648	A	A	B	B	B	B	A	X	A	A	A	B	A	A	A	A	B	B	B	A	B	A	X	A	B	A	B	B	B	B	A	B	A	A	A	B	A	B	A	A	A	A	B	B	A	B	A	B
2D	AX-111605724	A	A	B	B	B	B	A	X	A	A	A	B	A	A	A	A	B	B	B	A	B	A	X	A	B	A	B	B	B	B	A	B	A	A	A	B	A	B	A	A	A	A	B	B	A	B	A	B
2D	AX-110775188	A	A	B	B	B	B	A	X	A	A	A	B	A	A	A	A	B	B	B	A	B	A	X	A	B	A	B	B	B	B	A	B	A	A	A	B	A	B	A	A	A	A	B	B	A	B	A	B
2D	AX-109034933	A	A	B	B	B	B	A	X	A	A	A	B	A	A	A	A	B	B	B	A	B	A	X	A	B	A	B	B	B	B	A	B	A	A	A	B	A	B	A	A	A	A	B	B	A	B	A	B
2D	AX-110993528	A	A	B	B	B	B	A	X	A	A	A	B	A	A	A	A	B	B	B	A	B	A	X	A	B	A	B	B	B	B	A	B	A	A	A	B	A	B	A	A	A	A	B	B	A	B	A	B
2D	AX-109589399	A	A	B	B	B	B	A	X	A	A	A	B	A	A	A	A	B	B	B	A	B	A	X	A	B	A	B	B	B	B	A	B	A	A	A	B	A	B	A	A	A	A	B	B	A	B	A	B
2D	AX-109841610	A	A	B	B	B	B	A	X	A	A	A	B	A	A	A	A	B	B	B	A	B	A	X	A	B	A	B	B	B	B	A	B	A	A	A	B	A	B	A	A	A	A	B	B	A	B	A	B
2D	AX-108725521	A	A	B	B	B	B	A	A	A	A	A	B	A	A	A	A	B	B	B	A	B	A	X	A	B	A	B	B	B	B	A	B	A	A	A	B	A	B	A	A	A	A	B	B	A	B	A	B
2D	AX-109687504	A	A	B	B	B	B	A	X	A	A	A	B	A	A	A	A	B	B	B	A	B	A	X	A	B	A	B	B	B	B	A	B	A	A	A	B	A	B	A	A	A	A	B	B	A	B	A	B
2D	AX-111297034	A	A	B	B	B	B	A	A	A	A	A	B	A	A	A	A	B	B	B	A	B	A	X	A	B	A	B	B	B	B	A	B	A	A	A	B	A	B	A	A	A	A	B	B	A	B	A	B
2D	AX-109401533	A	A	B	B	B	B	A	X	A	A	A	B	A	A	A	A	B	B	B	A	B	A	X	A	B	A	B	B	B	B	A	B	A	A	A	B	A	B	A	A	A	A	B	B	A	B	A	B
2D	AX-109898445	A	A	A	B	B	B	A	X	A	A	A	B	A	A	B	B	B	B	B	A	B	A	X	A	B	A	A	B	B	B	A	B	A	A	A	B	A	B	B	A	A	A	B	A	A	B	A	B
2D	AX-112290193	A	A	B	B	B	B	A	A	A	A	A	B	A	A	B	B	B	B	B	A	B	A	X	A	B	A	A	B	B	B	A	B	A	A	A	B	A	B	B	A	A	A	B	A	A	B	A	B
2D	AX-109546505	A	A	B	B	B	B	A	X	A	A	A	B	A	A	B	B	B	B	B	A	B	A	A	A	B	A	A	B	B	B	A	B	A	A	A	B	A	B	B	A	A	A	B	A	A	B	A	B
2D	AX-111151907	A	B	B	B	B	B	A	X	A	A	A	B	A	A	B	B	B	B	B	A	A	A	A	A	B	A	A	B	B	B	A	B	A	A	B	B	A	B	B	A	A	A	B	B	A	B	A	A
2D	AX-110544009	A	B	B	B	B	B	A	A	A	A	A	B	A	A	B	B	B	B	B	A	A	A	A	A	B	A	A	B	B	B	A	B	A	A	B	B	A	B	B	A	A	A	B	B	A	B	A	A
2D	AX-110244413	A	B	B	B	B	B	A	X	A	A	A	B	A	A	B	B	B	A	B	B	A	A	A	A	B	A	A	B	X	B	A	B	A	A	B	B	A	B	B	A	A	B	B	A	A	B	A	A
2D	AX-110958528	A	B	B	B	B	B	A	X	A	A	A	B	A	A	B	B	B	A	B	A	A	A	A	A	B	A	A	B	X	B	A	B	A	A	B	B	A	B	B	A	A	B	B	A	A	B	A	A
2D	AX-111169393	A	B	B	B	B	B	A	X	A	B	A	B	A	A	B	B	B	A	B	A	A	A	A	A	B	B	A	B	X	B	A	A	A	A	B	B	A	B	B	A	A	B	B	A	A	B	A	A
2D	AX-110190135	A	B	B	B	B	B	A	A	A	B	A	B	A	A	B	B	B	A	B	A	A	A	A	A	B	B	A	B	X	B	A	A	A	A	B	B	A	B	B	A	A	B	B	A	A	B	A	A
2D	AX-111097388	A	B	B	B	B	B	A	A	A	B	A	B	A	A	B	B	B	A	B	B	A	A	A	A	B	B	A	B	X	B	A	A	A	A	B	B	A	B	B	A	A	B	B	A	A	B	A	A
2D	AX-109359261	A	B	B	B	B	B	A	A	A	B	A	B	A	A	B	B	B	A	B	B	A	A	A	A	B	B	A	B	X	B	A	A	A	A	B	B	A	B	B	A	A	B	B	A	A	B	A	A
2D	AX-110872666	A	B	B	B	B	B	A	X	A	B	A	B	A	A	B	B	B	A	B	B	A	A	A	A	B	B	A	B	X	B	A	A	A	A	B	B	A	B	B	A	A	B	B	A	A	B	A	A
2D	AX-109795669	A	B	B	B	B	B	A	X	A	B	A	B	A	A	B	B	B	A	B	B	A	A	A	A	B	B	A	B	X	B	A	A	A	A	B	B	A	B	B	A	A	B	B	A	A	X	A	A
2D	AX-109970191	A	B	B	B	B	B	A	X	A	B	A	B	A	A	B	B	B	A	B	B	A	A	A	A	B	B	A	B	X	B	A	A	A	A	B	B	A	B	B	A	A	B	B	A	A	B	A	A
2D	AX-111924290	A	B	B	B	B	B	A	A	A	B	A	B	A	B	B	B	B	A	B	B	A	A	A	A	B	B	A	B	X	B	A	B	A	A	A	B	A	B	B	A	A	B	B	A	A	B	A	A
2D	AX-109360320	A	B	B	B	B	B	A	X	A	B	A	B	A	B	B	B	B	A	B	B	A	A	A	A	B	B	A	B	X	B	A	B	A	B	A	B	A	B	B	A	A	B	B	A	A	B	A	A
2D	AX-109684297	A	B	B	B	B	B	A	X	A	B	A	B	A	B	B	B	B	A	B	B	A	A	A	A	B	B	A	B	X	B	A	B	A	B	A	B	A	B	B	A	A	B	B	A	A	B	A	A
2D	AX-110587475	A	B	B	B	B	B	A	A	A	B	A	B	A	B	B	B	B	A	B	B	A	A	A	A	B	B	A	B	X	B	A	B	A	B	A	B	A	B	B	A	A	B	B	A	A	B	A	A
2D	AX-111097743	A	B	B	B	B	B	A	A	A	B	A	B	A	B	B	B	B	A	B	B	A	A	A	A	B	B	A	B	X	B	A	B	A	B	A	B	A	B	B	A	A	B	B	A	A	B	A	A
2D	AX-109208408	A	B	B	B	B	B	A	A	A	B	A	B	A	B	B	B	B	A	B	B	A	A	A	A	B	B	A	B	X	B	A	B	A	B	A	B	A	B	B	A	A	B	B	A	A	B	A	A
2D	AX-110049677	A	B	B	B	B	B	A	X	A	B	A	B	A	B	B	B	B	A	B	B	A	A	A	A	B	B	A	B	X	B	A	B	A	B	A	B	A	B	B	A	A	B	B	A	A	B	A	A
2D	AX-110758731	A	B	B	B	B	B	A	X	A	B	A	B	A	B	B	B	B	A	B	B	A	A	A	A	B	B	A	B	X	B	A	B	A	B	A	B	A	B	B	A	A	B	B	A	A	B	A	A
2D	AX-110746935	A	B	B	B	B	B	A	X	A	B	A	B	A	B	B	B	B	A	B	B	A	A	A	A	B	B	A	B	X	B	A	B	A	B	A	B	A	B	B	A	A	B	B	A	A	B	A	A
2D	AX-109081621	A	B	B	B	B	B	A	X	A	B	A	B	A	B	B	B	B	A	B	B	A	A	A	A	B	B	A	B	X	B	A	B	A	B	A	B	A	B	B	A	A	B	B	A	A	B	A	A
2D	AX-110003319	A	B	B	B	B	B	A	X	A	B	A	B	A	B	B	B	B	A	B	B	A	A	A	A	B	B	A	B	X	B	A	B	A	B	A	B	A	B	B	A	A	B	B	A	A	B	A	A
2D	AX-109437900	A	B	B	B	B	B	A	X	A	B	A	B	A	B	B	B	B	A	B	B	A	A	A	A	B	B	A	B	X	B	A	B	A	B	A	B	A	B	B	A	A	B	B	A	A	B	A	A
2D	AX-110434251	A	B	B	B	B	B	A	X	A	B	A	B	A	B	B	B	B	A	B	B	A	A	A	A	B	B	A	B	X	B	A	B	A	B	A	B	A	B	B	A	A	B	B	A	A	B	A	A
2D	AX-108854624	A	B	B	B	B	B	A	A	A	B	A	B	A	B	B	B	B	A	B	B	A	A	A	A	B	B	A	B	X	B	A	B	A	B	A	B	A	B	B	A	A	B	B	A	A	B	A	A
2D	AX-111079418	A	B	B	B	B	B	A	X	A	B	A	B	A	B	B	B	B	A	B	B	A	A	A	A	B	B	A	B	X	B	A	B	A	B	A	B	A	B	B	A	A	B	B	A	A	B	A	A
2D	AX-110585234	A	B	B	B	B	B	A	X	A	B	A	B	A	B	B	B	B	A	B	B	A	A	A	A	B	B	A	B	X	B	A	B	A	B	A	B	A	B	B	A	A	B	B	A	A	B	A	A
2D	AX-109722609	A	B	B	B	B	B	A	X	A	B	A	B	A	B	B	B	B	A	B	B	A	A	A	A	B	B	A	B	X	B	A	B	A	B	A	B	A	B	B	A	A	B	B	A	A	B	A	A
2D	AX-111916695	A	B	B	B	B	B	A	X	A	B	A	B	A	B	B	B	B	A	B	B	A	A	A	A	B	B	A	B	X	B	A	B	A	B	A	B	A	B	B	A	A	B	B	A	A	B	A	A
2D	AX-110678877	A	B	B	B	B	B	A	A	A	B	A	B	A	B	B	B	B	A	B	B	A	A	A	A	B	B	A	B	X	B	A	B	A	B	A	B	A	B	B	A	A	B	B	A	A	B	A	A
2D	AX-109925088	A	B	B	B	B	B	A	X	A	B	A	B	A	B	B	B	B	A	B	B	A	A	A	A	B	B	A	B	X	B	A	B	A	B	A	B	A	B	B	A	A	B	B	A	A	B	A	A
2D	AX-111437866	A	B	B	B	B	B	A	X	A	B	A	B	A	B	B	B	B	A	B	B	A	A	A	A	B	B	A	B	X	B	A	B	A	B	A	B	A	B	B	A	A	B	B	A	A	B	A	A
2D	AX-110426295	A	B	B	B	B	B	A	X	A	B	A	B	A	B	B	B	B	A	B	B	A	A	A	A	B	B	A	B	X	B	A	B	A	B	A	B	A	B	B	A	A	B	B	A	A	B	A	A
2D	AX-109075737	A	B	B	B	B	B	A	X	A	B	A	B	A	B	B	B	B	A	B	B	A	A	A	A	B	B	A	B	X	B	A	B	A	B	A	B	A	B	B	A	A	B	B	A	A	B	A	A
2D	AX-110887735	A	B	B	B	B	B	A	A	A	B	A	B	A	B	B	B	B	A	B	B	A	A	A	A	B	B	A	B	X	B	A	B	A	B	A	B	A	B	B	A	A	B	B	A	A	B	A	A
2D	AX-109080970	A	B	B	B	B	B	A	X	A	B	A	B	A	B	B	B	B	A	B	B	A	A	A	A	B	B	A	B	X	B	A	B	A	B	A	B	A	B	B	A	A	B	B	A	A	B	A	A
2D	AX-110007378	A	B	B	B	B	B	A	X	A	B	A	B	A	B	B	B	B	A	B	B	A	A	A	A	X	B	A	B	X	B	A	B	A	B	A	B	A	B	B	A	A	B	B	A	A	B	A	A
2D	AX-109106856	A	B	B	B	B	B	A	X	A	B	A	B	A	B	B	B	B	A	B	B	A	A	A	A	B	B	A	B	X	B	A	B	A	B	A	B	A	B	B	A	A	B	B	A	A	B	A	A
2D	AX-109611169	A	B	B	B	B	B	A	X	A	B	A	B	A	B	B	B	B	A	B	B	A	A	A	A	B	B	A	B	X	B	A	B	A	B	A	B	A	B	B	A	A	B	B	A	A	B	A	A
2D	AX-108749673	A	B	B	B	B	B	A	X	A	B	A	B	A	B	B	B	B	A	B	B	A	A	A	A	B	B	A	B	X	B	A	B	A	B	A	B	A	B	B	A	A	B	B	A	A	B	A	A
2D	AX-109792377	A	B	B	B	B	B	A	X	A	B	A	B	A	B	B	B	B	A	B	B	A	A	A	A	B	B	A	B	X	B	A	B	A	B	A	B	A	B	B	A	A	B	B	A	A	B	A	A
2D	AX-111970711	A	B	B	B	B	B	A	X	A	B	A	B	A	B	B	B	B	A	X	B	A	A	A	A	B	B	A	B	A	B	A	B	A	B	A	B	A	B	B	A	A	B	B	A	A	B	A	A
2D	AX-109434675	A	B	B	B	B	B	A	A	A	B	A	B	A	B	B	B	B	A	B	B	A	A	A	A	B	B	A	B	X	B	A	B	A	B	A	B	A	B	B	A	A	B	B	A	A	B	A	A
2D	AX-111988840	A	B	B	B	B	B	A	X	A	B	A	B	A	B	B	B	B	A	B	B	A	A	A	A	B	B	A	B	X	B	A	B	A	B	A	B	A	B	B	A	A	B	B	A	A	B	A	A
2D	AX-111492593	A	B	B	B	B	B	A	X	A	B	A	B	A	B	B	B	B	A	B	B	A	A	A	A	B	B	A	B	X	B	A	B	A	B	A	B	A	B	B	A	A	B	B	A	A	B	A	A
2D	AX-110360420	A	B	B	B	B	B	A	X	A	B	A	B	A	B	B	B	B	A	B	B	A	A	A	A	B	B	A	B	X	B	A	B	A	B	A	B	A	B	B	X	A	B	B	A	A	B	A	A
2D	AX-111678972	A	B	B	B	B	B	A	A	A	B	A	B	A	B	B	B	B	A	B	B	A	A	A	A	B	B	A	B	X	B	A	B	A	B	A	B	A	B	B	A	A	B	B	A	A	B	A	A
2D	AX-111010133	A	B	B	B	B	B	A	X	A	B	A	B	A	B	B	B	B	A	B	B	A	A	A	A	B	B	A	B	X	B	A	B	A	B	A	B	A	B	B	A	A	B	B	A	A	B	A	A
2D	AX-111810220	A	B	B	B	B	B	A	X	A	B	A	B	A	B	B	B	B	A	B	B	A	A	A	A	B	B	A	B	X	B	A	B	A	B	A	B	A	B	B	A	A	B	B	A	A	B	A	A
2D	AX-110236383	A	B	B	B	B	B	A	X	A	B	A	B	A	B	B	B	B	A	B	B	A	A	A	A	B	B	A	B	X	B	A	B	A	B	A	B	A	B	B	A	A	B	B	A	A	B	A	A
2D	AX-108929084	A	B	B	B	B	B	A	X	A	B	A	B	A	X	B	B	B	A	B	B	A	A	A	A	B	B	A	B	X	B	A	B	A	B	A	B	A	B	B	A	A	B	B	A	A	B	A	A
2D	AX-86184903	A	B	B	B	B	B	A	X	A	B	A	B	A	X	B	B	B	A	B	B	A	A	A	A	B	B	A	B	X	B	A	B	A	B	A	B	A	B	B	A	A	B	B	A	A	B	A	A
2D	AX-89375500	A	B	B	B	B	B	A	X	A	B	A	B	A	X	B	B	B	A	B	B	X	A	A	A	B	B	A	B	X	B	A	B	A	B	A	B	A	B	B	A	A	B	B	A	A	B	X	A
2D	AX-111440986	A	B	B	B	B	B	A	X	A	B	A	B	A	X	B	B	B	A	B	B	A	A	A	A	B	B	A	B	X	B	A	B	A	B	A	B	A	B	B	A	A	B	B	A	A	B	A	A
2D	AX-110032854	A	B	B	B	B	B	A	X	A	B	A	B	A	X	B	B	B	A	B	B	A	A	A	A	B	B	A	B	X	B	A	B	A	B	A	B	A	B	B	A	A	B	B	A	A	B	A	A
2D	AX-111312852	A	B	B	B	B	B	A	A	A	B	A	B	A	X	B	B	B	A	B	B	A	A	A	A	B	B	A	B	X	B	A	B	A	B	A	B	A	B	B	A	A	B	B	A	A	B	A	A
2D	AX-111662504	A	B	B	B	B	B	A	X	A	B	A	B	A	X	B	B	B	A	B	B	A	A	A	A	B	B	A	B	X	B	A	B	A	B	A	B	A	B	B	A	A	B	B	A	A	B	A	A
2D	AX-108859528	A	B	B	B	B	B	A	X	A	B	A	B	A	X	B	B	B	A	B	B	A	A	A	A	B	B	A	B	X	B	A	B	A	B	A	B	A	B	B	A	A	B	B	A	A	B	A	A
2D	AX-110231229	A	B	B	B	B	B	A	X	A	B	A	B	A	X	B	B	B	A	B	B	A	A	A	A	B	B	A	B	X	B	A	B	A	B	A	B	A	B	B	A	A	B	B	A	A	B	A	A
2D	AX-110405805	A	B	B	B	B	B	A	X	A	B	A	B	A	X	B	B	B	A	B	B	A	A	A	A	B	B	A	B	X	B	A	B	A	B	A	B	A	B	B	A	A	B	B	A	A	B	A	A
2D	AX-108953769	A	B	B	B	B	B	A	X	A	B	A	B	A	X	B	B	B	A	B	B	A	A	A	A	B	B	A	B	X	B	A	B	A	B	A	B	A	B	B	A	A	B	B	A	A	B	A	A
2D	AX-110868690	A	B	B	B	B	B	A	X	A	B	A	B	A	X	B	B	B	A	B	B	A	A	A	A	B	B	A	B	X	B	A	B	A	B	A	B	A	B	B	A	A	X	B	A	A	B	A	A
2D	AX-109833852	A	B	B	B	B	B	A	X	A	B	A	B	A	X	B	B	B	A	B	B	A	A	A	A	B	B	A	B	X	B	A	B	A	B	A	B	A	B	B	A	A	B	B	A	A	B	A	A
2D	AX-111443697	A	B	B	B	B	B	A	X	A	B	A	B	A	B	B	B	B	A	B	B	A	A	A	A	B	B	A	B	X	B	A	B	A	B	A	B	A	B	B	A	A	B	B	A	A	B	A	A
2D	AX-111638682	A	B	B	B	B	B	A	X	A	B	A	B	A	X	B	B	B	A	B	B	A	A	A	A	B	B	A	B	A	B	A	B	A	B	A	B	A	B	B	A	A	B	B	A	A	B	A	A
2D	AX-111298592	A	B	B	B	B	B	A	X	A	B	A	B	A	X	B	B	B	A	B	B	A	A	A	A	B	B	A	B	A	B	A	B	A	B	A	B	A	B	B	A	A	B	B	A	A	B	A	A
2D	AX-109541787	A	B	B	B	B	B	A	X	A	B	A	B	A	X	B	B	B	A	B	B	A	A	A	A	B	B	A	B	A	B	A	B	A	B	A	B	A	B	B	A	A	B	B	A	A	B	A	A
2D	AX-108868236	A	B	B	B	B	B	A	X	A	B	A	B	A	X	B	B	B	A	B	B	A	A	A	A	B	B	A	B	A	B	A	B	A	B	A	B	A	B	B	A	A	B	B	A	A	B	A	A
2D	AX-111418408	A	B	B	B	B	B	A	X	A	B	A	B	A	X	B	B	B	A	B	B	A	A	A	A	B	B	A	B	A	B	A	B	A	B	A	B	A	B	B	A	A	B	B	A	A	B	A	A
2D	AX-110407943	A	B	B	B	B	B	A	X	A	B	A	B	A	X	B	B	B	A	B	B	A	A	A	A	B	B	A	B	A	B	A	B	A	B	A	B	A	B	B	A	A	B	B	A	A	B	A	A
2D	AX-89567255	A	B	B	B	B	B	A	X	A	B	A	B	A	X	B	B	B	A	B	B	A	A	A	A	B	B	A	B	A	B	A	B	A	B	A	B	A	B	B	A	A	B	B	A	A	B	A	A
2D	AX-111418357	A	B	B	B	B	B	A	X	A	B	A	B	A	X	B	B	B	A	B	B	A	A	A	A	X	B	A	B	A	B	A	B	A	B	A	B	A	B	B	A	A	B	B	A	A	B	A	A
2D	AX-109817248	A	B	B	B	B	B	A	X	A	B	A	B	A	X	B	B	B	A	B	B	A	A	A	A	B	B	A	B	A	B	A	B	A	B	A	B	A	B	B	A	A	B	B	A	A	B	A	A
2D	AX-110288603	A	B	B	B	B	B	A	X	A	B	A	B	A	X	B	B	B	A	B	B	A	A	A	A	B	B	A	B	A	B	A	B	A	B	A	B	A	B	B	A	A	B	B	A	A	B	A	A
2D	AX-111976176	A	B	B	B	B	B	A	X	A	B	A	B	A	X	B	B	B	A	B	B	A	A	A	A	B	B	A	B	A	B	A	B	A	B	A	B	A	B	B	A	A	B	B	A	A	B	A	A
2D	AX-109417243	A	B	B	B	B	B	A	X	A	B	A	B	A	X	B	B	B	A	B	B	A	A	A	A	B	B	A	B	A	B	A	B	A	B	A	B	A	B	B	A	A	B	B	A	A	B	A	A
2D	AX-110443165	A	B	B	B	B	B	A	X	A	B	A	B	A	X	B	B	B	A	B	B	A	A	A	A	B	B	A	B	A	B	A	B	A	B	A	B	A	B	B	A	A	B	B	A	A	B	A	A
2D	AX-110773416	A	B	B	B	B	B	A	X	A	B	A	B	A	X	B	B	B	A	B	B	A	A	A	A	B	B	A	B	A	B	A	B	A	B	A	B	A	B	B	A	A	B	B	A	A	B	A	A
2D	AX-111120304	A	B	B	B	B	B	A	X	A	B	A	B	A	X	B	B	B	A	B	B	A	A	A	A	B	B	A	B	A	B	A	B	A	B	A	B	A	B	B	A	A	B	B	A	A	B	A	A
2D	AX-111039921	A	B	B	B	B	B	A	X	A	B	A	B	A	X	B	B	B	A	B	B	A	A	A	A	B	B	A	B	A	B	A	B	A	B	A	B	A	B	B	A	A	B	B	A	A	B	A	A
2D	AX-110675161	A	B	B	B	B	B	A	X	A	B	A	B	A	X	B	B	B	A	B	B	A	A	A	A	B	B	A	B	A	B	A	B	A	B	A	B	A	B	B	A	A	B	B	A	A	B	A	A
2D	AX-111151139	A	B	B	B	B	B	A	A	A	B	A	B	A	X	B	B	B	A	B	B	A	A	A	A	B	B	A	B	A	A	A	B	A	B	A	B	A	B	B	A	A	B	B	A	A	B	A	A
2D	AX-89690184	A	B	B	B	B	B	A	A	A	B	A	B	A	A	B	B	B	A	B	B	A	A	B	A	B	A	A	B	A	A	A	B	A	B	A	B	A	B	B	A	A	B	B	A	A	B	A	A
2D	AX-111138700	A	B	B	B	B	B	A	X	A	B	A	B	A	A	B	B	B	A	B	B	A	A	B	A	B	A	A	B	A	A	A	B	A	B	A	B	A	B	B	A	A	B	B	A	A	B	A	A
2D	AX-109580345	A	B	B	B	B	B	A	X	A	B	A	B	A	A	B	B	B	A	B	B	A	A	B	A	B	A	A	B	A	A	A	B	A	B	A	B	A	B	B	A	A	B	B	A	A	B	A	A
2D	AX-111155965	A	B	B	B	B	B	A	X	A	B	A	B	A	A	B	B	B	A	B	B	A	A	B	A	B	A	A	B	A	A	A	B	A	B	A	B	A	B	B	A	A	B	B	A	A	B	A	A
2D	AX-110682929	A	B	B	B	B	B	A	X	A	B	A	B	A	A	B	B	B	A	B	B	A	A	B	A	B	A	A	B	A	A	A	A	A	B	A	B	A	B	B	A	A	B	B	A	A	B	A	A
2D	AX-108732016	A	B	B	B	B	B	A	X	A	B	A	B	A	A	B	B	B	A	B	B	A	A	B	A	B	A	A	B	A	A	A	A	A	B	A	B	A	B	B	A	A	B	B	A	A	B	A	A
2D	AX-109187701	X	B	B	B	B	B	A	X	A	B	A	B	A	B	B	B	B	A	B	B	A	A	B	A	B	A	A	B	A	A	A	A	A	B	A	B	A	B	B	A	A	B	B	A	A	B	A	A
2D	AX-110676927	A	B	B	B	B	B	A	X	A	B	A	B	A	B	B	B	B	A	B	B	A	A	B	A	B	A	A	B	A	A	A	A	A	B	A	B	A	B	B	A	A	B	B	A	A	B	A	A
2D	AX-110868681	A	B	B	B	B	B	A	A	A	B	A	B	A	B	B	B	B	A	B	B	A	A	B	A	B	A	A	B	A	A	A	A	A	B	A	B	A	B	B	A	A	B	B	A	A	B	A	A
2D	AX-109975392	A	X	B	B	A	B	A	A	A	B	A	B	A	B	A	A	B	A	A	B	A	A	B	A	A	A	A	B	X	A	A	A	B	A	A	B	A	B	B	A	A	B	B	A	A	B	A	A
2D	AX-110514662	A	X	B	B	A	B	A	A	A	B	A	B	A	B	A	A	B	A	B	B	A	A	B	A	A	A	A	B	X	A	B	A	B	A	A	B	B	B	B	A	A	B	B	A	A	B	A	A
2D	AX-111085838	A	X	B	B	A	B	A	A	A	B	A	B	A	B	A	A	B	A	B	B	A	A	B	A	A	A	A	B	X	A	B	A	B	A	A	B	B	B	B	A	A	B	B	A	A	B	A	A
2D	AX-110577922	A	X	B	B	A	B	A	A	A	B	A	B	A	B	A	A	B	A	B	B	A	A	B	A	A	A	A	B	X	A	B	A	B	A	A	B	B	B	B	A	A	B	B	A	A	B	A	A
2D	AX-111348648	A	X	B	B	A	B	A	A	A	B	A	B	A	B	A	A	B	A	B	B	A	A	B	A	A	A	A	B	X	A	B	A	B	A	A	B	A	B	B	A	A	B	B	A	A	B	A	A
2D	AX-109981832	A	B	B	B	A	B	A	A	A	B	A	B	A	A	A	A	B	A	B	B	A	A	A	A	A	A	A	B	X	A	B	A	B	A	A	B	A	B	B	A	A	B	B	A	A	B	A	A
2D	AX-89496787	A	B	B	B	A	B	A	A	A	B	A	B	A	A	A	A	B	A	B	B	A	A	A	A	A	A	A	B	X	A	B	A	B	A	A	B	A	B	B	A	A	B	A	A	B	B	A	A
2D	AX-111011450	A	B	B	B	A	B	A	A	A	B	A	B	A	A	A	A	B	A	B	B	A	A	A	A	A	A	A	B	X	A	B	A	B	A	A	B	A	B	B	A	A	B	A	A	B	B	A	A
2D	AX-110840332	A	B	B	B	A	B	A	A	A	B	A	B	A	A	A	A	B	A	B	B	A	A	A	A	A	A	A	B	X	A	B	A	B	A	A	B	A	B	B	A	A	B	A	A	B	B	A	A
2D	AX-108826933	A	B	B	B	A	B	A	A	A	B	A	B	A	A	A	X	B	A	B	B	A	A	A	A	A	A	A	B	X	A	B	A	B	A	A	B	A	B	B	A	A	B	A	A	B	B	A	A
2D	AX-108796917	A	B	B	B	A	B	A	A	A	B	A	B	A	A	A	A	B	A	B	B	A	A	A	A	A	A	A	B	X	A	B	A	B	A	A	B	A	B	B	A	A	B	A	A	B	B	A	A
2D	AX-109926918	A	B	B	B	A	B	A	X	A	B	A	B	A	A	A	A	B	A	B	B	A	A	A	A	A	A	A	B	X	A	B	A	B	A	A	B	A	B	B	A	A	B	A	A	B	B	A	A
2D	AX-110513479	A	B	B	B	A	B	A	A	A	B	A	B	A	A	A	A	B	A	B	B	A	A	A	A	A	A	A	B	X	A	B	A	B	A	A	B	A	B	B	A	A	B	A	A	B	B	A	A
2D	AX-110519154	A	B	B	B	A	B	A	A	A	B	A	B	A	A	A	A	B	A	B	B	A	A	A	A	A	A	A	B	X	A	B	A	B	A	A	B	A	B	B	A	A	B	A	A	B	B	A	A
2D	AX-109846478	A	B	B	B	A	B	A	A	A	B	A	B	A	A	A	A	B	A	B	B	A	A	A	A	A	A	A	B	X	A	B	A	B	A	A	B	A	B	B	A	A	B	A	A	B	B	A	A
2D	AX-111516380	A	X	B	B	A	B	A	X	B	B	A	B	A	B	A	A	B	A	B	B	A	A	A	A	A	A	A	B	X	A	B	A	B	A	A	B	A	B	B	A	A	B	A	A	B	B	A	A
2D	AX-110410377	A	X	B	B	A	B	A	X	B	B	A	B	A	B	A	A	B	A	B	B	A	A	A	A	A	A	A	B	X	A	B	A	B	A	A	B	A	B	B	A	A	B	A	A	B	B	A	A
2D	AX-109875224	A	X	B	B	A	B	A	A	B	B	A	A	A	B	A	A	B	A	B	B	A	A	A	A	B	A	A	B	X	A	B	A	B	A	A	B	A	B	B	A	A	B	A	A	B	B	A	A
2D	AX-111057518	A	X	B	B	A	B	A	A	B	B	A	A	A	B	A	A	B	A	B	B	A	A	A	A	B	A	A	B	X	A	B	A	B	A	A	B	A	B	B	A	A	B	A	A	B	B	A	A
2D	AX-109970131	A	X	B	B	A	B	A	A	B	B	A	A	A	B	A	A	B	A	B	B	A	A	A	A	B	A	A	B	X	A	B	A	B	A	A	B	A	B	B	A	A	B	A	A	B	B	A	A
2D	AX-110007515	A	X	B	B	A	B	A	A	B	B	A	A	A	B	A	A	B	A	B	B	A	A	A	A	B	A	A	B	X	A	B	A	B	A	A	B	A	B	B	A	A	B	A	A	B	B	A	A
2D	AX-111491026	A	X	B	B	A	B	A	A	B	B	A	A	A	B	A	A	B	A	B	B	A	A	A	A	B	A	A	B	X	A	B	A	B	A	A	B	A	B	B	A	A	B	A	A	B	B	A	A
2D	AX-109459272	A	B	B	B	A	B	A	A	B	X	A	A	A	B	A	A	B	A	B	B	A	A	A	A	B	A	A	B	X	A	B	A	B	A	A	B	A	B	B	B	A	B	A	A	B	B	A	A
2D	AX-89629279	A	B	B	B	A	B	A	A	B	B	A	A	A	B	A	A	B	A	B	B	A	A	A	A	B	A	A	B	X	A	B	A	B	A	A	B	A	B	B	B	A	B	A	A	A	B	A	A
2D	AX-109299975	A	B	B	B	A	B	A	A	B	B	B	A	A	B	A	A	B	A	B	B	A	A	A	A	B	B	A	B	X	A	B	A	B	A	A	B	A	B	B	B	A	B	A	A	A	B	A	A
2D	AX-111538812	A	B	B	B	A	B	A	A	B	B	B	A	A	B	A	A	B	A	B	B	A	A	A	A	B	B	A	B	X	A	B	A	B	A	A	B	A	B	B	A	A	B	A	A	A	B	A	A
2D	AX-109945455	A	B	B	B	A	B	A	A	B	B	B	A	A	B	A	A	B	A	B	B	A	A	A	A	B	B	A	B	A	A	B	A	B	A	A	B	A	B	B	A	A	B	A	A	A	B	A	A
2D	AX-109421761	A	B	B	B	A	B	A	A	B	B	B	A	A	B	A	A	B	A	B	B	A	A	A	A	X	B	A	B	A	A	B	A	B	A	A	B	A	B	B	A	A	B	A	A	A	B	A	A
2D	AX-111497459	A	B	B	B	A	B	A	A	B	B	B	A	A	B	A	A	B	A	B	B	A	A	A	A	B	B	A	B	A	A	B	A	B	A	A	B	B	B	B	A	A	B	A	A	A	B	A	A
2D	AX-110535834	B	B	B	B	A	B	A	A	A	B	B	A	A	B	A	A	B	A	B	A	A	A	B	B	B	B	A	A	X	A	B	A	B	A	A	B	B	B	B	A	A	B	A	B	A	B	A	A
2D	AX-110078020	B	B	B	B	A	B	A	A	A	B	B	A	A	B	B	B	B	B	A	A	A	A	B	X	B	B	A	A	X	A	B	B	B	A	A	B	B	B	A	A	A	B	A	B	A	B	A	A
2D	AX-109546756	B	B	B	B	A	A	A	A	A	B	B	A	A	B	B	B	B	B	A	B	A	A	B	A	B	B	X	A	X	A	B	B	B	A	A	B	B	B	A	B	A	B	A	B	A	B	A	A
2D	AX-111452151	B	B	B	B	A	B	A	X	A	B	A	A	B	B	B	B	B	B	B	B	A	A	B	B	B	B	B	A	X	A	B	B	B	A	A	B	A	A	A	X	A	B	A	B	A	B	A	A
2D	AX-111593778	B	B	B	A	A	B	A	X	A	B	A	A	B	B	B	B	B	B	B	B	A	A	B	B	B	B	B	A	X	A	B	B	B	A	A	B	A	A	A	A	A	B	A	B	B	B	B	A
2D	AX-110935958	B	B	B	A	A	B	A	B	A	B	A	A	B	B	B	B	B	B	B	B	A	A	A	B	B	B	B	A	X	A	B	B	B	A	A	B	A	A	A	A	A	B	A	B	B	B	B	A
3A	AX-94522426	A	B	A	A	B	A	B	B	A	X	B	A	B	B	B	B	B	A	A	A	A	A	B	A	A	A	B	A	A	B	A	B	A	A	A	B	B	A	B	A	A	B	A	B	A	B	A	B
3A	AX-86179914	A	B	A	A	B	A	B	B	A	B	B	A	B	B	B	B	B	A	A	A	A	A	B	A	A	A	B	A	A	B	A	B	A	A	A	B	B	A	B	A	A	B	A	B	A	B	A	B
3A	AX-109877370	A	B	A	A	B	A	B	B	A	B	B	A	B	B	B	B	B	A	A	A	A	A	B	A	A	A	B	A	A	B	A	B	A	A	A	B	B	A	B	A	A	B	A	B	A	B	A	B
3A	AX-110636649	A	B	A	A	B	A	B	B	A	B	B	A	B	B	B	B	B	A	A	A	A	A	B	A	A	A	B	A	A	B	A	B	A	A	A	B	B	A	B	A	A	B	A	B	A	B	A	B
3A	AX-111802923	A	B	A	A	B	A	B	B	A	B	B	A	B	B	B	B	B	A	A	A	A	A	B	A	A	A	B	A	A	B	A	B	A	A	A	B	B	A	B	A	A	B	A	B	A	B	A	B
3A	AX-108781282	A	B	A	A	B	A	B	B	A	B	B	A	B	B	B	B	B	A	A	A	A	A	B	A	A	A	B	A	A	B	A	B	A	A	A	B	B	A	B	A	A	B	A	B	A	B	A	B
3A	AX-111138337	A	B	A	B	B	A	B	B	A	B	A	A	B	B	B	B	B	B	A	A	A	A	B	A	A	A	A	A	A	B	A	B	A	X	A	A	B	B	B	A	A	B	X	B	A	B	A	B
3A	AX-109448260	B	B	A	B	A	A	B	B	A	A	A	A	B	B	B	B	B	B	A	A	A	A	B	A	A	A	A	A	A	B	A	B	A	A	A	A	B	B	B	A	A	B	B	B	A	B	A	B
3A	AX-110913950	B	B	A	B	A	A	B	B	A	A	A	B	B	B	B	B	B	B	A	A	A	A	B	A	B	A	A	A	A	B	A	B	A	A	A	A	B	B	B	A	A	B	B	B	A	B	A	B
3A	AX-111504796	B	B	A	B	A	A	B	B	A	A	A	B	B	B	B	B	B	B	A	A	A	A	B	A	B	A	A	A	A	B	A	B	A	A	A	A	B	A	B	A	B	B	B	B	A	B	A	B
3A	AX-110390615	B	B	A	B	A	A	B	B	A	A	A	B	B	B	B	B	B	B	A	A	A	A	B	A	B	A	A	A	A	B	A	B	A	A	A	A	B	A	B	B	B	B	B	B	A	B	A	B
3A	AX-108803311	A	B	B	B	A	A	B	B	A	A	A	X	B	B	B	B	B	B	A	A	A	A	B	A	B	A	A	A	A	B	A	B	A	A	A	A	B	A	B	B	X	B	B	B	A	B	A	B
3A	AX-111543258	A	B	B	B	A	B	B	B	A	A	A	X	B	B	B	B	B	A	A	A	A	A	B	A	B	A	A	A	A	B	A	B	A	A	A	A	B	A	B	B	B	B	B	B	A	B	A	B
3A	AX-111067313	A	A	B	B	A	A	B	B	A	A	A	X	B	B	B	B	B	A	A	A	A	A	B	A	B	A	A	A	A	B	A	B	A	A	A	A	B	A	B	B	B	B	B	B	A	B	A	B
3A	AX-111680640	A	A	B	B	X	B	B	B	A	X	A	X	B	B	B	B	B	A	A	A	A	A	B	A	B	A	A	A	A	B	A	B	A	A	B	A	B	A	B	B	B	B	B	B	A	B	X	B
3A	AX-111611367	A	A	B	B	A	B	B	B	A	A	A	X	B	B	A	A	B	A	A	A	A	A	B	B	B	A	A	A	A	B	A	B	A	A	B	A	B	A	B	B	B	B	B	B	A	B	A	B
3A	AX-108986053	A	A	B	B	A	B	B	B	A	A	A	X	B	X	A	A	B	A	A	A	A	A	B	B	B	A	A	A	A	B	A	B	A	A	B	A	B	A	B	B	B	B	B	B	A	B	A	B
3A	AX-109530078	A	A	B	B	A	B	B	B	A	A	A	X	B	B	A	A	B	A	A	A	A	A	B	B	X	A	A	A	A	B	A	B	A	A	B	A	B	A	B	B	B	B	B	B	A	B	A	B
3A	AX-89689832	A	A	B	B	A	B	B	B	A	A	A	X	B	B	A	A	B	A	A	A	A	A	B	B	B	A	A	A	A	B	A	B	A	A	B	A	B	A	B	B	B	B	B	B	A	B	A	B
3A	AX-109823045	A	A	B	B	A	B	B	B	A	A	A	X	B	B	A	A	A	A	A	A	A	A	B	B	B	A	A	A	A	B	A	B	A	A	B	A	B	A	B	B	B	B	B	B	A	B	A	B
3A	AX-110407102	A	A	A	B	A	B	B	B	A	A	A	A	B	B	A	A	A	A	A	A	A	A	B	B	X	A	A	A	A	B	A	B	A	A	B	A	B	B	B	B	B	A	B	B	A	A	A	B
3A	AX-111142459	A	A	A	A	A	B	B	B	B	A	A	X	B	B	A	A	A	A	B	A	A	A	B	A	B	A	A	A	A	B	A	B	A	A	B	B	B	B	B	B	B	A	B	B	A	A	A	B
3A	AX-111088663	A	A	A	A	A	B	B	B	B	A	A	X	B	B	A	A	A	A	B	A	A	A	B	A	B	A	A	A	A	B	A	B	A	A	B	B	B	B	B	B	B	A	B	B	A	A	A	B
3A	AX-111712891	A	A	A	A	A	B	B	B	B	A	A	X	B	B	A	A	A	A	B	A	A	A	B	A	B	A	A	A	A	B	A	B	A	A	B	B	B	B	B	B	B	A	B	B	A	A	A	B
3A	AX-108793374	A	A	A	A	A	B	B	B	B	A	A	X	B	B	A	A	A	A	B	A	A	A	B	A	B	A	A	A	A	B	A	B	A	A	B	B	B	B	B	B	B	A	B	B	A	A	A	B
3A	AX-110049334	A	A	A	A	A	B	B	B	B	A	A	X	B	B	A	A	A	A	B	A	A	A	B	A	B	A	A	A	A	B	A	B	A	A	B	B	B	B	B	B	B	A	B	B	A	A	A	B
3A	AX-109553201	A	A	A	A	A	B	B	B	B	A	A	X	B	B	A	A	A	A	B	A	A	A	B	A	B	A	A	A	A	B	A	B	A	A	B	B	B	B	B	B	B	A	X	B	A	A	A	B
3A	AX-108900741	A	A	A	A	A	B	B	B	B	A	A	X	B	B	A	A	A	A	B	A	A	A	B	A	B	A	A	A	A	B	A	B	A	A	B	B	B	B	B	B	B	A	B	B	A	A	A	B
3A	AX-110449221	A	A	A	A	A	B	B	B	B	A	A	X	B	B	A	A	A	A	B	A	A	A	B	A	B	A	A	A	A	B	A	B	A	A	B	B	B	B	B	B	B	A	B	B	A	A	A	B
3A	AX-108736878	A	A	A	A	A	B	B	B	B	A	A	X	B	B	A	A	A	A	B	A	A	A	B	A	B	A	A	A	A	B	A	B	A	A	B	B	B	B	B	B	B	A	B	B	A	A	A	B
3A	AX-108731494	A	A	A	A	A	B	B	B	B	A	A	X	B	B	A	A	A	A	B	A	A	A	B	A	B	A	A	A	A	B	A	B	A	A	B	B	B	B	B	B	B	A	B	B	A	A	A	B
3A	AX-111450751	A	A	A	A	A	B	B	B	B	A	A	X	B	B	A	A	A	A	B	A	A	A	B	A	B	A	A	A	A	B	A	B	A	A	B	B	B	B	B	B	B	A	B	B	A	A	A	B
3A	AX-110401758	A	A	A	A	A	B	B	B	B	A	A	X	B	B	A	A	A	A	B	A	A	A	B	A	B	A	A	A	A	B	A	B	A	A	B	B	B	B	B	B	B	A	B	B	A	A	A	B
3A	AX-108922928	A	A	A	A	A	B	B	B	B	A	A	X	B	B	A	A	A	A	B	A	A	A	B	A	B	A	A	A	A	B	A	B	A	A	B	B	B	B	B	B	B	A	B	B	A	A	A	B
3A	AX-111524586	A	A	A	A	A	B	B	B	B	A	A	X	B	B	A	A	A	A	B	A	A	A	B	A	B	A	A	A	A	B	A	B	A	A	B	B	B	B	B	B	B	A	B	B	A	A	A	B
3A	AX-111591696	A	A	A	A	A	B	B	B	B	A	A	X	B	B	A	A	A	A	B	A	A	A	B	A	A	A	A	A	A	B	A	B	A	A	B	B	B	B	B	B	B	A	B	B	A	A	A	B
3A	AX-109552940	A	A	A	A	A	B	B	B	B	A	A	X	B	B	A	A	A	A	B	A	A	A	B	A	A	A	A	A	A	B	A	B	A	A	B	B	B	B	B	B	B	A	B	B	A	A	A	B
3A	AX-111051495	A	A	A	A	A	B	B	B	B	A	A	X	B	B	A	A	A	A	B	A	A	A	B	A	A	A	A	A	A	B	A	B	A	A	B	B	B	B	B	B	B	A	B	B	A	A	A	B
3A	AX-108783249	A	A	A	A	A	B	B	B	B	A	A	X	B	B	A	A	A	A	B	A	A	A	B	A	A	A	A	A	A	B	A	B	A	A	B	B	B	B	B	B	B	A	B	B	A	A	A	B
3A	AX-108829349	A	A	A	A	A	B	B	B	B	A	A	X	B	B	A	A	A	A	B	A	A	A	B	X	A	A	A	A	A	B	A	B	A	A	B	B	B	B	B	B	B	A	B	B	A	A	A	B
3A	AX-89497626	A	A	A	A	A	B	B	B	B	A	A	X	B	B	A	A	A	A	B	A	A	A	B	A	A	A	A	A	A	B	A	B	A	A	B	B	B	B	B	B	B	A	B	B	A	A	A	B
3A	AX-109901713	A	A	A	A	A	B	B	B	B	A	A	X	B	B	A	A	A	A	B	A	A	A	B	A	A	A	A	A	A	B	A	B	A	A	B	B	B	B	B	B	B	A	B	B	A	A	A	B
3A	AX-109839765	A	A	A	A	A	B	B	B	B	A	A	X	B	B	A	A	A	A	B	A	A	A	B	A	X	A	A	A	A	B	A	B	A	A	B	B	B	B	B	B	B	A	B	B	A	A	A	B
3A	AX-111612053	A	A	A	A	A	B	B	B	B	A	A	X	B	B	A	A	A	A	B	A	A	A	B	A	A	A	A	A	A	B	A	B	A	A	B	B	B	B	B	B	B	A	B	B	A	A	A	B
3A	AX-111490400	A	A	A	A	A	B	B	B	B	A	A	X	B	B	A	A	A	A	B	A	A	A	B	A	A	A	A	A	A	B	A	B	A	A	B	A	B	B	B	B	B	A	B	B	A	A	A	B
3A	AX-108907898	A	A	A	A	A	B	B	B	B	A	A	X	B	B	A	A	A	A	B	A	A	A	B	A	A	A	A	A	A	B	A	B	A	A	B	A	B	B	B	B	B	A	B	B	A	A	A	B
3A	AX-109901092	A	A	A	A	A	B	B	B	B	A	A	X	B	B	A	A	A	A	B	A	A	A	B	A	A	A	A	A	A	B	A	B	A	A	B	A	B	B	B	B	B	A	B	B	A	A	A	B
3A	AX-111644842	A	A	A	A	A	B	B	B	B	A	A	X	B	B	A	A	A	A	B	A	A	A	B	A	A	A	A	A	A	B	A	B	A	A	B	A	B	B	B	B	B	A	B	B	A	A	A	B
3A	AX-109849154	A	A	A	A	A	B	B	B	B	A	A	X	B	B	A	A	A	A	B	A	A	A	B	A	A	A	A	A	A	B	A	B	A	A	B	A	B	B	B	B	B	A	B	B	A	A	A	B
3A	AX-109817797	A	A	A	A	A	B	B	B	B	A	A	X	B	B	A	A	A	A	B	A	A	A	B	A	A	A	A	A	A	B	A	B	A	A	B	A	B	B	B	B	B	A	B	B	A	A	A	B
3A	AX-111590533	A	A	A	A	A	B	B	B	B	A	A	X	B	B	A	A	A	A	B	A	A	A	B	A	A	A	A	A	A	B	A	B	A	A	B	A	B	B	B	B	B	A	B	B	A	A	A	B
3A	AX-110003002	A	A	A	A	A	B	B	B	B	A	A	X	B	B	A	A	A	A	B	A	A	A	B	A	A	A	A	A	A	B	A	B	A	A	B	A	B	B	B	B	B	A	B	B	A	A	A	B
3A	AX-109296862	A	A	A	A	A	B	B	B	B	A	A	X	B	B	A	A	A	A	B	A	A	A	B	A	A	A	A	A	A	B	A	B	A	A	B	A	B	B	B	B	B	A	B	B	A	A	A	B
3A	AX-110667231	A	A	A	A	A	B	B	B	B	A	A	X	B	B	A	A	A	A	B	A	A	A	B	A	A	A	A	A	A	B	A	A	A	A	B	A	B	B	B	B	B	A	B	B	A	A	A	B
3A	AX-89681107	A	A	A	A	A	B	B	B	B	A	A	X	B	B	A	A	A	A	B	A	A	A	B	A	X	A	A	A	A	B	A	A	A	A	B	A	B	B	B	B	B	A	B	B	A	A	A	B
3A	AX-110052738	B	A	A	A	A	B	B	B	B	A	A	X	B	B	A	A	A	A	B	A	A	A	B	A	A	A	A	A	A	B	A	B	A	A	B	A	B	B	B	B	B	A	B	B	A	A	A	B
3A	AX-111177475	B	A	A	A	A	B	B	B	B	A	A	X	B	B	A	A	A	A	B	A	A	A	B	A	A	A	A	A	A	B	A	B	A	A	B	A	B	B	B	B	B	A	B	B	A	A	A	B
3A	AX-110025042	B	A	A	A	A	B	B	B	B	A	A	X	B	B	A	A	A	A	B	A	A	A	B	A	A	A	A	A	A	B	A	B	A	A	B	A	B	B	B	B	B	A	B	B	A	A	A	B
3A	AX-111024665	B	A	A	A	A	B	B	B	B	A	B	X	B	B	A	A	A	A	B	A	A	A	B	A	A	A	A	A	A	B	A	B	A	A	B	A	B	B	B	B	B	A	B	B	A	A	A	B
3A	AX-111482593	B	A	A	A	A	B	B	B	B	A	B	X	B	B	A	A	A	A	B	A	A	A	B	A	A	A	A	A	A	B	A	B	A	A	B	A	B	B	B	B	B	A	B	B	A	A	A	B
3A	AX-109627023	B	A	A	A	A	B	B	B	B	A	A	X	B	B	A	A	A	A	B	A	A	A	B	A	A	A	A	A	A	B	A	B	A	A	B	A	B	B	B	B	B	A	B	B	A	A	X	B
3A	AX-109972641	B	A	A	A	A	B	B	B	B	A	A	X	B	B	A	A	A	A	B	A	A	A	B	A	A	A	A	A	A	B	A	B	A	A	B	A	B	B	B	B	B	A	B	B	A	A	A	B
3A	AX-111485003	B	A	A	A	A	B	B	B	B	A	A	X	B	B	A	A	A	A	B	A	A	A	B	A	A	A	A	A	A	B	A	B	A	A	B	A	B	B	B	B	B	A	B	B	A	A	A	B
3A	AX-108895821	B	A	A	A	A	B	B	B	B	A	A	X	B	B	A	A	A	A	B	A	A	A	B	A	A	A	A	A	A	B	A	B	A	A	B	A	B	B	B	B	B	A	B	B	A	A	A	B
3A	AX-110735133	B	A	A	A	A	B	B	B	B	A	A	X	B	B	A	A	A	A	B	A	A	A	B	A	A	A	A	A	A	B	A	B	A	A	B	A	B	B	B	B	B	A	B	B	A	A	A	B
3A	AX-109879188	B	A	A	A	A	B	B	B	B	A	A	X	B	B	A	A	A	A	B	A	A	A	B	A	A	A	A	A	A	B	A	B	A	A	B	A	B	B	B	B	B	A	B	B	A	A	A	B
3A	AX-109817800	B	A	A	A	A	B	B	B	B	A	A	X	B	B	A	A	A	A	B	A	A	A	B	A	A	A	A	A	A	B	A	B	A	A	B	A	B	B	B	B	B	A	B	B	A	A	A	B
3A	AX-109936048	B	A	A	A	A	B	B	B	B	A	A	X	B	B	A	A	A	A	B	A	A	A	B	A	A	A	A	A	A	B	A	B	A	A	B	A	B	B	B	B	B	A	B	B	A	A	A	B
3A	AX-110489629	B	A	A	A	A	B	B	B	B	A	A	X	B	B	A	A	A	A	B	A	A	A	B	A	A	A	A	A	A	B	A	B	A	A	B	A	B	B	B	B	B	A	B	B	A	A	A	B
3A	AX-110611074	B	A	A	A	A	B	B	B	B	A	A	X	B	B	A	A	A	A	B	A	A	A	B	A	A	A	A	A	A	B	A	B	A	A	B	A	B	B	B	B	B	A	B	B	A	A	A	B
3A	AX-110441621	B	A	A	A	A	B	B	B	B	A	A	X	B	B	A	A	A	A	B	A	A	A	B	A	A	A	A	A	A	B	A	B	A	A	B	A	B	B	B	B	B	A	B	B	A	A	A	B
3A	AX-109905422	B	A	A	A	A	B	B	B	B	A	A	X	B	B	A	A	A	A	B	A	A	A	B	A	A	A	A	A	A	B	A	B	A	A	B	A	B	B	B	B	B	A	B	B	A	A	A	B
3A	AX-109878195	B	A	A	A	A	B	B	B	B	A	A	X	B	B	A	A	A	A	B	A	A	A	B	A	A	A	A	A	A	B	A	B	A	A	B	A	B	B	B	B	B	A	B	B	A	A	A	B
3A	AX-110041975	B	A	A	X	A	B	B	B	B	A	A	X	B	B	A	A	A	A	B	A	A	A	B	A	A	A	A	A	A	B	A	B	A	A	B	A	B	B	B	B	B	A	B	B	A	A	A	B
3A	AX-108840867	B	A	A	A	A	B	B	B	B	A	A	X	B	B	A	A	A	A	B	A	A	A	B	A	A	A	A	A	A	B	A	B	A	A	B	A	B	B	B	B	B	A	B	B	A	A	A	B
3A	AX-111053963	B	A	A	A	A	B	B	B	B	A	A	X	B	B	A	A	A	A	B	A	A	A	B	A	A	A	A	A	A	B	A	B	A	A	B	A	B	B	B	B	B	A	B	B	A	A	A	B
3A	AX-89650480	B	A	A	A	A	B	B	B	B	A	A	X	B	B	A	A	A	A	B	A	A	A	B	A	A	A	A	A	A	B	A	B	A	A	B	A	B	B	B	B	B	A	B	B	A	A	A	B
3A	AX-110578732	B	A	A	A	A	B	B	B	B	A	A	X	B	B	A	A	A	A	B	A	A	A	B	A	A	A	A	A	A	B	A	B	A	A	B	A	B	B	B	B	B	A	B	B	A	A	A	B
3A	AX-111778608	B	A	A	A	A	B	B	B	B	A	A	X	B	B	A	A	A	A	B	A	A	A	B	A	A	A	A	A	A	B	A	B	A	A	B	A	B	B	B	B	B	A	B	B	A	A	A	B
3A	AX-108982447	B	A	A	A	A	B	B	B	B	A	A	X	B	B	A	A	A	A	B	A	A	A	B	A	X	A	A	A	A	B	A	B	A	A	B	A	B	B	B	B	B	A	B	B	A	A	A	B
3A	AX-109936929	B	A	A	A	A	B	B	B	B	A	A	X	B	B	X	A	A	A	B	A	A	A	B	A	A	A	A	A	A	B	A	B	A	A	B	A	B	B	B	B	B	A	B	B	A	A	A	B
3A	AX-109924761	B	A	A	A	A	B	B	B	B	A	A	X	B	B	A	A	A	A	B	A	A	A	B	A	A	A	A	A	A	B	A	B	A	A	B	A	B	B	B	B	B	A	B	B	A	A	A	B
3A	AX-111157535	B	A	A	A	A	B	B	B	B	A	A	X	B	B	A	A	A	A	B	A	A	A	B	A	A	A	A	A	A	B	A	B	A	A	B	A	B	B	B	X	B	A	X	B	A	A	A	B
3A	AX-111110553	B	A	A	A	A	B	B	B	B	A	A	X	B	B	A	A	A	A	B	A	A	A	B	A	A	A	A	A	A	B	A	B	A	A	B	A	B	B	B	B	B	A	B	B	A	A	A	B
3A	AX-108952371	B	A	A	A	A	B	B	B	B	A	A	X	B	B	A	A	A	A	B	A	A	A	B	A	A	A	A	A	A	B	A	B	A	A	B	A	B	B	B	B	B	A	B	B	A	A	A	B
3A	AX-108887003	B	A	A	A	A	B	B	B	B	A	A	B	B	B	A	A	A	A	B	A	A	A	B	A	A	A	A	A	A	B	A	B	A	A	B	A	B	B	B	B	B	A	B	B	A	A	A	B
3A	AX-109976177	B	A	A	A	A	B	B	B	B	A	A	X	B	B	A	A	A	A	B	A	A	A	B	A	X	A	A	A	A	B	A	B	A	A	B	A	B	B	B	B	B	A	B	B	A	A	A	B
3A	AX-94541365	B	A	A	A	A	B	B	B	B	A	X	X	B	B	A	A	A	A	B	A	A	A	B	A	A	A	A	A	A	B	A	B	A	A	B	A	B	B	B	B	B	A	B	B	A	A	A	B
3A	AX-110508456	A	A	B	A	A	B	B	B	B	A	B	B	B	B	A	A	A	A	B	A	A	A	B	A	A	A	A	A	X	B	A	B	B	A	B	A	B	B	B	B	B	A	B	B	A	A	A	B
3A	AX-111216862	A	A	B	A	A	B	B	B	B	A	B	B	B	B	A	A	A	A	B	A	A	A	B	A	A	A	A	A	X	B	A	B	B	A	B	A	B	B	B	B	B	A	B	B	A	A	A	B
3A	AX-111570424	A	A	B	A	A	B	B	B	B	A	B	B	B	B	A	A	A	A	B	A	A	A	B	A	A	A	A	A	X	B	A	B	B	A	B	A	B	B	B	B	B	A	B	B	A	A	A	B
3A	AX-110392318	A	A	B	A	A	B	B	B	B	A	B	B	B	B	A	A	A	A	B	A	A	A	B	A	A	A	A	A	X	B	A	B	B	A	B	A	B	B	B	B	B	A	B	B	A	A	A	B
3A	AX-111487970	A	A	B	A	A	B	B	B	B	A	B	B	B	B	A	A	A	A	B	A	A	A	B	A	A	A	A	A	X	B	A	B	B	A	B	A	B	B	B	B	B	A	B	B	A	A	A	B
3A	AX-109051215	A	A	A	A	A	B	B	B	B	A	B	A	B	B	A	A	A	A	B	A	A	A	B	A	A	A	A	A	X	B	A	B	B	A	B	A	B	B	B	B	B	A	B	B	A	A	A	B
3A	AX-110473707	A	A	A	A	A	B	B	B	B	A	B	A	B	B	A	X	A	A	B	A	A	A	B	A	A	A	A	A	X	B	X	B	B	A	B	A	B	B	B	B	B	A	B	B	A	X	A	B
3A	AX-111786035	A	A	A	A	A	B	B	B	B	A	B	A	B	B	A	A	A	A	B	A	A	A	B	A	A	A	A	A	X	B	A	B	B	A	B	A	B	B	B	B	B	A	B	B	A	A	A	B
3A	AX-109345729	A	A	A	A	A	B	B	B	B	A	B	A	B	B	X	A	A	A	B	A	A	A	B	A	A	A	A	A	X	B	A	B	B	A	B	A	B	B	B	B	B	A	B	B	A	A	A	B
3A	AX-110631819	A	A	A	A	A	B	B	B	B	A	B	A	B	B	A	A	A	A	B	A	A	A	B	A	A	A	A	A	X	B	A	B	B	A	B	A	B	B	B	B	B	A	B	B	A	A	A	B
3A	AX-110434299	A	A	A	A	A	B	B	B	B	A	B	A	B	B	A	A	A	A	B	A	A	A	B	A	A	A	A	A	X	B	A	B	B	A	B	A	B	B	B	B	B	A	B	B	A	A	A	B
3A	AX-111801077	A	A	A	A	A	B	B	B	B	X	B	A	B	B	A	A	A	A	B	X	A	A	B	A	A	A	A	A	X	B	A	B	B	A	B	A	B	B	B	B	B	A	B	B	A	A	A	B
3A	AX-110469543	A	A	A	A	A	B	B	B	B	A	B	A	B	B	A	A	A	A	B	A	A	A	B	A	A	A	A	A	X	B	A	B	B	A	B	A	B	B	B	B	B	A	B	B	A	A	A	B
3A	AX-111522081	A	A	A	A	A	B	B	B	B	A	B	A	B	B	A	A	A	A	B	A	A	A	B	A	A	A	A	A	X	B	A	B	B	A	B	A	B	B	B	B	B	A	B	B	A	A	A	B
3A	AX-89596424	A	A	B	A	A	B	B	B	B	A	B	B	B	B	A	A	A	A	B	A	A	A	B	A	A	A	A	A	X	B	A	B	B	A	B	A	B	B	B	B	B	A	B	B	A	A	A	B
3A	AX-109390259	A	A	B	A	A	B	B	B	B	A	B	B	B	B	A	A	A	A	B	A	A	A	B	A	A	A	A	A	X	B	A	B	B	A	B	A	B	B	B	B	B	A	B	B	A	A	A	B
3A	AX-111100488	A	A	B	A	A	B	B	B	B	A	B	B	B	B	A	A	A	A	B	A	A	A	B	A	A	A	A	A	X	B	A	B	B	A	B	A	B	B	B	B	B	A	B	B	A	A	A	B
3A	AX-110384514	A	A	B	A	A	B	B	B	B	A	B	B	B	B	A	A	A	A	B	A	A	A	B	A	A	A	A	A	X	B	A	B	B	A	B	A	B	B	B	B	B	A	B	B	A	A	A	B
3A	AX-109620716	A	A	B	A	A	B	B	B	B	A	B	B	B	B	A	A	A	A	B	A	A	A	B	A	A	A	A	A	X	B	A	B	B	A	B	A	B	B	B	B	B	A	B	B	A	A	A	B
3A	AX-111591393	A	A	B	A	A	B	B	B	B	A	B	B	B	B	A	A	A	A	B	A	A	A	B	A	A	A	A	A	X	B	A	B	B	A	A	A	B	B	B	B	B	A	B	B	A	A	A	B
3A	AX-110407403	A	A	B	A	A	B	B	B	B	A	A	B	B	B	A	A	A	A	B	A	A	A	B	A	A	A	A	A	X	B	A	B	B	A	A	A	B	B	B	B	B	A	B	B	A	A	A	B
3A	AX-111527540	A	A	B	A	A	B	B	B	B	A	B	B	B	B	A	A	A	A	B	A	A	A	B	A	A	A	A	A	X	B	A	B	B	A	A	A	B	B	B	B	B	A	B	B	A	A	A	B
3A	AX-110591324	A	A	B	A	A	B	B	B	B	A	B	B	B	B	A	A	A	A	B	A	A	A	B	A	A	A	A	A	X	B	A	B	B	A	A	A	B	B	B	B	B	A	B	B	A	A	A	B
3A	AX-110005443	A	A	B	A	A	B	B	B	B	A	B	B	B	B	A	A	A	A	B	A	A	A	B	A	A	A	A	A	X	B	A	B	B	A	A	A	B	B	B	B	B	A	B	B	A	A	A	B
3A	AX-109596697	A	A	B	A	A	B	B	B	B	A	B	B	B	B	A	A	A	A	B	A	A	A	B	A	A	A	A	A	X	B	A	B	B	A	A	A	B	B	B	B	B	A	B	B	A	A	A	B
3A	AX-111604553	A	A	B	A	A	B	B	B	B	A	B	B	B	B	A	A	A	A	B	A	A	A	B	A	A	A	A	A	X	B	A	B	B	A	A	A	B	B	B	B	B	A	B	B	A	A	A	B
3A	AX-108772543	A	A	B	A	A	B	B	B	B	A	B	B	B	B	A	A	A	A	B	A	A	A	B	A	A	A	A	A	X	B	A	B	B	A	A	A	B	B	B	B	B	A	B	B	A	A	A	B
3A	AX-110512746	A	A	B	A	A	B	B	B	B	A	B	B	B	B	A	A	A	A	B	A	A	A	B	A	A	A	A	A	X	B	A	B	B	A	A	A	B	B	B	B	B	A	B	B	A	A	A	B
3A	AX-109445299	A	A	B	A	A	B	B	B	B	A	B	B	B	B	A	A	A	A	B	A	A	A	B	A	A	A	A	A	X	B	A	B	B	A	A	A	B	B	B	B	B	A	B	B	A	A	A	B
3A	AX-110405435	A	A	B	A	A	B	B	B	B	A	B	B	B	B	A	A	A	A	B	A	A	A	B	A	A	A	A	A	X	B	A	B	B	A	A	A	B	B	B	B	B	A	B	B	A	A	X	B
3A	AX-110365258	A	A	B	A	A	B	B	B	B	A	B	B	B	B	A	A	A	A	B	A	A	A	B	A	A	A	A	A	X	B	A	B	B	A	A	A	B	B	B	B	B	A	B	B	A	A	A	B
3A	AX-108728793	A	A	B	A	A	B	B	B	B	A	B	B	B	B	A	A	A	A	B	A	A	A	B	A	A	A	A	A	X	B	A	B	B	A	A	A	B	B	B	B	B	A	B	B	A	A	A	B
3A	AX-111653822	A	A	B	A	A	B	B	B	B	A	B	B	B	B	A	A	A	A	B	A	A	A	B	A	A	A	A	A	X	B	A	B	B	A	A	A	B	B	B	B	B	A	B	B	A	A	A	B
3A	AX-110602564	A	A	B	A	A	B	B	B	B	A	B	B	B	B	A	A	A	A	B	A	A	A	B	A	A	A	A	A	X	B	A	B	B	A	A	A	B	B	B	B	B	A	B	B	A	A	A	B
3A	AX-111460264	A	A	B	A	A	B	B	B	B	A	B	B	B	B	A	A	A	A	B	A	A	A	B	A	A	A	A	A	X	B	A	B	B	A	A	A	B	B	B	B	B	A	B	B	A	A	A	B
3A	AX-111466140	A	A	B	A	A	B	B	B	B	A	B	B	B	B	A	A	A	A	B	A	A	A	B	A	A	A	A	A	X	B	A	B	B	A	A	A	B	B	B	B	B	A	B	B	A	A	X	B
3A	AX-111233264	A	A	B	A	A	B	B	B	B	A	B	B	B	B	A	A	A	A	B	A	A	A	B	A	A	A	A	A	X	B	A	B	B	A	B	A	B	B	B	B	B	A	B	B	A	A	A	B
3A	AX-110185298	A	A	B	A	A	B	B	B	B	A	B	B	B	B	A	A	A	A	B	A	A	A	B	A	A	A	A	A	X	B	A	B	B	A	B	A	B	B	B	B	B	A	B	B	A	A	A	B
3A	AX-111021001	A	A	B	A	A	B	B	B	B	A	B	B	B	B	A	A	A	A	B	A	A	A	B	A	A	A	A	A	X	B	A	B	B	A	B	A	B	B	B	B	B	A	B	B	A	A	A	B
3A	AX-110192525	A	A	B	A	A	B	B	B	B	A	B	B	B	B	A	A	A	A	B	A	A	A	B	A	A	A	A	A	X	B	A	B	B	A	B	A	B	B	B	B	B	A	B	B	A	A	A	B
3A	AX-110937777	A	A	B	A	A	B	B	B	B	A	B	B	B	B	A	A	A	A	B	A	A	A	B	A	A	A	A	A	X	B	A	B	B	A	B	A	B	B	B	B	B	A	B	B	A	A	A	B
3A	AX-111147819	A	A	B	A	A	B	B	B	B	A	B	B	B	B	A	A	A	A	B	A	A	A	B	A	A	A	A	A	X	B	A	B	B	A	B	A	B	B	B	B	B	A	B	B	A	A	A	B
3A	AX-108941073	A	A	B	A	A	B	B	B	B	A	B	B	B	B	A	A	A	A	B	A	A	A	B	A	A	A	A	A	X	B	A	B	B	A	B	A	B	B	B	B	B	A	B	B	A	A	A	B
3A	AX-109464579	A	A	B	A	A	B	B	B	B	A	B	B	B	B	A	A	A	A	B	A	A	A	B	A	A	A	A	A	X	B	A	B	B	A	A	A	B	B	B	B	B	A	B	B	A	A	A	B
3A	AX-110448936	A	A	B	A	A	B	B	B	B	A	B	B	B	B	A	A	A	A	B	A	A	A	B	A	A	A	A	A	X	B	A	B	B	A	A	A	B	B	B	B	B	A	B	B	A	A	A	B
3A	AX-111703137	A	A	B	A	A	B	B	B	B	A	B	B	B	B	A	A	A	A	B	A	A	A	B	A	A	A	A	A	X	B	A	B	B	A	A	A	B	B	B	B	B	A	B	B	A	A	A	B
3A	AX-108948880	A	A	B	A	A	B	B	B	B	A	B	B	B	B	A	A	A	A	B	A	A	A	B	A	A	A	A	A	X	B	A	B	B	A	A	A	B	B	B	B	B	A	B	B	A	A	A	B
3A	AX-110375431	A	A	B	A	A	B	B	B	B	A	B	B	B	B	A	A	A	A	B	X	A	A	B	A	A	A	A	A	X	B	A	B	B	A	A	A	B	B	B	B	B	A	B	B	A	A	A	B
3A	AX-108917324	A	A	B	A	A	B	B	B	B	A	B	B	B	B	A	A	A	A	B	A	A	A	B	A	X	A	A	A	X	B	A	B	B	A	A	A	B	B	B	B	B	A	B	B	A	A	A	B
3A	AX-111153043	A	A	B	A	A	B	B	B	B	A	B	B	B	B	A	A	A	A	B	A	A	A	B	A	A	A	A	A	X	B	A	B	B	A	A	A	B	B	B	B	B	A	B	B	A	A	A	B
3A	AX-110919428	A	A	B	A	A	B	B	B	B	A	B	B	B	B	A	A	A	A	B	A	A	A	B	A	X	A	A	A	X	B	A	B	B	A	A	A	B	B	B	B	B	A	B	B	A	A	A	B
3A	AX-109394676	A	A	B	A	A	B	B	B	B	A	B	B	B	B	A	A	A	A	B	A	A	A	B	A	A	A	A	A	X	B	A	B	B	A	A	A	B	B	B	B	B	A	B	B	A	A	A	B
3A	AX-111692048	A	A	B	A	A	B	B	B	B	A	A	B	B	B	A	A	A	A	B	A	A	A	B	A	A	A	A	A	X	B	A	A	B	A	A	A	B	B	B	B	B	A	B	B	A	A	A	B
3A	AX-110090221	A	A	B	A	A	B	B	B	B	A	A	B	B	B	A	A	A	A	B	A	A	A	B	A	A	A	A	A	X	B	A	A	B	A	A	A	B	B	B	B	B	A	B	B	A	A	X	B
3A	AX-89436449	A	A	B	A	A	B	B	B	B	A	A	B	B	B	A	A	A	A	B	A	A	A	B	B	A	A	A	A	X	B	A	A	B	A	A	A	B	B	B	B	B	A	B	B	A	A	X	B
3A	AX-111693127	A	A	B	A	A	B	B	B	B	A	A	B	B	B	A	A	A	A	B	A	A	A	B	B	B	A	A	A	X	B	A	A	B	A	A	A	B	B	B	B	B	A	B	B	A	A	X	B
3A	AX-110951668	A	A	B	A	A	B	B	B	B	A	B	B	B	B	A	A	A	A	B	A	A	A	B	B	B	A	A	A	X	B	A	A	B	A	A	A	B	B	B	B	B	A	B	B	A	A	X	B
3A	AX-110508416	A	A	B	A	A	B	B	B	B	B	B	B	B	B	A	A	A	A	B	A	A	A	B	B	B	A	A	A	X	B	A	A	B	A	A	A	B	B	B	B	B	A	B	B	A	A	X	B
3A	AX-89471844	A	A	B	A	A	B	B	B	B	B	B	B	B	B	A	A	A	A	B	A	A	A	B	B	B	A	A	A	X	B	A	A	B	A	A	A	B	B	B	B	B	B	B	B	A	A	X	A
3A	AX-108759149	B	B	B	A	A	B	B	B	B	B	B	B	B	B	A	A	A	A	B	A	A	A	B	B	B	A	A	A	A	B	A	A	B	A	A	A	B	B	B	B	B	B	B	B	A	B	A	A
3A	AX-111277545	B	B	B	A	A	B	B	B	B	B	B	B	B	B	A	A	A	A	B	X	A	A	B	B	B	A	A	A	X	B	A	X	B	A	A	A	B	B	B	B	B	B	B	B	A	B	X	A
3A	AX-111556286	B	B	B	A	A	B	B	B	B	B	B	B	B	B	A	A	A	A	B	A	A	A	B	B	B	A	A	A	X	B	A	A	B	A	A	A	B	B	B	B	B	B	B	B	A	B	A	A
3A	AX-109892060	B	B	B	A	A	B	B	B	B	B	B	B	B	B	A	A	A	A	B	A	A	A	B	B	X	A	A	X	X	B	A	A	B	A	A	A	B	B	B	B	B	B	B	B	A	B	A	A
3A	AX-94402160	B	B	B	A	A	B	B	B	B	B	B	B	B	B	A	A	A	A	B	A	A	A	B	B	B	A	A	A	X	B	A	A	B	A	A	A	B	B	B	B	B	B	B	B	A	B	A	A
3A	AX-111651061	B	B	B	A	A	B	B	B	B	B	B	B	B	B	A	A	A	A	B	A	A	A	B	B	B	A	A	A	X	B	A	A	B	A	A	A	B	B	B	B	B	B	B	B	A	B	A	A
3A	AX-108827999	B	B	B	A	A	B	B	B	B	B	B	B	B	B	A	A	A	A	B	A	A	A	B	B	B	A	A	A	X	B	A	A	B	A	A	A	B	B	B	B	B	B	B	B	A	B	A	A
3A	AX-109270909	B	B	B	A	A	B	B	B	B	B	B	B	B	B	A	A	A	A	B	A	A	A	B	B	B	A	A	A	X	B	A	A	B	A	A	A	B	B	B	B	B	B	B	B	A	B	A	A
3A	AX-111521043	B	B	B	A	A	B	B	B	B	A	B	B	B	B	A	A	A	A	B	A	A	A	B	B	B	A	A	A	X	B	A	A	B	A	A	A	B	B	B	B	B	B	B	B	A	B	A	A
3A	AX-108782307	B	B	B	A	A	B	B	B	B	A	B	B	B	B	A	A	A	A	B	A	A	A	B	B	B	A	A	A	X	B	A	A	B	A	A	A	B	B	B	B	B	B	B	B	A	B	A	A
3A	AX-110571205	B	B	B	A	A	B	B	B	B	A	B	B	B	B	A	A	A	A	B	A	A	A	B	B	B	A	A	A	X	B	A	A	B	A	A	A	B	B	X	B	B	B	B	B	A	B	A	A
3A	AX-109298595	B	B	B	A	A	B	B	B	B	A	B	B	B	B	A	A	A	A	B	A	A	A	B	B	B	A	A	A	X	B	A	A	B	A	A	A	B	B	B	B	B	B	B	B	A	B	A	A
3A	AX-110151010	B	B	B	A	A	B	B	B	B	A	B	B	B	B	A	A	A	A	B	A	A	A	B	B	B	A	A	A	X	B	A	A	B	A	A	A	B	B	B	B	B	B	B	B	A	B	A	A
3A	AX-110606671	B	B	B	A	A	B	B	B	B	A	B	B	B	B	A	A	A	A	B	A	A	A	B	B	X	A	A	A	X	B	A	A	B	A	A	A	B	B	B	B	B	B	B	B	A	B	A	A
3A	AX-109057491	B	B	B	A	A	B	B	B	B	A	B	B	B	B	A	A	A	A	B	A	A	A	B	B	B	A	A	A	X	B	A	A	B	A	A	A	B	B	B	B	B	B	B	B	A	B	A	A
3A	AX-111462081	B	B	B	A	A	B	B	B	B	A	B	B	B	B	A	A	A	A	B	A	A	A	B	B	B	A	A	A	X	B	A	A	B	A	A	A	B	B	B	B	B	B	B	B	A	B	A	A
3A	AX-109656347	B	B	B	A	A	B	B	B	B	A	B	B	B	B	A	A	A	A	B	A	A	A	B	B	B	A	A	A	X	B	A	A	B	A	A	A	B	B	B	B	B	B	B	B	A	B	A	A
3A	AX-109110953	B	B	B	A	A	B	B	B	B	A	B	B	B	B	A	A	A	A	B	A	A	A	B	B	B	A	A	A	X	B	A	A	B	A	A	A	B	B	B	B	B	B	B	B	A	B	A	A
3A	AX-109274942	B	B	B	A	A	B	B	B	B	A	B	B	B	B	A	A	A	A	B	A	A	A	B	B	X	A	A	A	X	B	A	A	B	A	A	A	B	B	B	B	B	B	B	B	A	B	A	A
3A	AX-110953818	B	B	B	A	A	B	B	B	B	A	B	B	B	B	A	A	A	A	B	A	A	A	B	B	X	A	A	A	X	B	A	A	B	A	A	A	B	B	B	B	B	B	B	B	A	B	A	A
3A	AX-111763200	B	B	B	A	A	B	B	B	B	A	B	B	B	B	A	A	A	A	B	A	A	A	B	B	B	A	A	A	B	B	A	A	B	A	A	A	B	B	B	B	B	B	B	B	A	B	A	A
3A	AX-110962843	B	B	B	A	A	B	B	A	B	A	B	B	B	B	A	A	A	A	B	A	A	A	B	B	B	A	A	A	B	B	A	A	B	A	A	A	B	B	B	B	B	B	B	B	A	B	A	A
3A	AX-109556103	B	B	B	A	A	B	B	A	B	A	B	B	B	B	A	A	A	A	B	A	A	A	B	B	B	A	A	A	B	B	A	A	B	A	A	B	B	B	B	B	B	B	B	B	A	B	B	A
3A	AX-110518818	B	B	B	A	A	B	B	A	B	A	B	B	B	B	A	A	A	A	B	B	A	A	B	B	B	A	A	A	B	B	A	A	B	A	A	B	B	A	B	B	B	B	B	B	A	B	B	A
3A	AX-111628960	B	B	B	A	A	B	B	A	B	A	B	B	B	B	A	A	A	A	B	B	A	B	B	B	B	A	A	A	B	B	A	A	B	A	A	B	B	A	B	A	B	B	B	B	A	B	B	A
3A	AX-95207768	B	B	B	A	A	A	B	A	B	A	B	B	B	B	B	B	A	B	A	B	A	B	B	B	B	B	A	A	B	B	A	A	B	A	A	B	B	A	B	A	B	B	B	B	A	A	B	A
3A	AX-108808975	B	B	B	A	A	A	B	A	B	A	B	B	B	B	B	B	A	B	A	B	A	B	B	B	B	B	A	A	B	B	A	A	B	A	A	B	B	A	B	A	B	B	B	B	A	A	B	A
3A	AX-108732808	B	B	B	A	A	A	B	A	B	A	B	B	B	B	B	B	A	B	A	B	A	B	B	B	B	B	A	A	B	B	A	A	B	A	A	B	B	A	B	A	B	B	B	B	A	A	B	A
3A	AX-89580465	B	B	B	A	A	A	B	A	B	A	B	B	B	B	B	B	A	B	A	B	A	B	B	B	B	B	A	A	B	B	A	A	B	A	A	B	B	A	B	A	B	B	B	B	A	A	B	A
3A	AX-108872401	B	B	B	A	A	A	B	A	B	A	B	B	B	B	B	B	A	B	A	B	A	B	B	B	B	B	A	A	B	B	A	A	B	A	A	B	B	A	A	A	B	B	B	B	A	A	B	A
3A	AX-109111090	B	B	A	A	A	A	B	A	B	A	B	B	B	B	B	B	A	B	A	B	A	B	B	B	B	B	A	A	B	B	A	A	B	A	A	B	B	A	A	A	B	B	B	B	A	A	B	A
3A	AX-109910042	B	B	A	A	A	A	B	A	B	A	B	B	B	B	B	B	A	B	A	B	A	B	B	B	B	B	A	A	B	B	A	A	B	A	A	B	B	A	A	A	B	B	B	B	A	A	B	A
3A	AX-109540612	B	B	A	A	A	A	B	A	B	A	B	B	B	B	B	B	A	B	A	B	A	B	B	B	B	B	A	A	B	B	A	A	B	A	A	B	B	A	A	A	B	B	B	B	A	A	B	A
3A	AX-109901267	B	B	A	A	A	A	B	A	B	A	B	B	B	B	B	B	A	B	A	B	A	B	B	B	B	B	A	A	B	B	A	A	B	A	A	B	B	A	A	A	B	B	B	B	A	A	B	A
3A	AX-109037934	B	B	A	A	A	A	B	A	B	A	B	B	B	B	B	B	A	B	A	B	A	B	B	B	B	B	A	A	B	B	A	A	B	A	A	B	B	A	A	A	B	B	B	B	A	A	B	A
3A	AX-109621355	B	B	A	A	A	A	B	A	B	A	B	B	B	B	B	B	A	B	A	B	A	B	B	B	B	B	A	A	B	B	A	A	B	A	A	B	B	A	A	A	B	B	B	B	A	A	B	A
3A	AX-110531751	B	B	A	A	A	A	B	A	B	A	B	B	B	B	B	B	A	B	A	B	A	B	B	B	B	B	A	A	B	B	A	A	B	A	A	B	B	A	A	A	B	B	B	B	A	A	B	A
3A	AX-111515732	B	B	A	A	A	A	B	A	B	A	B	B	B	B	B	B	A	B	A	B	A	B	B	B	B	B	A	A	B	B	A	A	B	A	A	B	B	A	A	A	B	B	B	B	A	A	B	A
3A	AX-111798836	B	B	A	A	A	A	B	A	B	A	A	B	A	B	B	B	A	B	A	B	A	B	B	B	B	B	A	A	B	B	A	A	B	A	A	B	B	A	A	A	B	B	B	B	A	A	B	A
3A	AX-109892978	A	A	A	A	A	A	B	A	B	A	A	B	A	B	A	A	A	B	A	B	A	B	B	A	B	A	A	A	B	B	A	A	B	A	A	B	B	A	A	A	A	A	B	B	A	A	B	A
3A	AX-108841461	A	A	A	A	A	A	B	A	B	A	A	B	A	B	A	A	A	B	A	B	A	B	B	A	B	A	A	A	B	B	A	A	B	A	A	B	B	A	A	A	A	A	B	B	A	A	X	A
3A	AX-109827120	A	A	A	A	A	A	B	A	B	A	A	B	A	B	A	A	A	B	A	B	A	B	B	A	B	A	A	A	B	B	A	A	B	A	A	B	B	A	A	A	A	A	B	B	A	A	B	A
3A	AX-109830962	B	B	A	A	A	A	B	A	B	A	A	B	A	B	B	B	A	B	A	B	A	B	B	B	B	B	A	A	B	B	A	A	B	A	A	B	B	A	A	A	B	B	B	B	A	A	B	A
3A	AX-110464726	B	B	A	A	A	A	B	A	B	A	A	B	A	B	B	B	A	B	A	B	A	B	B	B	B	B	A	A	B	B	A	A	B	A	A	B	B	A	A	A	B	B	B	B	A	A	B	A
3A	AX-111616392	B	B	A	A	A	A	A	A	B	A	A	B	A	A	B	B	A	B	A	A	A	B	B	B	B	B	A	X	B	B	A	A	B	A	A	A	B	A	A	A	B	B	B	B	A	A	B	A
3A	AX-94460524	B	B	A	A	A	A	A	A	B	A	A	B	A	A	B	B	A	B	A	A	A	B	B	B	B	B	A	X	B	B	A	A	B	A	A	A	B	A	A	A	B	B	B	B	A	A	B	A
3A	AX-109874039	B	A	A	B	A	A	A	A	B	A	A	B	A	A	X	X	A	B	X	A	A	B	B	A	B	B	A	A	B	A	A	A	B	A	A	B	B	A	A	B	B	B	B	B	A	A	B	A
3A	AX-109932282	B	A	A	B	A	A	A	A	B	A	A	B	A	A	X	X	A	B	X	A	A	B	B	A	B	B	A	A	B	A	A	A	B	A	A	B	B	A	A	B	B	B	B	B	A	A	B	A
3A	AX-109340230	B	A	A	B	A	A	A	A	B	A	A	B	A	A	X	X	A	B	X	A	A	B	B	A	B	B	A	A	B	A	A	A	B	A	A	B	B	A	A	B	B	B	B	B	A	A	B	A
3A	AX-109344896	B	A	A	B	X	A	A	A	B	A	A	B	A	A	X	X	A	X	X	A	A	B	B	A	B	B	A	A	B	A	A	A	B	A	A	B	B	A	A	B	B	B	B	B	A	A	B	A
3A	AX-111578083	B	A	A	X	A	A	A	A	X	A	A	X	A	A	A	A	A	X	X	A	A	B	X	A	X	B	A	A	X	A	A	A	B	A	A	X	X	A	A	X	X	X	X	X	A	A	B	X
3A	AX-108762191	B	A	A	B	A	A	A	A	B	A	A	B	A	A	X	X	A	B	X	A	A	B	B	A	B	B	A	A	B	A	A	A	B	A	A	B	B	A	A	B	B	B	B	B	A	A	B	A
3A	AX-109466225	B	A	A	B	A	A	B	A	B	A	A	B	A	A	X	X	B	B	X	A	A	A	B	A	A	B	A	A	X	A	A	A	B	B	A	B	A	A	A	B	B	B	B	B	A	B	B	B
3A	AX-109904053	B	A	A	B	A	A	B	A	A	A	A	B	A	A	X	X	B	B	A	A	A	A	B	A	A	B	B	A	B	A	A	B	B	A	A	B	B	A	A	B	A	B	B	B	A	B	B	B
3A	AX-108860141	B	A	A	B	A	A	B	A	A	A	A	B	A	A	X	X	B	B	A	A	A	A	B	A	A	B	B	A	B	A	A	B	B	A	A	B	B	A	A	B	A	B	B	B	A	B	B	B
3A	AX-108887339	B	A	A	B	A	A	B	A	A	A	A	B	A	A	X	X	B	B	A	A	A	A	B	A	A	B	B	A	B	A	A	B	B	A	A	B	B	A	A	B	A	B	B	A	A	B	B	B
3A	AX-111504992	B	A	B	B	A	A	B	A	A	A	A	B	A	A	X	X	B	B	A	A	A	A	B	A	A	B	B	A	B	A	A	B	B	A	A	B	B	A	A	B	A	B	B	A	A	B	B	B
3A	AX-110526674	B	A	B	B	A	A	B	A	A	A	A	B	A	A	X	X	B	B	A	A	A	A	B	A	A	B	B	A	B	A	A	B	B	A	A	B	B	A	A	B	A	B	B	A	A	B	B	B
3A	AX-110982768	B	A	B	B	A	A	A	A	A	A	A	B	B	A	X	X	B	A	A	B	A	B	B	A	A	B	B	A	B	A	A	B	B	A	A	B	B	B	A	B	A	A	B	A	A	B	B	A
3A	AX-89532923	B	A	B	B	A	A	A	A	A	A	A	B	B	A	X	X	B	A	A	B	A	B	B	A	A	B	B	A	B	A	A	B	B	A	A	B	B	B	B	B	A	A	B	A	A	B	B	A
3A	AX-109354334	B	A	B	B	A	A	A	A	A	A	A	B	B	A	X	X	B	A	A	B	A	B	B	A	A	B	B	A	B	A	A	B	B	A	A	B	B	B	B	B	A	A	B	A	A	B	B	A
3A	AX-109428087	B	A	B	B	A	A	A	A	A	A	A	B	B	A	X	X	B	A	A	B	A	B	B	A	A	B	B	A	B	A	A	B	B	A	A	B	B	B	B	B	A	A	B	A	A	B	B	A
3A	AX-109580486	B	A	B	B	A	A	A	A	A	A	A	B	B	A	X	X	B	A	A	B	X	B	B	A	A	B	B	A	B	A	A	B	B	A	A	B	B	B	B	B	A	A	B	A	A	B	B	A
3A	AX-111048385	B	A	B	B	A	A	A	A	A	A	A	B	B	A	X	X	B	A	A	B	A	B	B	A	A	B	B	A	B	A	A	B	B	A	A	B	B	B	B	B	A	A	B	A	A	B	B	A
3A	AX-109372178	B	A	B	B	A	A	A	A	A	A	A	B	B	A	X	X	B	A	A	B	A	B	B	A	A	B	B	A	B	A	A	B	B	A	A	B	B	B	A	B	A	A	B	A	A	B	B	A
3A	AX-108789206	B	A	B	B	A	A	A	A	A	A	A	B	B	A	X	X	B	A	A	B	A	B	B	A	X	B	B	A	B	A	A	B	B	A	A	B	B	B	A	B	A	A	B	A	A	B	B	A
3A	AX-95659229	B	A	B	B	A	A	A	A	A	A	A	B	B	A	X	X	B	B	A	B	A	B	B	A	A	B	B	A	B	A	A	B	B	A	A	B	B	B	A	B	A	A	B	A	A	B	B	A
3A	AX-109900697	B	A	A	B	A	A	A	A	A	A	A	B	B	A	X	X	B	B	A	B	B	B	B	A	A	A	B	A	B	A	A	B	B	A	A	B	B	B	A	B	A	A	B	A	A	B	B	A
3A	AX-108887673	B	A	A	B	A	A	A	A	A	A	A	A	B	A	X	X	B	B	A	B	B	B	B	A	A	A	A	A	B	A	A	B	B	A	A	B	B	B	A	B	A	A	B	A	A	B	B	A
3A	AX-109996983	B	A	A	B	X	A	A	A	A	X	A	A	B	A	X	X	B	B	A	B	B	B	X	A	A	A	A	A	B	A	A	B	B	A	A	B	B	B	A	B	A	A	B	A	A	B	B	A
3A	AX-109882628	B	A	A	B	A	A	A	A	A	A	A	A	B	A	X	X	B	B	A	B	B	B	B	A	A	A	A	A	B	A	A	B	B	A	A	B	B	B	A	B	A	A	B	A	A	B	B	A
3A	AX-110505846	B	A	A	A	A	A	A	A	B	A	A	A	B	A	B	B	B	B	A	B	B	A	B	A	A	A	A	A	B	A	A	B	B	A	A	B	B	B	A	B	A	A	B	A	A	B	B	A
3A	AX-108850617	B	A	A	A	A	A	A	A	B	A	A	A	B	A	B	B	B	B	A	B	B	A	B	A	A	A	A	A	X	A	A	B	B	A	A	B	B	B	A	B	A	A	B	A	A	B	B	A
3A	AX-108873227	X	A	A	A	A	A	B	A	B	A	A	A	B	A	B	B	B	B	A	B	B	A	B	A	A	A	B	A	X	A	A	B	B	A	A	B	B	B	A	B	A	A	B	A	A	B	B	A
3A	AX-111626915	B	A	A	A	A	A	B	A	B	A	A	A	B	A	B	B	B	B	A	B	B	A	B	A	A	A	B	A	X	A	A	B	B	A	A	B	B	B	A	B	A	A	B	A	A	B	B	A
3A	AX-89718722	B	A	A	A	A	A	B	A	B	A	A	A	B	A	B	B	B	B	A	B	B	A	B	A	A	A	B	A	X	A	A	B	B	A	A	B	B	B	B	B	A	A	B	A	X	B	B	A
3A	AX-110577031	B	A	A	A	A	A	B	A	B	A	A	A	B	A	B	B	B	B	A	B	B	A	B	A	A	A	B	A	X	A	A	B	B	A	A	B	B	B	B	B	A	A	B	A	X	B	B	A
3A	AX-109374994	B	A	A	A	A	A	B	A	B	A	A	A	B	A	B	B	B	B	A	B	B	A	B	A	A	A	B	A	X	A	A	B	B	A	A	B	B	B	B	B	A	A	B	A	X	B	B	A
3A	AX-109891069	B	A	A	A	A	A	B	A	B	X	A	A	B	A	B	B	B	B	A	B	B	A	B	A	A	A	B	A	X	A	A	B	B	A	A	B	B	B	B	B	A	A	B	A	X	B	B	A
3A	AX-110552246	B	A	A	A	A	A	B	A	B	A	A	A	B	A	B	B	B	B	A	B	B	A	B	A	A	A	B	A	X	A	A	B	B	A	A	B	B	B	B	B	A	A	B	A	B	B	B	A
3A	AX-111688106	B	A	A	A	A	A	B	A	B	A	A	A	B	B	B	B	B	B	A	B	B	A	B	A	A	A	X	A	X	A	A	B	B	A	A	B	B	B	B	B	A	A	B	A	B	B	B	A
3A	AX-110906848	B	A	A	A	A	A	B	A	B	A	A	A	B	B	B	B	B	B	A	B	B	A	B	A	A	A	B	A	X	A	A	B	B	A	A	B	B	B	B	B	A	A	B	A	B	B	B	A
3A	AX-110972761	B	A	A	A	A	A	B	A	B	A	A	B	B	B	B	B	B	B	A	B	B	A	B	A	A	A	B	A	X	A	A	B	B	A	A	B	B	B	B	B	A	A	B	A	B	B	B	A
3A	AX-109974155	B	A	A	A	A	A	B	A	B	A	A	B	B	B	A	A	B	B	A	B	B	A	B	A	A	A	B	A	X	A	A	B	B	A	A	B	B	B	B	B	A	A	B	A	B	B	B	A
3A	AX-111070376	B	A	A	A	A	A	B	A	B	A	A	B	B	B	A	A	B	B	A	B	B	A	B	A	A	A	B	A	X	A	A	B	B	A	A	B	B	B	B	B	A	A	B	A	B	B	B	A
3A	AX-109964112	B	A	A	A	A	A	B	A	B	A	A	B	B	B	A	A	B	B	A	B	B	A	B	A	X	A	B	A	X	A	A	B	B	A	A	B	B	B	B	B	A	A	B	A	B	B	B	A
3A	AX-108916293	B	A	A	A	A	A	B	A	B	A	A	B	B	B	A	A	B	B	A	B	B	A	B	A	A	A	B	A	X	A	A	B	B	A	A	B	B	B	B	B	A	A	B	A	B	B	B	A
3A	AX-109296490	B	A	A	A	A	A	B	A	B	A	A	B	B	B	A	A	B	B	A	B	B	A	B	A	A	A	B	A	X	A	A	B	B	A	A	B	B	B	B	B	A	A	B	A	B	B	B	A
3A	AX-111540995	B	A	A	A	A	A	B	A	B	A	A	B	B	B	A	A	B	B	A	B	B	A	B	A	A	A	B	A	A	A	A	B	B	A	A	B	B	B	B	B	A	A	B	A	B	B	B	A
3A	AX-109907412	B	A	A	A	A	A	B	A	B	A	A	B	B	B	A	A	B	B	A	B	B	A	B	A	A	A	B	A	X	A	A	B	B	A	A	B	B	B	B	B	A	A	B	A	B	B	B	A
3A	AX-109281734	B	A	A	A	A	A	B	A	B	A	A	B	B	B	A	A	B	B	A	B	B	A	B	A	A	A	X	A	X	A	A	B	B	A	A	B	B	B	B	B	A	A	B	A	B	B	B	A
3B	AX-109311204	A	A	A	A	A	A	B	A	A	A	B	B	A	A	A	A	A	B	B	A	A	A	A	A	B	A	A	B	B	A	B	A	A	A	B	A	A	A	X	A	A	A	A	B	A	A	B	B
3B	AX-109823525	A	A	A	A	A	A	B	A	A	X	B	B	A	A	A	A	A	B	B	A	A	A	A	A	B	A	A	B	B	A	B	A	A	A	B	A	A	A	X	A	A	A	A	B	A	A	B	B
3B	AX-110530007	A	A	A	A	A	A	B	A	A	A	B	B	A	A	A	A	A	B	B	A	A	A	A	A	B	A	A	B	B	A	B	A	A	A	B	A	A	A	X	A	A	A	A	B	A	A	B	B
3B	AX-182025003	B	A	B	A	A	A	B	A	B	A	B	B	A	A	X	B	B	B	B	A	A	A	A	B	B	B	X	B	B	A	B	A	A	A	B	B	A	A	X	B	B	B	A	B	B	A	B	B
3B	AX-108836843	B	A	B	A	A	A	B	A	B	A	B	B	A	A	B	B	B	B	B	A	A	A	A	B	X	B	B	B	B	A	B	A	A	A	B	B	A	A	X	B	B	B	A	B	B	A	B	B
3B	AX-109401831	B	A	B	A	A	A	B	A	B	A	B	B	A	A	B	B	B	B	B	A	A	A	A	B	B	B	B	B	B	A	B	A	A	A	B	B	A	A	X	B	B	B	A	B	B	A	B	B
3B	AX-108849053	B	A	A	A	A	A	B	A	B	A	B	B	A	A	B	B	B	B	B	A	A	A	A	B	B	B	B	B	B	A	B	A	A	A	B	B	A	B	X	B	B	B	A	B	X	A	B	B
3B	AX-95007989	B	A	A	A	A	A	B	A	B	A	B	B	A	A	B	B	B	B	B	A	A	A	A	B	B	B	B	B	B	A	B	A	A	A	B	B	A	B	B	B	B	B	A	B	X	A	B	B
3B	AX-109052060	A	A	A	A	A	A	B	A	B	A	B	B	A	A	B	B	B	B	B	A	A	A	A	B	B	B	B	A	B	A	B	A	A	A	B	B	A	X	B	B	B	B	A	B	X	A	B	B
3B	AX-108796773	A	A	A	A	A	A	B	A	B	A	B	B	A	A	B	B	B	B	B	A	X	A	A	B	B	B	B	A	X	A	B	A	A	A	B	B	A	X	B	B	B	B	A	B	X	A	B	B
3B	AX-109277159	A	A	A	A	A	A	B	A	B	A	B	B	A	A	B	B	B	B	B	A	A	A	A	A	B	B	B	A	X	A	B	A	A	A	B	B	A	X	A	B	A	B	A	B	A	A	B	B
3B	AX-111549070	A	B	A	A	A	A	B	A	B	A	B	B	A	A	B	B	B	B	B	A	A	A	A	A	B	B	B	A	X	A	B	A	A	A	B	B	A	B	A	B	A	B	A	B	A	A	B	B
3B	AX-108858773	B	B	X	A	A	A	B	A	A	A	B	B	A	A	B	B	X	B	A	A	B	B	B	A	B	B	A	A	B	A	B	A	A	B	A	B	B	B	B	B	B	B	A	B	A	A	X	B
3B	AX-110029041	B	B	X	A	A	A	B	A	A	A	B	B	A	A	B	B	A	B	A	A	B	B	B	A	B	B	A	A	B	A	B	A	A	B	A	B	B	B	B	B	B	B	A	B	A	A	X	B
3B	AX-110467612	B	B	X	A	A	A	B	A	A	A	B	B	A	A	B	B	A	B	A	A	B	B	B	A	B	B	A	A	B	A	B	A	A	B	A	B	B	B	B	B	B	B	A	B	A	A	X	B
3B	AX-108808626	B	B	X	A	A	A	B	A	A	A	B	B	A	A	B	B	A	B	A	A	B	A	B	B	B	A	A	A	B	A	B	A	A	B	A	B	B	B	B	B	B	B	A	B	A	A	X	B
3B	AX-111585816	B	B	X	A	B	A	A	A	A	A	B	B	A	B	B	B	A	B	A	A	B	A	B	B	B	A	A	A	B	A	B	A	A	B	A	B	B	B	B	B	B	B	A	B	A	A	X	B
3B	AX-111052161	B	B	X	A	B	A	A	A	A	A	B	B	A	B	B	B	A	B	A	A	B	A	B	B	B	A	A	A	B	A	B	A	A	B	A	B	B	B	B	B	B	B	A	B	A	A	X	B
3B	AX-111518365	B	B	X	A	B	A	A	A	A	A	B	B	A	B	B	B	A	B	A	A	B	A	B	B	B	A	A	A	B	A	B	A	A	B	A	B	B	B	B	B	B	B	A	B	A	A	X	B
3B	AX-111471993	B	B	X	A	B	A	A	A	A	A	B	B	A	B	B	B	A	B	A	A	B	A	B	B	X	A	A	A	B	A	B	A	A	B	A	B	B	B	B	B	B	B	A	B	A	A	X	B
3B	AX-111135864	B	B	X	A	B	A	A	A	A	A	B	B	A	B	B	B	A	B	A	A	B	A	B	B	A	A	A	A	B	A	A	A	A	B	A	B	B	B	B	B	B	B	A	B	B	A	X	B
3B	AX-109989303	B	B	X	A	B	A	A	A	A	A	B	B	A	B	B	B	A	B	A	A	B	A	B	B	A	A	A	A	B	A	A	A	A	B	A	B	B	X	B	B	B	B	A	B	A	A	X	B
3B	AX-111457076	A	B	X	A	B	A	A	A	A	A	B	B	A	B	B	B	A	B	A	A	B	A	B	B	A	A	A	A	B	A	A	A	B	B	A	B	B	B	B	B	B	B	A	A	A	A	X	B
3B	AX-110935747	A	B	X	A	B	A	A	A	A	A	B	B	A	B	B	B	A	B	A	A	B	A	B	B	X	A	A	A	B	A	A	A	B	B	A	B	B	B	B	B	B	B	A	A	A	A	X	B
3B	AX-111523002	A	B	X	A	B	A	A	A	A	A	B	B	A	B	B	B	A	B	A	A	B	A	B	B	A	A	A	A	B	A	A	A	B	B	A	B	B	B	B	B	B	B	A	A	A	A	X	B
3B	AX-108866480	A	B	B	A	B	A	A	A	A	A	B	B	A	B	B	B	A	B	A	A	B	A	B	B	A	A	A	A	B	A	A	A	B	B	B	B	B	B	B	B	B	B	A	A	A	A	X	B
3B	AX-110548993	A	B	B	A	B	A	A	A	A	A	B	B	A	B	B	B	A	B	A	A	B	A	B	B	A	A	A	A	B	A	A	A	B	B	B	B	B	B	B	B	B	B	A	A	A	A	X	B
3B	AX-111676213	A	B	B	A	B	A	A	A	A	A	A	B	A	B	B	B	A	B	A	A	B	A	B	B	A	A	A	A	B	A	A	A	B	B	B	A	B	B	B	B	B	B	A	A	A	A	X	B
3B	AX-111107453	A	B	B	A	B	A	A	A	A	A	A	B	A	B	B	B	A	B	A	A	B	A	B	B	A	A	A	A	B	A	A	A	B	B	B	A	B	B	B	B	B	B	A	A	A	A	X	B
3B	AX-108936122	A	B	B	A	B	A	A	X	A	A	A	B	A	B	B	B	A	B	A	A	B	A	B	B	A	A	A	A	B	A	A	A	B	B	B	A	B	B	B	B	B	B	A	A	A	A	X	B
3B	AX-109947716	A	B	B	A	B	A	A	A	A	A	A	B	A	B	B	B	A	B	A	A	B	A	B	B	A	A	A	A	B	A	A	A	B	B	B	A	B	B	B	B	B	B	A	A	A	A	X	B
3B	AX-109915790	A	B	B	A	B	A	A	A	A	A	A	B	A	B	B	B	A	B	A	A	B	A	B	B	A	A	A	A	B	A	A	A	B	B	B	A	B	B	B	B	B	B	A	A	A	A	X	B
3B	AX-110942234	A	B	B	A	B	A	A	X	A	A	A	B	A	B	B	B	A	B	A	A	B	A	B	B	A	A	A	A	B	A	A	A	B	B	B	A	B	B	B	B	B	B	A	A	A	A	X	B
3B	AX-111644158	A	B	B	A	B	A	A	A	A	A	A	B	A	B	B	B	A	B	A	A	B	A	B	B	A	A	A	A	B	A	A	A	B	B	B	A	B	B	B	B	B	B	A	A	A	A	X	B
3B	AX-110535477	A	B	B	A	B	A	A	A	A	A	A	B	A	B	B	B	A	B	A	A	B	A	B	B	A	A	A	A	B	A	A	A	B	B	B	A	B	B	B	B	B	B	A	A	A	A	X	B
3B	AX-111527419	A	B	B	A	B	A	A	A	A	A	A	B	A	B	B	B	A	B	A	A	B	A	B	B	A	A	A	A	B	A	A	A	B	B	B	A	B	B	B	B	B	B	A	A	A	A	B	B
3B	AX-111049794	A	B	B	A	B	A	A	A	A	A	A	B	A	B	B	B	A	B	A	A	B	A	B	B	A	A	A	A	B	A	A	A	B	B	B	A	B	B	B	B	B	B	A	A	A	A	X	B
3B	AX-108878935	A	B	B	A	B	A	A	A	A	A	A	B	A	B	B	B	A	B	A	A	B	A	B	B	A	A	A	A	B	A	A	A	B	B	B	A	B	B	B	B	B	B	A	A	A	A	X	B
3B	AX-111059473	A	B	B	A	B	A	A	A	A	A	A	B	A	B	B	B	A	B	A	A	B	A	B	B	A	A	A	A	B	A	A	A	B	B	B	A	B	B	B	B	B	B	A	A	A	A	X	B
3B	AX-109299993	A	B	B	A	B	A	A	A	A	A	A	B	A	B	B	B	A	B	A	A	B	A	B	B	A	A	A	A	B	A	A	A	B	B	B	A	B	B	B	B	B	B	A	A	A	A	X	B
3B	AX-111146964	A	B	B	A	B	A	X	X	A	A	A	B	A	B	B	B	A	B	A	A	B	A	B	B	A	A	X	A	B	A	X	A	B	B	B	A	B	B	B	B	B	B	A	X	A	X	B	B
3B	AX-110037504	A	B	B	A	B	A	A	A	A	A	A	B	A	B	B	B	A	B	A	A	B	A	B	B	A	A	A	A	B	A	A	A	B	B	B	A	B	B	B	B	B	B	A	A	A	A	X	B
3B	AX-110919058	A	B	B	A	B	A	A	A	A	A	A	B	A	B	B	B	X	B	A	A	B	A	B	B	A	X	A	A	B	A	A	A	B	B	B	A	B	B	B	B	B	B	A	A	A	A	X	B
3B	AX-110489162	A	B	B	A	B	A	A	A	A	A	A	B	A	B	B	B	A	B	A	A	B	A	B	B	A	A	A	A	B	A	A	A	B	B	B	A	B	B	B	B	B	B	A	A	A	A	X	B
3B	AX-111449257	A	B	B	A	B	A	A	A	A	A	A	B	A	B	B	B	A	B	A	A	B	A	B	B	A	A	A	A	B	A	A	A	B	B	B	A	B	B	B	B	B	B	A	A	A	A	X	B
3B	AX-110907745	A	B	B	A	B	A	A	A	A	A	A	B	A	B	B	B	A	B	A	A	B	A	B	B	A	A	A	A	B	A	A	A	B	B	B	A	B	B	B	B	B	B	A	A	A	A	X	B
3B	AX-111468306	A	B	B	A	B	A	A	A	A	A	A	B	A	B	B	B	A	B	A	A	B	A	B	B	A	A	A	A	B	A	A	A	B	B	B	A	B	B	B	B	B	B	A	A	A	A	X	B
3B	AX-111500014	A	B	B	A	B	A	A	A	A	A	A	B	A	B	B	B	A	B	A	A	B	A	B	B	A	A	A	A	B	A	A	A	B	B	B	A	B	B	B	B	B	B	A	A	A	A	X	B
3B	AX-109421815	A	B	B	A	B	A	A	A	A	A	A	B	A	B	B	B	A	B	A	A	B	A	B	B	A	A	A	A	B	A	A	A	B	B	B	A	B	B	B	B	B	B	A	A	A	A	X	B
3B	AX-110907148	A	B	B	A	B	A	A	A	A	A	A	B	A	B	B	B	A	B	A	A	B	A	B	B	A	A	A	A	B	A	A	A	B	B	B	A	B	B	B	B	B	B	A	A	A	A	X	B
3B	AX-108991524	A	B	B	A	B	A	A	A	A	A	A	B	A	B	B	B	A	B	A	A	B	A	B	B	A	A	A	A	B	A	A	A	B	B	B	A	B	B	B	B	B	B	A	A	A	A	X	B
3B	AX-111679454	A	B	B	A	B	A	A	A	A	A	A	B	A	B	B	B	A	B	A	A	B	A	B	B	A	A	A	A	B	A	A	A	B	B	B	A	B	B	B	B	B	B	A	A	A	A	X	B
3B	AX-110129931	A	B	B	A	B	A	A	A	A	A	A	B	A	B	B	B	A	B	A	A	B	A	B	B	X	A	A	A	B	A	A	A	B	B	B	A	B	B	B	B	B	B	A	A	A	A	X	B
3B	AX-110555657	A	B	B	A	B	A	A	A	A	A	A	B	A	B	B	B	A	B	A	A	B	A	B	B	A	A	A	A	B	A	A	A	B	B	B	A	B	B	B	B	B	B	A	A	A	A	X	B
3B	AX-109388420	A	B	B	A	B	A	A	A	A	A	A	B	A	B	B	B	A	B	A	A	B	A	B	B	A	A	A	A	B	A	A	A	B	B	B	A	B	B	B	B	B	B	A	A	A	A	X	B
3B	AX-110023853	A	B	B	A	B	A	A	A	A	A	A	B	A	B	B	B	A	B	A	A	B	A	B	B	A	A	A	A	B	A	A	A	B	B	B	A	B	B	B	B	B	B	A	A	A	A	X	B
3B	AX-108982782	A	B	B	A	B	A	A	A	A	A	A	B	A	B	B	B	A	B	A	A	B	A	B	B	A	A	A	A	B	A	A	A	B	B	B	A	B	B	B	B	A	B	A	A	A	A	X	B
3B	AX-110078584	A	B	B	A	B	A	X	A	A	A	A	B	A	B	B	B	A	B	A	A	B	A	B	B	A	A	A	A	B	A	A	A	B	B	B	A	B	B	B	B	A	B	A	A	A	A	X	B
3B	AX-109852115	A	B	B	A	B	A	A	A	A	A	A	B	A	B	B	B	A	B	A	A	B	A	B	B	A	A	A	A	B	A	A	A	B	B	B	A	B	B	B	B	A	B	A	A	A	A	X	B
3B	AX-111627751	A	B	B	A	B	A	A	A	A	A	A	B	A	B	B	B	A	B	A	A	B	A	B	B	A	A	A	A	B	A	A	A	B	B	B	A	B	B	B	B	A	B	A	A	A	A	X	B
3B	AX-111589131	A	B	B	A	B	A	A	A	A	A	A	B	A	B	B	B	A	B	A	A	B	A	B	B	A	A	A	A	B	A	A	A	B	B	B	A	B	B	B	B	A	B	A	A	A	A	X	B
3B	AX-110007345	A	B	B	A	B	A	A	A	A	A	A	B	A	B	B	B	A	B	A	A	B	A	B	B	A	A	A	A	B	A	A	A	B	B	B	A	B	B	B	B	A	B	A	A	A	A	X	B
3B	AX-109395116	A	B	B	A	B	A	A	A	A	A	A	B	A	B	B	B	A	B	A	A	B	A	B	B	X	A	A	A	B	A	A	A	B	B	B	A	B	B	B	B	A	B	A	A	A	A	X	B
3B	AX-110401384	A	B	B	A	B	A	A	A	A	A	A	B	A	B	B	B	A	B	A	A	B	A	B	B	A	A	A	A	B	A	A	A	B	B	B	A	B	B	B	B	A	B	A	A	A	A	X	B
3B	AX-109338627	A	B	B	A	B	A	A	A	A	A	A	B	A	B	B	B	A	B	A	A	B	A	B	B	A	A	A	A	B	A	A	A	B	B	B	A	B	B	B	B	A	B	A	A	A	A	X	B
3B	AX-109506024	A	B	B	A	B	A	A	A	A	A	A	B	A	B	B	B	A	B	A	A	B	A	B	B	A	A	A	A	B	A	A	A	B	B	B	A	B	B	B	B	A	B	A	A	A	A	X	B
3B	AX-109357190	A	B	B	A	B	A	A	A	A	A	A	B	A	B	B	B	A	B	A	A	B	A	B	B	A	A	A	A	B	A	A	A	B	B	B	A	B	B	B	B	B	B	A	A	A	A	X	B
3B	AX-109517771	A	B	B	A	B	A	A	A	A	A	A	B	A	B	B	B	A	B	A	A	B	A	B	B	A	A	A	A	B	A	A	A	B	B	B	A	B	B	B	B	B	B	A	A	A	A	X	B
3B	AX-108968612	A	B	B	A	B	A	A	A	A	A	A	B	A	B	B	B	A	B	A	A	B	A	B	B	A	A	A	A	B	A	A	A	B	B	B	A	B	B	B	B	B	B	A	A	A	A	X	B
3B	AX-109898213	A	B	B	A	B	A	A	A	A	A	A	B	A	B	B	B	A	B	A	A	B	A	B	B	A	A	A	A	B	A	A	A	B	B	B	A	B	B	B	B	B	B	A	A	A	A	X	B
3B	AX-110186181	A	B	B	A	B	A	A	A	A	A	A	B	A	B	B	B	A	B	A	A	B	A	B	B	A	A	A	A	B	A	A	A	B	B	B	A	B	B	B	B	B	B	A	A	A	A	X	B
3B	AX-109859165	A	B	B	A	B	A	A	A	A	A	A	B	A	B	B	B	A	B	A	A	B	A	B	B	A	A	A	A	B	A	A	A	B	B	B	A	B	B	B	B	B	B	A	A	A	A	X	B
3B	AX-111143672	A	B	B	A	B	A	A	A	A	A	A	B	A	B	B	B	A	B	A	A	B	A	B	B	A	A	A	A	B	A	A	A	B	B	B	A	B	B	B	B	B	B	A	A	A	A	X	B
3B	AX-110420501	A	B	B	A	B	A	A	A	A	A	A	B	A	B	B	B	A	B	A	A	B	A	B	B	A	A	A	A	B	A	A	A	B	B	B	A	B	B	B	B	B	B	A	A	A	A	X	B
3B	AX-111121613	A	B	B	A	B	A	A	A	A	A	A	B	A	B	B	B	A	B	A	A	B	A	B	B	A	A	A	A	B	A	A	A	B	B	B	A	B	B	B	B	B	B	A	A	A	A	X	B
3B	AX-110434278	A	B	B	A	B	A	A	A	A	A	A	B	A	B	B	B	A	B	A	A	B	A	B	B	A	A	A	A	B	A	A	A	B	B	B	A	B	B	B	B	B	B	A	A	A	A	X	B
3B	AX-109334330	A	B	B	A	B	A	A	A	A	A	A	B	A	B	B	B	A	B	A	A	B	A	B	B	A	A	A	A	B	A	A	A	B	B	B	A	B	B	B	B	B	B	A	A	A	A	X	B
3B	AX-110506853	A	B	B	A	B	A	A	A	A	A	A	B	A	B	B	B	A	B	A	A	B	A	B	B	A	A	A	A	B	A	A	A	B	B	B	A	B	B	B	B	B	B	A	A	A	A	X	B
3B	AX-111460388	A	B	B	A	B	A	A	A	A	A	A	B	A	B	B	B	A	B	A	A	B	A	B	B	A	A	A	A	B	A	A	A	B	B	B	A	B	B	B	B	B	B	A	A	A	A	X	B
3B	AX-108830826	A	B	B	A	B	A	A	A	A	A	A	B	A	B	B	B	A	B	A	A	B	A	B	B	A	A	A	A	B	A	A	A	B	B	B	A	B	B	B	B	B	B	A	A	A	A	X	B
3B	AX-109422148	A	B	B	A	B	A	A	A	A	A	A	B	A	B	B	B	A	B	A	A	B	A	B	B	A	A	A	A	B	A	A	A	B	B	B	A	B	B	B	B	A	B	A	A	A	A	X	B
3B	AX-111047357	A	B	B	A	B	A	A	A	A	A	A	B	A	B	B	B	A	B	A	A	B	A	B	B	A	A	A	A	B	A	A	A	B	B	B	A	B	B	B	B	A	B	A	A	A	A	X	B
3B	AX-111490441	A	B	B	A	B	A	A	A	A	A	A	B	A	B	B	B	A	B	A	A	B	A	B	B	A	A	A	A	B	A	A	A	B	B	B	A	B	B	B	B	A	B	A	A	A	A	X	B
3B	AX-108746747	A	B	B	A	B	A	A	A	A	A	A	B	A	B	B	B	A	B	A	A	B	A	B	B	A	A	A	A	B	A	A	A	B	B	B	A	B	B	B	B	A	B	A	A	A	A	X	B
3B	AX-109394157	A	B	B	A	B	A	A	A	A	A	A	B	A	B	B	B	A	B	A	A	B	A	B	B	A	A	A	A	B	A	A	A	B	B	B	A	B	B	B	B	A	B	A	A	A	A	X	B
3B	AX-109999763	A	B	B	A	B	A	A	A	A	A	A	B	A	B	B	B	A	B	A	A	B	A	B	B	A	A	A	A	B	A	A	A	B	B	B	A	B	B	B	B	A	B	A	A	A	A	X	B
3B	AX-109324755	A	B	B	A	B	A	A	A	A	A	A	B	A	B	B	B	A	B	A	A	B	A	B	B	A	A	A	A	B	A	A	A	B	B	B	A	B	B	B	B	A	B	A	A	A	A	X	B
3B	AX-94383985	A	B	B	A	B	A	A	A	A	A	A	B	A	B	B	B	A	B	A	A	B	A	B	B	A	A	A	A	B	A	A	A	B	B	B	A	B	B	B	B	A	B	A	A	A	A	X	B
3B	AX-108726233	A	B	B	A	B	A	A	A	A	A	A	B	A	B	B	B	A	B	A	A	B	A	B	B	A	A	A	A	B	A	A	A	B	B	B	A	B	B	B	B	A	B	A	A	A	A	X	B
3B	AX-109409051	A	B	B	A	A	A	A	B	A	A	A	B	A	B	B	B	A	B	A	A	B	A	B	B	A	A	A	B	X	A	A	A	B	B	B	A	B	B	B	B	A	B	A	A	A	A	B	B
3B	AX-108972858	A	A	B	A	A	A	A	B	A	A	A	A	A	B	B	B	A	B	A	A	B	A	B	B	B	A	A	B	X	A	A	A	B	B	B	A	B	B	B	B	A	B	A	B	A	A	B	B
3B	AX-109973543	A	A	B	A	A	A	A	B	A	A	A	A	A	B	B	B	A	B	A	A	B	A	B	B	B	A	A	B	X	A	A	A	B	B	B	A	B	B	B	B	A	B	A	B	A	A	B	B
3B	AX-108900487	A	A	B	A	A	A	A	B	A	A	A	A	A	B	B	B	A	B	A	A	B	A	B	B	B	A	A	B	X	A	A	A	B	B	B	A	B	B	B	B	A	B	A	B	A	A	B	B
3B	AX-110570027	A	A	B	A	A	A	A	B	A	A	A	A	A	B	B	B	A	B	A	A	B	A	B	B	B	A	A	B	X	A	A	A	B	B	B	A	B	B	B	B	A	B	A	B	A	A	B	B
3B	AX-111460004	A	A	B	A	A	A	A	B	A	A	A	A	A	B	B	B	A	B	A	A	B	A	B	B	B	A	A	B	X	A	A	A	B	B	B	A	B	B	B	B	A	B	A	B	A	A	B	B
3B	AX-110555684	A	A	B	A	A	A	A	B	A	A	A	A	A	B	B	B	A	B	A	A	B	A	B	B	B	A	A	B	X	A	A	A	B	B	B	A	B	B	B	B	A	B	A	B	A	A	B	B
3B	AX-110924608	A	A	B	A	A	A	A	B	A	A	A	A	A	B	B	B	A	B	A	A	B	A	B	B	B	A	A	B	X	A	A	A	B	B	B	A	B	B	B	B	A	B	A	B	A	A	B	B
3B	AX-109474707	A	A	B	A	A	A	A	B	A	A	A	A	A	B	B	B	A	B	A	A	B	A	B	B	B	A	A	B	X	A	A	A	B	B	B	A	B	B	B	B	A	B	A	B	A	A	B	B
3B	AX-110953432	A	A	B	A	A	A	A	B	A	A	A	A	A	B	B	B	A	B	A	A	B	A	B	B	B	A	A	B	X	A	A	A	B	B	B	A	B	B	B	B	A	B	A	B	A	A	B	B
3B	AX-108784392	A	A	B	A	A	A	A	B	A	A	A	A	A	A	B	B	A	B	A	A	B	A	B	B	B	A	A	B	X	A	A	A	B	B	B	A	B	B	B	B	A	B	A	B	A	A	B	B
3B	AX-108922321	A	B	B	A	A	A	A	B	A	A	A	A	A	A	B	B	A	B	A	A	B	A	B	B	B	A	A	B	X	A	A	A	B	B	A	A	B	B	B	B	A	B	A	B	A	A	B	B
3B	AX-110385548	A	B	B	A	A	A	A	B	A	A	A	A	A	A	B	B	A	B	A	A	B	A	B	B	B	A	A	B	X	A	A	A	B	B	A	A	B	B	B	B	A	B	A	B	A	A	B	B
3B	AX-109887023	A	B	B	A	A	A	A	B	A	A	A	A	A	A	B	B	A	A	A	A	B	A	B	B	B	A	A	B	X	A	A	A	B	B	A	A	B	B	B	B	A	B	A	B	A	A	B	B
3B	AX-108949111	A	B	B	A	A	A	A	B	A	A	A	A	A	A	B	B	A	A	A	A	B	A	B	B	B	A	A	B	X	A	A	A	B	B	A	A	B	B	B	B	A	B	A	B	A	A	B	B
3B	AX-109431626	A	B	B	A	A	A	A	B	A	A	A	A	A	A	B	B	A	A	A	A	B	A	B	B	B	A	A	B	X	A	A	A	B	B	A	A	B	B	B	B	A	B	A	B	A	A	B	B
3B	AX-108758512	A	B	B	A	A	A	A	B	A	A	A	A	A	A	B	B	A	A	A	A	B	A	B	B	B	A	A	B	X	A	A	A	B	B	A	A	B	B	B	B	A	B	A	B	A	A	B	B
3B	AX-95684555	A	B	B	A	A	A	A	B	A	A	A	A	A	A	B	B	A	A	A	A	B	A	B	B	B	A	A	B	X	A	A	A	B	B	A	A	B	B	B	B	A	B	A	B	A	A	B	B
3B	AX-110363406	A	B	B	A	A	A	A	B	A	X	A	A	A	A	B	B	A	A	A	X	B	A	B	B	B	A	A	B	X	A	A	A	B	B	A	A	B	B	B	B	A	B	A	B	A	A	B	B
3B	AX-109908756	A	B	B	A	A	A	A	B	A	A	A	A	A	A	B	B	A	A	A	A	B	A	B	B	B	A	A	B	X	A	A	A	B	B	A	A	B	B	B	B	A	B	A	B	A	A	B	B
3B	AX-109896976	A	B	B	A	A	A	A	B	A	A	A	A	A	A	B	B	A	A	A	A	B	A	B	B	B	A	A	B	X	A	A	A	B	B	A	A	B	B	B	B	A	B	A	B	A	A	B	B
3B	AX-110409055	A	B	B	A	A	A	A	B	A	A	A	A	A	A	B	B	A	A	A	A	B	A	B	B	B	A	A	B	X	A	A	A	B	B	A	A	B	B	B	B	A	B	A	B	A	A	B	B
3B	AX-109501026	A	B	B	A	A	A	A	B	A	A	A	A	A	A	B	B	A	A	A	A	B	A	B	B	B	A	A	B	X	A	A	A	B	B	A	A	B	B	B	B	A	B	A	B	A	A	B	B
3B	AX-110937931	A	B	B	A	A	A	A	B	A	A	A	A	A	A	B	B	A	A	B	A	B	A	B	B	B	A	A	B	X	A	A	B	A	B	A	A	B	B	B	B	A	B	A	B	A	A	B	B
3B	AX-110928735	A	B	B	A	A	A	A	B	A	A	A	A	A	A	B	B	A	A	B	A	B	A	B	B	B	A	A	B	X	X	A	B	A	B	A	A	X	B	B	B	A	B	A	B	A	A	B	B
3B	AX-108802911	A	B	B	A	A	A	A	B	A	A	A	A	A	A	B	B	A	A	B	A	B	A	B	B	B	A	A	B	X	A	A	B	A	B	A	A	B	B	B	B	A	B	A	B	A	A	B	B
3B	AX-111500891	A	B	B	A	A	A	A	B	A	A	A	A	A	A	B	B	A	A	B	A	B	A	B	B	B	A	A	B	X	A	A	B	A	B	A	A	B	B	B	B	A	B	A	B	A	A	B	B
3B	AX-111676302	A	B	B	A	A	A	A	B	A	A	A	A	A	A	B	B	A	A	B	A	B	A	B	B	B	A	A	B	X	A	A	B	A	B	A	A	B	B	B	B	A	B	A	B	A	A	B	B
3B	AX-109888896	A	B	B	A	A	A	A	B	A	A	A	A	A	A	B	B	A	A	B	A	B	A	B	B	B	A	A	B	X	A	A	B	A	B	A	A	B	B	B	B	A	B	A	B	A	A	B	B
3B	AX-111460582	A	B	B	A	A	A	A	B	A	A	A	A	A	A	B	B	A	A	B	A	B	A	B	B	B	A	A	B	X	A	A	B	A	B	A	A	B	B	B	B	A	B	A	B	A	A	B	B
3B	AX-110502590	A	B	B	A	A	A	A	B	A	A	A	A	A	A	B	B	A	A	B	A	B	A	B	B	B	A	A	B	X	A	A	B	A	B	A	A	B	B	B	B	A	B	A	B	A	A	B	B
3B	AX-182075826	A	B	B	A	A	A	A	B	B	A	A	A	A	A	B	B	A	B	B	A	B	A	B	A	B	A	A	B	A	A	B	B	B	B	B	A	B	B	B	B	A	B	A	B	A	A	B	B
3B	AX-110382419	A	B	B	A	A	A	A	B	B	A	A	A	A	A	B	B	A	B	B	A	B	A	B	A	B	A	A	B	A	A	B	B	B	B	B	A	B	B	B	B	A	B	A	B	A	A	B	B
3B	AX-111150812	A	B	B	A	A	A	A	B	B	A	A	A	A	A	B	B	A	B	B	A	B	A	B	A	B	A	A	B	A	A	B	B	B	B	B	A	B	B	B	B	A	B	A	B	A	A	B	B
3B	AX-108939054	A	B	B	A	A	A	A	B	B	A	A	A	A	A	B	B	A	B	B	A	B	A	B	A	X	A	A	B	A	A	B	B	B	B	B	A	B	B	B	B	A	B	A	B	A	A	B	B
3B	AX-110407488	A	B	B	A	A	A	A	B	B	A	A	A	A	A	B	B	A	B	B	A	B	A	B	A	B	A	A	B	A	A	B	B	B	B	B	A	B	B	B	B	A	B	A	B	A	A	B	B
3B	AX-89334206	A	B	B	A	A	A	A	B	B	A	A	A	A	A	B	B	A	B	B	A	B	A	B	A	B	A	A	B	A	A	B	B	B	B	B	A	B	B	B	B	A	B	A	B	A	A	B	B
3B	AX-109462503	A	B	B	A	A	A	A	B	B	A	A	A	A	A	B	B	A	B	B	A	B	A	B	A	B	A	A	B	A	A	B	B	B	B	B	A	B	B	B	B	A	B	A	B	A	A	B	B
3B	AX-109353400	A	B	B	A	A	A	A	B	B	A	A	A	A	A	B	B	A	B	B	A	B	A	B	A	B	A	A	B	A	A	B	B	B	B	B	A	B	B	B	B	A	B	A	B	A	A	B	B
3B	AX-110978224	A	B	B	A	A	A	A	B	B	A	A	A	A	A	B	B	A	B	B	A	B	A	B	A	B	A	A	B	A	A	B	B	B	B	B	A	B	B	B	B	A	B	A	B	A	A	B	B
3B	AX-108914590	A	B	B	A	A	A	A	B	B	A	A	A	A	A	B	B	A	B	B	A	B	A	B	A	B	A	A	B	A	A	B	B	B	B	B	A	B	B	B	B	A	B	A	B	A	A	B	B
3B	AX-110991543	A	B	B	A	A	A	A	B	B	A	A	A	A	A	B	B	A	B	B	A	B	A	B	A	B	A	A	B	A	A	B	B	B	B	B	A	B	B	B	B	A	B	A	B	A	A	B	B
3B	AX-109349136	A	B	B	A	A	A	A	B	B	A	A	A	A	A	B	B	A	B	B	A	B	A	B	A	B	A	A	B	A	A	B	B	B	B	B	A	B	B	B	B	A	B	A	B	A	A	B	B
3B	AX-109314845	A	B	B	A	A	A	A	A	B	A	A	A	A	A	B	B	A	B	B	A	B	A	B	A	B	A	A	B	A	A	B	B	B	A	B	A	B	B	B	B	A	B	A	B	A	A	B	B
3B	AX-110406955	A	B	B	A	A	A	A	A	B	A	A	A	A	A	B	B	A	B	B	A	B	A	B	A	B	A	A	B	A	A	B	B	B	A	B	A	B	B	B	B	A	B	A	B	A	A	B	B
3B	AX-108843975	A	B	B	A	A	A	A	A	B	A	A	A	A	A	B	B	A	B	B	A	B	A	B	A	A	A	A	B	A	A	B	B	B	A	B	A	B	B	B	B	A	B	A	B	A	A	B	B
3B	AX-110023083	A	B	B	A	A	A	A	A	B	A	A	A	A	A	B	B	A	B	B	A	B	A	B	A	A	A	A	B	A	A	B	B	B	A	B	A	B	B	B	B	A	B	A	B	A	A	B	B
3B	AX-109352341	A	B	B	A	A	A	A	A	B	A	A	A	A	A	B	B	A	B	B	A	B	A	B	A	A	A	A	B	A	A	B	B	B	A	B	A	B	B	B	B	A	B	A	B	A	A	B	B
3B	AX-108756958	A	B	B	A	A	A	A	A	B	A	A	A	A	A	B	B	A	B	B	A	B	A	B	A	A	A	A	B	A	A	B	B	B	A	B	A	B	B	B	B	A	B	A	B	A	A	B	B
3B	AX-110469464	A	B	B	A	A	A	A	A	B	A	A	A	A	A	B	B	A	B	B	A	B	A	B	A	X	A	A	B	A	A	B	B	B	A	B	A	B	B	B	B	A	B	A	B	A	A	B	B
3B	AX-109600737	A	B	B	A	A	A	A	A	B	A	A	A	A	A	B	B	A	B	B	A	B	A	B	A	A	A	A	B	A	A	B	B	B	A	B	A	B	B	B	B	A	B	A	B	A	A	B	B
3B	AX-110538297	A	B	B	A	A	A	A	A	B	A	A	A	A	A	B	B	A	B	B	A	B	A	B	A	A	A	A	B	A	A	B	B	B	A	B	A	B	B	B	B	A	B	A	B	A	A	B	B
3B	AX-110933729	A	B	B	A	A	A	A	A	B	A	A	A	A	A	B	B	A	B	B	A	B	A	B	A	A	A	A	B	A	A	B	B	B	A	B	A	B	B	B	B	A	B	A	B	A	A	B	B
3B	AX-109387441	A	B	B	A	A	A	A	A	B	A	A	A	A	A	B	B	A	B	B	A	B	A	B	A	A	A	A	B	A	B	B	B	A	A	B	A	B	B	B	B	A	B	A	B	A	A	B	B
3B	AX-109345409	A	B	B	A	A	A	A	A	B	A	A	A	A	A	B	B	A	B	B	A	B	A	B	A	A	A	A	B	A	B	A	B	A	A	A	A	B	B	B	B	A	B	A	B	A	A	B	B
3B	AX-109285798	A	B	B	A	A	A	A	A	B	A	A	A	A	A	B	B	A	B	B	A	B	A	B	A	A	A	A	B	A	B	B	B	A	A	A	A	B	B	B	B	A	B	A	B	A	A	B	B
3B	AX-109923656	A	B	B	A	A	A	A	A	B	A	A	A	A	A	B	B	A	B	B	A	B	A	B	A	X	A	A	B	A	B	A	B	A	A	A	A	B	B	B	B	A	B	A	B	A	A	B	B
3B	AX-110552499	A	B	B	A	A	A	A	A	B	A	A	A	A	A	B	B	A	B	B	A	B	A	B	A	X	A	A	B	A	B	A	B	A	A	A	A	B	B	B	B	A	B	A	B	A	A	B	B
3B	AX-94585575	A	B	B	A	A	A	A	A	B	A	A	A	A	A	B	B	A	B	B	A	B	A	B	A	A	A	A	B	A	B	A	B	A	A	A	A	B	B	B	B	A	B	A	B	A	A	B	B
3B	AX-108859880	A	B	B	A	A	A	A	A	B	A	A	A	B	A	B	B	A	A	B	A	B	A	B	A	A	B	A	B	A	B	A	B	A	A	A	A	B	B	A	B	A	X	A	B	A	A	A	B
3B	AX-108843497	A	A	A	A	A	A	A	A	B	A	A	A	B	A	B	B	A	A	B	A	B	A	B	A	A	B	A	B	A	B	A	B	A	A	A	A	B	B	A	B	A	A	A	B	A	A	A	A
3B	AX-110917789	B	A	A	A	A	A	A	A	B	A	A	A	B	A	B	B	A	A	B	A	B	A	B	A	A	B	A	B	X	B	A	B	A	A	A	A	B	B	A	B	A	A	A	B	A	A	X	A
3B	AX-109949824	B	B	B	A	A	A	A	A	A	B	A	A	B	A	B	B	A	A	B	B	B	A	B	A	X	X	A	B	X	A	A	B	A	A	B	A	B	B	A	B	A	B	B	B	A	B	A	A
3B	AX-108759829	B	B	B	A	A	A	A	A	A	B	A	A	B	A	B	B	A	A	B	B	B	A	B	A	B	X	A	B	X	A	A	B	A	A	B	A	B	B	A	B	A	B	B	B	A	B	A	A
3B	AX-109425901	A	B	B	A	A	A	A	A	A	B	A	A	B	A	B	B	A	A	B	B	B	A	B	A	B	A	A	B	X	A	A	A	A	A	B	A	B	B	A	B	B	B	B	B	A	B	A	A
3B	AX-108838049	A	B	B	A	A	A	A	A	A	B	A	A	B	A	B	B	A	A	B	B	B	A	B	A	B	A	A	B	X	A	A	A	A	A	B	A	B	B	A	B	B	B	B	B	B	A	A	A
3B	AX-108742757	A	B	B	A	A	A	A	A	A	B	A	A	B	A	B	B	A	A	B	B	B	A	B	A	B	A	A	B	X	A	A	A	A	A	B	A	B	B	A	B	B	B	B	B	B	A	A	A
3B	AX-110122585	A	B	B	A	A	A	A	A	A	B	A	A	B	A	B	B	A	A	B	B	B	A	B	A	B	A	A	B	X	A	A	A	A	A	B	A	B	B	A	B	B	B	B	B	B	A	A	A
3D	AX-111149329	A	B	A	A	A	A	A	A	X	A	B	B	A	A	B	B	B	A	A	A	A	A	A	B	B	B	B	B	X	A	B	B	B	B	B	B	A	B	B	B	A	B	B	B	B	B	A	B
3D	AX-108870700	A	B	A	A	A	A	A	A	A	A	B	B	A	A	B	B	B	A	A	A	A	A	A	B	B	B	B	B	X	A	B	B	B	B	B	B	A	B	B	B	A	B	B	B	B	B	A	B
3D	AX-111073783	A	B	A	A	A	A	X	A	A	A	B	B	A	A	B	B	B	X	X	A	A	A	A	B	B	B	B	B	X	A	B	B	B	B	B	B	A	B	B	B	A	B	B	B	B	B	X	B
3D	AX-109917533	A	B	A	A	A	A	X	A	A	A	B	B	A	A	B	B	B	X	X	A	A	A	A	B	B	B	B	B	X	A	B	B	B	B	B	B	A	B	B	B	A	B	B	B	B	B	X	B
3D	AX-182078026	A	B	A	A	A	A	A	A	A	A	B	B	A	A	B	B	B	X	A	A	A	A	A	B	B	B	B	B	B	A	B	B	B	B	B	B	A	B	B	B	A	B	B	B	B	B	A	B
3D	AX-110385725	A	X	A	A	A	A	A	A	A	A	B	B	A	A	X	X	X	A	A	A	A	A	A	X	B	X	X	B	X	A	B	X	X	X	B	X	A	X	X	X	A	X	X	B	X	X	A	B
3D	AX-109459945	X	X	X	A	A	X	X	A	X	A	X	X	X	A	A	A	X	A	A	A	X	X	A	X	X	A	A	A	A	A	X	X	X	X	X	A	A	A	X	A	A	X	X	A	A	X	A	X
3D	AX-109878029	B	B	B	A	A	B	B	A	B	A	B	B	B	A	A	A	B	A	A	A	B	B	A	B	B	A	A	A	A	A	B	B	B	B	B	A	A	B	B	A	A	B	B	A	A	B	A	B
3D	AX-110045249	B	B	B	A	A	B	B	A	B	A	B	B	B	A	A	A	B	A	A	A	B	B	A	B	B	A	A	A	X	B	B	B	B	B	B	A	B	B	B	A	A	B	B	A	B	B	A	B
3D	AX-108852641	B	B	B	B	A	A	A	B	B	B	B	X	B	A	A	A	B	B	A	B	A	B	B	B	B	B	B	B	A	B	B	A	A	B	A	A	B	A	B	X	A	A	A	A	B	B	B	B
3D	AX-108762281	B	B	B	B	A	A	A	B	B	B	B	X	B	B	A	A	B	B	A	B	A	B	B	B	B	B	A	B	A	B	B	A	A	B	A	A	B	B	B	A	B	B	A	A	A	B	B	B
3D	AX-110376389	B	B	A	B	A	A	A	B	B	B	B	X	A	B	A	A	B	B	A	B	A	A	B	A	X	B	A	B	X	B	B	A	A	B	A	A	B	B	B	A	A	B	A	B	A	B	B	A
3D	AX-110237963	X	B	A	B	A	B	A	B	B	B	B	B	A	B	X	X	B	A	A	B	A	A	B	A	B	B	A	B	X	A	B	A	A	B	A	A	B	B	B	A	A	B	A	B	A	B	B	A
3D	AX-89444624	X	B	A	B	A	B	A	B	B	B	B	X	A	B	X	X	B	A	A	B	A	A	B	A	B	B	A	B	X	A	B	A	A	B	B	A	B	B	B	A	A	B	A	B	A	B	B	A
3D	AX-110493936	B	B	A	A	A	B	A	B	B	B	B	X	A	B	X	X	B	A	A	B	A	A	B	A	B	B	A	B	X	A	B	A	A	B	B	A	B	B	B	B	A	B	A	B	A	B	B	A
3D	AX-111934532	B	B	A	A	A	B	A	B	B	B	B	X	A	B	X	X	B	A	A	B	A	A	B	A	B	B	A	B	X	A	B	A	A	B	B	A	B	B	B	B	A	B	A	B	A	B	B	A
3D	AX-110928853	B	B	A	A	A	B	A	B	B	B	B	X	A	B	X	X	B	A	A	B	A	A	B	A	B	B	A	B	X	A	B	A	A	B	B	A	B	B	B	B	A	B	A	B	A	B	B	A
3D	AX-109466386	A	A	A	A	A	A	A	B	B	B	B	X	A	B	A	A	A	A	A	B	A	A	B	A	B	A	A	B	X	A	B	A	A	B	B	A	B	B	B	A	A	A	A	B	A	B	B	A
3D	AX-108756011	A	A	A	B	A	A	A	B	B	B	B	X	A	B	A	A	A	A	A	B	A	A	B	A	B	A	A	B	X	A	B	A	A	B	B	A	B	B	B	A	A	A	A	B	A	B	B	A
3D	AX-110215504	A	A	A	B	A	A	A	B	B	B	B	X	A	B	A	A	A	A	A	B	A	A	B	A	B	A	A	B	X	A	B	A	A	B	A	A	B	B	B	A	A	A	A	B	A	B	B	A
3D	AX-109859243	A	A	A	A	A	A	A	B	B	B	B	X	A	B	A	A	A	A	A	B	A	A	B	A	B	A	A	B	X	A	B	A	A	B	B	A	B	B	B	A	A	A	A	B	A	B	B	A
3D	AX-89577616	A	A	A	A	A	A	A	B	B	B	B	X	A	B	A	A	A	A	A	B	A	A	B	A	B	A	A	B	X	A	B	A	A	B	B	A	B	B	B	A	A	A	A	B	A	B	B	B
3D	AX-109928860	A	A	A	A	A	A	A	B	B	A	B	B	A	B	A	A	A	A	A	B	A	A	B	A	B	A	A	B	X	A	B	A	A	B	B	A	B	B	B	A	A	A	A	B	A	B	B	B
3D	AX-111027124	A	A	A	A	A	A	A	B	B	A	B	B	A	B	A	A	A	A	A	B	A	A	B	A	B	A	A	B	X	A	B	A	A	B	B	A	B	B	B	A	A	A	A	B	A	B	B	B
3D	AX-109383426	B	B	B	A	A	B	A	B	B	B	B	B	A	B	X	X	B	A	A	B	A	A	B	B	B	B	A	B	X	A	B	A	B	B	B	A	B	B	B	B	B	B	A	B	A	A	B	B
3D	AX-108891293	B	B	B	A	A	B	A	B	B	B	B	B	A	B	X	X	B	A	A	B	A	A	B	B	B	B	A	B	X	A	B	A	B	B	B	A	B	B	B	B	B	B	A	B	A	A	B	B
3D	AX-109999625	A	A	A	B	A	A	A	B	B	B	A	B	A	B	A	A	A	A	A	B	A	A	A	A	B	A	A	B	X	A	B	B	A	B	B	A	B	B	B	A	A	A	A	A	A	B	B	B
3D	AX-109453451	A	A	A	B	A	A	A	B	B	B	A	B	A	B	A	A	A	A	A	B	A	A	A	A	B	A	A	B	X	A	B	B	A	B	B	A	B	B	B	A	A	A	A	A	A	B	B	B
3D	AX-89337262	B	A	B	B	A	B	B	B	B	B	A	B	A	B	A	A	B	A	A	A	A	A	A	B	B	B	A	A	X	B	B	B	A	B	B	A	B	B	B	B	B	B	A	A	B	A	B	A
3D	AX-110815872	B	A	B	B	A	B	B	B	B	B	A	B	A	B	A	A	B	B	A	A	A	A	A	B	B	B	A	A	X	B	B	B	A	B	B	A	B	B	B	B	B	B	A	B	B	A	B	A
3D	AX-109281427	B	A	B	B	A	B	B	B	B	B	A	B	A	B	A	A	B	B	A	A	A	A	A	B	B	B	A	A	X	B	B	B	A	B	B	A	B	B	B	B	B	B	A	B	B	A	B	A
3D	AX-108729781	B	A	A	B	A	B	B	B	B	B	A	A	A	B	A	A	B	B	A	B	A	A	A	B	A	B	A	A	X	B	B	B	A	B	B	A	B	B	A	B	A	A	A	B	B	A	B	A
3D	AX-111109273	B	A	A	B	A	B	B	B	B	B	A	A	A	B	A	A	B	B	A	B	A	A	A	B	A	B	A	A	X	B	B	B	A	B	B	A	B	X	A	B	A	A	A	B	B	A	B	A
3D	AX-109980905	A	A	A	B	A	A	B	B	B	B	A	A	A	B	A	A	A	B	A	A	A	A	A	A	A	A	A	A	B	B	B	B	A	B	B	A	B	B	B	A	A	A	A	B	A	A	B	A
3D	AX-109402106	A	A	A	B	A	A	B	B	B	B	A	A	A	B	A	A	A	B	A	A	A	A	A	A	X	A	A	A	B	B	B	B	A	B	B	A	B	B	B	A	A	A	A	B	A	A	B	A
3D	AX-110495749	A	A	A	B	A	A	B	B	B	B	A	A	A	B	A	A	A	B	A	A	A	A	A	A	A	A	A	A	B	B	B	B	A	B	B	A	B	B	B	A	A	A	A	B	A	A	B	A
3D	AX-109799345	A	A	A	B	A	A	B	B	B	B	A	A	A	B	A	A	A	B	A	A	A	A	A	A	A	A	A	A	B	B	B	B	A	B	B	A	B	B	B	A	A	A	A	B	A	A	B	A
3D	AX-111521227	A	A	A	B	A	A	B	B	B	B	A	A	A	B	A	A	A	B	A	A	A	A	A	A	A	A	A	A	B	B	B	B	A	B	B	A	B	B	B	A	A	A	A	B	A	A	B	A
3D	AX-111624595	B	A	A	A	A	B	B	B	A	B	A	A	B	B	A	A	A	A	A	B	A	B	A	A	A	B	B	B	X	A	X	B	B	B	A	A	A	B	A	A	A	A	A	A	B	A	B	A
3D	AX-110772653	B	A	A	A	A	B	B	B	A	B	A	A	B	B	A	A	A	A	A	B	A	B	A	A	A	B	B	B	X	A	X	B	B	B	A	A	A	B	A	A	A	A	A	A	B	A	B	A
3D	AX-110398452	B	A	A	A	A	B	B	B	A	B	A	A	B	B	A	A	A	A	A	B	A	B	A	A	A	B	B	B	X	A	X	B	A	B	A	A	A	B	A	A	A	A	A	A	B	A	B	A
3D	AX-111479535	B	A	A	A	A	B	B	B	A	A	A	A	B	B	A	A	A	A	A	B	A	B	B	A	A	B	B	B	A	A	A	B	A	B	B	A	A	B	A	A	A	A	A	A	B	A	B	A
3D	AX-109901692	B	A	B	A	A	B	B	B	A	B	B	A	A	B	A	A	A	A	B	A	B	B	B	B	B	B	B	B	A	A	A	B	A	B	B	A	B	B	A	A	B	B	A	A	A	B	B	A
4A	AX-110623825	B	B	A	B	B	B	B	A	B	B	B	A	X	A	B	B	B	B	B	A	B	B	B	A	A	A	A	A	X	B	B	B	B	A	B	B	A	B	B	B	B	A	B	A	B	A	B	B
4A	AX-110498003	B	B	B	B	B	A	B	B	B	B	B	B	B	A	A	A	B	B	B	B	B	B	B	A	B	B	B	A	B	B	A	A	A	A	B	B	A	X	B	X	A	A	B	A	B	A	B	B
4A	AX-110572606	B	B	B	B	B	A	B	B	B	B	B	B	B	A	A	A	B	B	B	B	B	B	B	A	B	B	B	A	X	B	A	A	A	A	B	B	A	X	B	A	A	A	B	A	B	A	B	B
4A	AX-110502952	B	B	B	B	A	A	B	X	B	B	B	B	B	A	A	A	B	B	B	B	B	B	B	A	B	B	B	A	X	B	A	A	A	A	B	B	A	B	B	A	A	A	B	A	B	A	B	B
4A	AX-111516807	B	B	B	B	A	A	B	B	B	B	B	B	B	A	A	A	B	A	B	B	B	B	B	A	B	B	B	A	X	B	A	A	A	A	A	B	A	B	B	A	A	A	B	A	B	A	B	B
4A	AX-110594565	B	B	B	B	B	A	B	X	B	B	B	B	B	A	A	A	B	A	B	B	B	B	B	A	B	B	B	A	X	B	A	A	A	A	A	A	A	B	B	A	A	A	B	A	B	A	B	B
4A	AX-109417674	B	B	B	B	B	A	B	B	B	B	B	B	B	A	A	A	B	A	B	B	B	B	B	A	B	B	B	A	X	B	A	A	A	A	A	B	A	B	B	A	A	A	B	A	B	A	B	B
4A	AX-111620556	B	B	B	B	B	A	B	B	B	B	B	B	B	A	A	A	B	A	B	B	B	B	B	A	B	B	B	A	X	B	A	A	A	A	A	B	A	B	B	A	A	A	B	A	B	A	B	B
4A	AX-109329316	B	B	B	B	B	A	B	X	B	B	B	B	B	A	A	A	B	A	B	B	B	B	B	A	B	B	B	A	X	B	A	A	A	A	A	B	A	B	B	A	A	A	B	A	B	A	B	B
4A	AX-109873138	B	B	B	B	B	A	B	B	B	B	B	B	B	A	A	A	B	A	B	B	B	B	B	A	B	B	B	A	X	B	A	A	A	A	A	B	A	B	B	A	A	A	B	A	B	A	B	B
4A	AX-110400967	B	B	B	B	B	A	B	B	B	B	B	B	B	A	A	A	B	A	B	B	B	B	B	A	B	B	B	A	X	B	A	A	A	A	A	B	A	B	B	A	A	A	B	A	B	A	B	B
4A	AX-108815871	B	B	B	B	B	A	B	B	B	B	B	B	B	A	A	A	B	A	B	X	B	B	B	B	B	B	B	A	X	B	A	A	A	A	A	B	A	B	B	A	A	A	B	B	B	A	B	A
4A	AX-108954112	B	B	B	B	B	A	B	B	B	A	B	B	B	B	A	A	B	A	B	X	B	B	B	B	B	A	B	A	X	B	A	A	A	A	A	B	A	B	B	A	A	A	B	B	B	A	B	A
4A	AX-111629044	B	B	B	B	B	A	B	B	B	A	B	B	B	B	A	A	B	A	B	X	B	B	B	B	B	A	B	A	X	B	A	A	A	A	A	B	A	B	B	A	A	A	B	B	B	A	B	A
4A	AX-109821994	B	B	B	B	B	A	B	B	B	A	B	B	B	B	A	A	B	A	B	X	B	B	B	B	B	A	B	A	X	B	A	A	A	A	A	B	A	B	B	A	A	A	B	B	B	A	B	A
4A	AX-110441897	B	B	B	B	B	A	B	B	B	A	B	B	B	B	A	A	B	A	B	X	B	B	B	B	B	A	B	A	X	B	A	A	A	A	A	B	A	B	B	A	A	A	B	B	B	A	B	A
4A	AX-110411289	B	B	B	B	B	A	B	B	B	A	B	B	B	B	A	A	B	A	B	X	B	B	B	B	B	A	B	A	X	B	A	A	A	A	A	A	A	B	B	A	A	A	B	B	B	A	B	A
4A	AX-109375154	B	B	B	A	B	A	B	B	B	A	B	B	B	B	A	A	B	A	B	X	B	B	B	B	B	A	B	A	X	B	A	A	A	A	A	A	A	B	B	A	A	A	B	B	B	A	B	A
4A	AX-111524868	B	B	B	A	B	A	B	B	B	A	B	B	B	B	A	A	B	A	B	X	B	B	B	B	A	A	B	A	X	B	A	A	A	A	A	A	A	B	B	A	A	A	B	B	B	A	B	A
4A	AX-110422223	B	B	B	A	B	A	B	B	B	A	B	B	B	B	A	A	B	A	B	X	B	B	B	B	A	A	B	A	X	B	A	A	A	A	A	A	A	B	B	A	A	A	B	B	B	A	B	A
4A	AX-111124943	B	B	B	A	B	A	B	B	B	A	B	B	B	B	A	A	X	A	B	X	A	B	B	B	A	A	B	A	X	B	A	A	A	A	A	A	A	B	B	A	A	A	B	B	B	A	B	A
4A	AX-110496172	B	B	B	A	B	A	B	B	B	A	B	B	B	B	A	A	X	A	B	X	A	B	B	B	A	A	B	A	X	B	A	A	A	A	A	A	A	B	B	A	A	A	B	B	B	A	B	A
4A	AX-110941433	B	B	B	A	B	A	B	B	B	A	B	B	B	B	A	A	X	A	B	X	A	B	B	B	A	A	B	A	X	B	A	A	A	A	A	A	A	B	B	A	A	A	B	B	B	A	B	A
4A	AX-95142576	B	B	B	A	B	A	B	B	B	A	B	B	B	B	A	A	X	A	B	A	A	B	B	B	A	A	B	A	X	B	A	A	A	A	A	A	A	B	B	A	A	A	B	B	B	A	B	A
4A	AX-89739538	B	B	B	A	B	A	B	B	B	A	B	B	B	B	A	A	X	A	B	A	A	B	B	B	A	A	B	A	X	B	A	A	A	A	A	A	A	B	B	A	A	A	B	B	B	A	B	A
4A	AX-110388975	B	B	B	A	B	A	B	B	B	A	B	B	B	B	A	A	X	A	B	A	A	B	B	B	A	A	B	A	X	B	A	A	A	A	A	A	A	B	B	A	A	A	B	B	B	A	B	A
4A	AX-108889870	B	B	B	A	B	A	B	B	B	A	B	B	B	B	A	A	X	A	B	A	A	B	B	B	A	A	B	A	X	B	A	A	A	A	A	A	A	B	B	A	A	A	B	B	B	A	B	A
4A	AX-110971879	B	B	B	A	B	A	B	B	B	A	B	B	B	B	A	A	X	B	B	A	A	B	B	B	A	A	B	A	X	B	A	A	A	A	A	A	A	B	A	A	A	A	A	B	B	A	B	A
4A	AX-110503209	B	B	B	A	B	A	B	B	B	A	B	B	B	B	A	A	X	B	B	A	A	B	B	B	A	A	B	A	X	B	A	A	A	A	A	A	A	B	A	A	A	A	A	B	B	A	B	A
4A	AX-111584564	B	B	B	A	B	A	B	B	B	A	B	B	B	B	A	A	X	B	B	A	A	B	B	B	A	A	B	A	X	B	A	A	A	A	A	A	A	B	A	A	A	A	A	B	B	A	B	A
4A	AX-108751023	B	B	B	A	B	A	B	B	B	A	B	B	B	B	A	A	X	B	B	A	A	B	B	B	A	A	B	A	X	B	A	A	A	A	A	A	A	B	A	A	A	A	A	B	B	A	B	A
4A	AX-109860616	B	B	B	A	B	A	B	B	B	A	B	B	B	B	A	A	X	B	B	A	A	B	B	B	A	A	B	A	X	B	A	A	A	A	A	A	A	B	A	A	A	A	A	B	B	A	B	A
4A	AX-109411376	A	B	B	A	B	A	B	B	B	A	B	B	B	B	A	A	X	B	B	A	A	B	B	A	A	A	B	A	X	B	A	B	A	A	A	A	A	B	A	A	A	A	A	B	B	A	B	A
4A	AX-108732542	A	B	B	A	B	A	B	B	B	A	B	B	B	B	A	A	X	B	B	A	A	B	B	A	A	A	B	A	X	B	A	B	A	A	A	A	A	B	A	A	A	A	A	B	B	A	B	A
4A	AX-110551774	A	B	B	A	B	A	B	B	B	A	B	B	B	B	A	A	X	B	B	A	A	B	B	A	A	A	B	A	X	B	A	B	A	B	A	A	A	B	A	A	A	A	A	B	B	A	B	A
4A	AX-110525414	A	B	B	A	B	A	B	A	B	A	B	B	B	B	A	A	X	B	B	A	A	B	B	A	A	A	B	A	B	B	A	B	A	B	A	A	A	B	A	A	A	A	A	B	B	A	B	A
4A	AX-111190701	A	B	B	A	B	A	B	A	B	A	B	B	B	B	A	A	X	B	B	A	A	B	B	A	A	A	B	A	B	B	A	B	A	B	A	A	A	B	A	A	A	A	A	B	B	A	B	A
4A	AX-111282900	A	B	B	A	B	A	B	A	B	A	B	B	B	B	A	A	X	B	B	A	A	B	B	A	A	A	B	A	B	B	A	B	A	B	A	A	A	B	A	A	A	A	A	B	B	A	B	A
4A	AX-111679727	A	B	B	A	B	A	B	A	B	A	B	B	B	B	A	A	X	B	B	A	A	B	B	A	A	A	B	A	B	B	A	B	A	B	A	A	A	B	A	A	A	A	A	B	B	A	B	A
4A	AX-110667940	A	B	B	A	B	A	B	A	B	A	B	B	B	B	A	A	X	B	B	A	A	B	B	A	A	A	B	A	B	B	A	B	A	B	A	A	A	B	A	A	A	A	A	B	B	A	B	A
4A	AX-111587091	A	B	B	A	B	A	B	A	B	A	B	B	B	B	A	A	X	B	B	A	A	B	B	A	A	A	B	A	B	B	A	B	A	B	A	A	A	B	A	A	A	A	A	B	B	A	B	A
4A	AX-109997716	A	B	B	A	B	A	B	A	B	A	B	B	B	B	A	A	X	B	B	A	A	B	B	A	A	A	B	A	B	B	A	B	A	B	A	A	A	B	A	A	A	A	A	B	B	A	B	A
4A	AX-109506032	A	B	B	A	B	A	B	A	B	A	B	B	B	B	A	A	X	B	B	A	A	B	B	A	A	A	B	A	B	B	A	B	A	B	A	A	A	B	A	A	A	A	A	B	B	A	B	A
4A	AX-109581996	A	B	B	A	B	A	B	A	B	A	B	B	B	B	A	A	X	B	B	A	A	B	B	A	A	A	B	A	B	B	A	B	A	B	A	A	A	B	A	A	A	A	A	B	B	A	B	A
4A	AX-110912744	A	B	B	A	B	A	B	A	B	A	B	B	B	B	A	A	X	B	B	A	A	B	B	A	A	A	B	A	B	B	A	B	A	B	A	A	A	B	A	A	A	A	A	B	B	A	B	A
4A	AX-111067996	A	B	B	A	B	A	B	A	B	A	B	B	B	B	A	A	X	B	B	A	A	B	B	A	A	A	B	A	B	B	A	B	A	B	A	A	A	B	A	A	A	A	A	B	B	A	B	A
4A	AX-111635462	A	B	B	A	B	A	B	A	B	A	B	B	B	B	A	A	B	B	B	A	A	B	B	A	A	A	B	A	B	B	A	B	A	B	A	A	A	B	A	A	A	A	A	B	B	A	B	A
4A	AX-109849616	A	B	B	A	B	A	B	A	B	A	B	B	B	B	A	A	X	B	B	A	A	B	B	A	A	A	B	A	B	B	A	B	A	B	A	A	A	B	A	A	A	A	A	B	B	A	B	A
4A	AX-109330895	A	B	B	A	B	A	B	A	B	A	B	B	B	B	A	A	X	B	B	A	A	B	B	A	A	A	B	A	B	B	A	B	A	B	A	A	A	B	A	A	A	A	A	B	B	A	B	A
4A	AX-111122406	A	B	B	A	B	A	B	A	B	A	B	B	B	B	A	A	X	B	B	A	A	B	B	A	A	A	B	A	B	B	A	B	A	B	A	A	A	B	A	A	A	A	A	B	B	A	B	A
4A	AX-111014081	A	B	B	A	B	A	B	A	B	A	B	B	B	B	A	A	X	B	B	A	A	B	B	A	X	A	B	A	B	B	A	B	A	B	A	A	A	B	A	A	A	A	A	B	B	A	B	A
4A	AX-109354728	A	B	B	A	B	A	B	A	B	A	B	B	B	B	A	A	X	B	B	A	A	B	B	A	A	A	B	A	B	B	A	B	A	B	A	A	A	B	A	A	A	A	A	B	B	A	B	A
4A	AX-110552751	A	B	B	A	B	A	B	A	B	A	B	B	B	B	A	A	X	B	B	A	A	B	B	A	A	A	B	A	B	B	A	B	A	B	A	A	A	B	A	A	A	A	A	B	B	A	B	A
4A	AX-110544730	A	B	B	A	B	A	B	A	B	A	B	B	B	B	A	A	X	B	B	A	A	B	B	A	A	A	B	A	B	B	A	B	A	B	A	A	A	B	A	A	A	A	A	B	B	A	B	A
4A	AX-108995509	A	B	B	A	B	A	B	X	B	X	B	B	B	B	A	A	B	B	B	A	A	B	B	A	A	A	B	A	B	B	A	B	A	B	A	A	A	B	A	A	A	A	A	B	B	A	B	A
4A	AX-110955621	A	B	B	A	B	A	B	A	B	B	B	B	B	B	A	A	X	B	B	A	A	B	B	A	A	A	B	A	B	B	A	B	A	B	A	A	A	B	A	A	A	A	A	B	B	A	B	A
4A	AX-111492177	A	B	B	A	B	A	B	A	B	B	B	B	B	B	A	A	X	B	B	A	A	B	B	A	X	A	B	A	B	B	A	B	A	B	A	A	A	B	A	A	A	A	A	B	B	A	B	A
4A	AX-109946109	A	B	B	A	B	A	B	A	B	B	B	B	B	X	A	A	X	B	B	A	A	B	B	A	A	A	B	X	B	B	A	B	A	B	A	A	A	B	A	A	A	A	A	B	B	A	B	A
4A	AX-108995460	A	B	B	A	B	A	B	A	B	B	B	B	B	B	A	A	X	B	B	A	A	B	B	A	A	A	B	A	B	B	A	B	A	B	A	A	A	B	A	A	A	A	A	B	B	A	B	A
4A	AX-111134111	A	B	B	A	B	A	B	A	B	B	B	X	B	B	A	A	X	B	B	A	A	B	B	A	A	A	B	A	B	B	A	B	A	B	A	A	A	B	A	A	A	A	A	B	B	A	B	A
4A	AX-110972299	A	B	B	A	B	A	B	A	B	B	B	B	B	B	A	A	X	B	B	A	A	B	B	A	A	A	B	A	B	B	A	B	A	B	A	A	A	B	A	A	A	A	A	B	B	A	B	A
4A	AX-109418813	A	X	B	A	X	A	B	A	B	X	B	B	B	B	A	A	X	B	B	A	A	B	B	A	A	A	B	A	B	B	A	B	A	B	A	A	A	X	A	A	A	A	A	X	B	A	X	A
4A	AX-111037527	A	B	B	A	B	A	B	A	B	B	B	B	B	B	A	A	X	B	B	A	A	B	B	A	A	A	B	A	B	B	A	B	A	B	A	A	A	B	A	A	A	A	A	B	B	A	B	A
4A	AX-109586259	A	B	B	A	B	A	B	A	B	B	B	B	B	B	A	A	X	B	B	A	A	B	B	A	A	A	B	A	B	B	A	B	A	B	A	A	A	B	A	A	A	A	A	B	B	A	B	A
4A	AX-109012904	A	B	B	A	B	A	B	A	B	B	B	B	B	B	A	A	X	B	B	A	A	B	B	A	A	A	B	A	X	B	A	B	A	B	A	A	A	B	A	A	A	A	A	B	B	A	B	A
4A	AX-108791064	A	B	B	A	B	A	B	A	B	B	B	B	B	B	A	A	X	B	B	A	A	B	B	A	A	A	B	A	B	B	A	B	A	B	A	A	A	B	A	A	A	A	A	B	B	A	B	A
4A	AX-109491833	A	B	B	A	B	A	B	A	B	B	B	B	B	B	A	A	X	B	B	A	A	B	B	A	A	A	B	A	B	B	A	B	A	B	A	A	A	B	A	A	A	A	A	B	B	A	B	A
4A	AX-111043895	A	B	B	A	B	A	B	A	B	B	B	B	B	B	A	A	X	B	B	A	A	B	B	A	A	A	B	A	B	B	A	B	A	B	A	A	A	B	A	A	A	A	A	B	B	A	B	A
4A	AX-110039247	A	B	B	A	B	A	B	A	B	B	B	B	B	B	A	A	X	B	B	A	A	B	B	A	X	A	B	A	B	B	A	B	A	B	A	A	A	B	A	A	A	A	A	B	B	A	B	A
4A	AX-109324565	A	B	B	A	B	A	B	A	B	B	B	B	B	B	A	A	X	B	B	A	A	B	B	A	A	A	B	A	B	B	A	B	A	B	A	A	A	B	A	A	A	A	A	B	B	A	B	A
4A	AX-109313089	A	B	B	A	B	A	B	A	B	B	B	B	B	B	A	A	X	B	B	A	A	B	B	A	A	A	B	A	B	B	A	B	A	B	A	A	A	B	A	A	A	A	A	B	B	A	B	A
4A	AX-109897504	A	B	B	A	B	A	B	A	B	B	B	B	B	B	A	A	X	B	B	A	A	B	B	A	A	A	B	A	B	B	A	B	A	B	A	A	A	B	A	A	A	A	A	B	B	A	B	A
4A	AX-110448656	A	B	B	A	B	A	B	A	B	B	B	B	B	B	A	A	X	B	B	A	A	B	B	A	A	A	B	A	B	B	A	B	A	B	A	A	A	B	A	A	A	A	A	B	B	A	B	A
4A	AX-108969300	A	B	B	A	B	A	B	A	B	B	B	B	B	B	A	A	X	B	B	A	A	B	B	A	A	A	B	A	B	B	A	B	A	B	A	A	A	B	A	A	A	A	A	B	B	A	B	A
4A	AX-110595501	A	B	B	A	B	A	B	A	B	B	B	B	B	B	A	A	X	B	B	A	A	B	B	A	A	A	B	A	B	B	A	B	A	B	A	A	A	B	A	A	A	A	A	B	B	A	B	A
4A	AX-109312810	A	B	B	A	X	A	B	A	B	B	B	B	B	B	A	A	X	B	B	A	A	B	B	A	A	A	B	A	X	B	A	B	A	B	A	A	A	X	A	A	A	A	A	B	B	A	X	A
4A	AX-110557442	A	B	B	A	B	A	B	A	B	B	B	B	B	B	A	A	X	B	B	A	A	B	B	A	A	A	B	A	B	B	A	B	A	B	A	A	A	B	A	A	A	A	A	B	B	A	B	A
4A	AX-110475420	A	B	B	A	B	A	B	A	B	B	B	B	B	B	A	A	X	B	B	A	A	B	B	A	A	A	B	A	B	B	A	B	A	B	A	A	A	B	A	A	A	A	A	B	B	A	B	A
4A	AX-111644366	A	B	B	A	B	A	B	A	B	B	B	B	B	B	A	A	X	B	B	A	A	B	B	A	X	A	B	A	B	B	A	B	A	B	A	A	A	B	A	A	A	A	A	B	B	A	B	A
4A	AX-109928095	A	B	B	A	B	A	B	A	B	B	B	B	B	B	A	A	X	B	B	A	A	B	B	A	A	A	B	A	B	B	A	B	A	B	A	A	A	B	A	A	A	A	A	B	B	A	B	A
4A	AX-109378399	A	B	B	A	B	A	B	A	B	B	B	B	B	B	A	A	X	B	B	A	A	B	B	A	A	A	B	A	B	B	A	B	A	B	A	A	A	B	A	A	A	A	A	B	B	A	B	X
4A	AX-109420461	A	B	B	A	B	A	B	A	B	B	B	B	B	B	A	A	X	B	B	A	A	B	B	A	A	A	B	A	B	B	A	B	A	B	A	A	A	X	A	A	A	A	A	B	B	A	B	A
4A	AX-111097741	A	B	B	A	B	A	B	A	B	B	B	B	B	B	A	A	X	B	B	A	A	B	B	A	A	A	B	A	B	B	A	B	A	B	A	A	A	B	A	A	A	A	A	B	B	A	B	A
4A	AX-110189943	A	B	B	A	B	A	B	A	B	B	B	B	B	B	A	A	A	B	B	A	A	B	B	A	A	A	B	A	B	B	A	B	A	B	A	A	A	B	A	A	A	A	A	B	B	A	B	A
4A	AX-109966230	A	B	B	A	B	A	B	A	B	B	B	B	B	B	A	A	X	B	B	A	A	B	B	A	A	A	B	A	B	B	A	B	A	B	A	A	A	B	A	A	A	A	A	B	B	A	B	A
4A	AX-111614310	A	B	B	A	B	A	B	A	B	B	B	B	B	B	A	A	X	B	B	A	A	B	B	A	A	A	B	A	B	B	A	B	A	B	A	A	A	B	A	A	A	A	A	B	B	A	B	A
4A	AX-110160936	A	B	B	A	B	A	B	A	B	B	B	B	B	B	A	A	X	B	B	A	A	B	B	A	A	A	B	A	B	B	A	B	A	B	A	A	A	B	A	A	A	A	A	B	B	A	B	A
4A	AX-109912320	A	B	B	A	B	A	B	A	B	B	B	B	B	B	A	A	X	B	B	A	A	B	B	A	A	A	B	A	B	B	A	B	A	B	A	A	A	B	A	A	A	A	A	B	B	A	B	A
4A	AX-111631423	A	B	B	A	B	A	B	A	B	B	B	B	B	B	A	A	X	B	B	A	A	B	B	A	X	A	B	A	B	B	A	B	A	B	A	A	A	B	A	A	A	A	A	B	B	A	B	A
4A	AX-109417418	A	B	B	A	B	A	B	A	B	B	B	B	B	B	A	A	X	B	B	A	A	B	B	A	A	A	B	A	B	B	A	B	A	B	A	A	A	B	A	A	A	A	A	B	B	A	B	A
4A	AX-111143353	A	B	B	A	B	A	B	A	B	B	B	B	B	B	A	A	X	B	B	A	A	B	B	A	A	A	B	A	B	B	A	B	A	B	A	A	A	B	A	A	A	A	A	B	B	A	B	A
4A	AX-111099020	A	B	B	A	B	A	B	A	B	B	B	B	B	B	A	A	X	B	B	A	A	B	B	A	A	A	B	A	B	B	A	B	A	B	A	A	A	B	A	A	A	A	A	B	B	A	B	A
4A	AX-108761059	A	B	B	A	B	A	B	A	B	B	B	B	B	B	A	A	X	B	B	X	A	B	B	A	A	A	B	A	B	B	A	B	A	B	A	A	A	B	A	A	A	A	A	B	B	A	B	A
4A	AX-111522120	A	B	B	A	B	A	B	A	B	B	B	B	B	B	A	A	X	B	B	A	A	B	B	A	A	A	B	A	B	B	A	B	A	B	A	A	A	B	A	A	A	A	A	B	B	A	B	A
4A	AX-109559120	A	B	B	A	B	A	B	A	B	B	B	B	B	B	A	A	X	B	B	A	A	B	B	A	A	A	B	A	B	B	A	B	A	B	A	A	A	B	A	A	A	A	A	B	B	A	B	A
4A	AX-111165448	A	B	B	A	B	A	B	A	B	B	B	B	B	B	A	A	X	B	B	A	A	B	B	A	A	A	B	A	B	B	B	B	A	B	A	A	A	B	A	A	A	A	A	B	B	A	B	A
4A	AX-86165104	A	B	B	A	B	A	B	A	B	B	B	B	B	B	A	A	X	B	B	A	A	B	B	A	A	A	B	A	B	B	B	B	A	B	A	A	A	B	A	A	A	A	A	B	B	A	B	A
4A	AX-109351676	A	B	B	A	B	A	B	A	B	B	B	B	B	B	A	A	X	B	B	A	A	B	B	A	X	A	B	A	B	B	B	B	A	B	A	A	A	B	A	A	A	A	A	B	B	A	B	A
4A	AX-111164022	A	B	B	A	B	A	B	A	B	B	B	B	B	B	A	A	X	B	B	A	A	B	B	A	A	A	B	A	B	B	B	B	A	B	A	A	A	B	A	A	A	A	A	B	B	A	B	A
4A	AX-109335943	A	B	B	A	B	A	B	A	B	B	B	B	B	B	A	A	X	B	B	A	A	B	B	A	A	A	B	A	B	A	B	B	A	B	A	A	A	B	A	A	A	A	B	B	B	A	B	A
4A	AX-111082463	A	B	B	A	B	A	B	A	B	B	B	B	B	B	A	A	X	B	B	A	A	B	B	A	A	A	X	A	B	A	B	B	A	B	A	A	A	X	A	A	A	A	B	B	B	A	B	A
4A	AX-110941777	A	B	B	A	B	A	B	A	B	B	B	B	B	B	A	A	X	B	B	A	A	B	B	A	A	A	A	A	B	A	B	B	A	B	A	A	A	B	A	A	A	A	B	B	B	A	B	A
4A	AX-111192688	A	B	B	A	B	A	B	A	B	B	B	B	B	B	A	A	X	B	B	A	A	B	B	A	X	A	A	A	B	A	B	B	A	B	A	A	A	B	A	A	A	X	B	B	B	A	B	A
4A	AX-110740225	A	B	B	A	B	A	B	X	B	B	B	B	B	B	A	A	X	B	B	A	A	B	B	A	A	A	A	A	B	A	B	B	A	B	A	A	A	B	A	A	A	A	B	B	B	A	B	A
4A	AX-109527362	A	B	B	A	B	A	B	A	B	B	B	B	B	B	A	A	X	B	B	A	A	B	B	A	A	A	A	A	B	A	B	B	A	B	A	A	A	B	A	A	A	A	B	B	B	A	B	A
4A	AX-110517615	A	B	B	A	B	A	B	A	B	B	B	B	B	B	A	A	X	B	B	A	A	B	B	A	A	A	A	A	B	A	B	B	A	B	A	A	A	B	A	A	A	A	B	B	B	A	B	A
4A	AX-109490376	A	B	B	A	B	A	B	A	B	B	B	B	B	B	A	A	X	B	B	A	A	B	B	A	A	A	A	A	B	A	B	A	A	B	A	A	A	B	A	A	A	A	B	B	B	A	B	A
4A	AX-109398960	A	B	B	A	B	A	B	A	B	B	B	B	B	B	A	A	X	B	B	A	A	B	B	A	A	A	A	A	B	A	B	A	A	B	A	A	A	B	A	A	A	A	B	B	B	A	B	A
4A	AX-109307896	A	B	B	A	B	A	B	A	B	B	B	B	B	B	A	A	X	B	B	A	A	B	B	A	A	A	A	A	B	A	B	A	A	B	A	A	A	B	A	A	A	A	B	B	B	A	B	A
4A	AX-109500638	A	B	B	A	B	A	B	A	B	B	B	B	B	B	A	A	X	B	B	A	A	B	B	A	X	A	A	A	B	A	B	A	A	B	A	A	A	B	A	A	A	A	B	B	B	A	B	A
4A	AX-110016016	A	B	B	A	B	A	B	A	B	B	B	B	B	B	A	A	X	B	B	A	A	B	B	A	A	A	A	A	B	A	B	A	A	B	A	A	A	B	A	A	A	A	B	B	B	A	B	A
4A	AX-109563449	A	B	B	A	B	A	B	A	B	B	B	B	B	B	A	A	X	B	B	A	A	B	B	A	A	A	A	A	B	A	B	A	A	B	A	A	A	B	A	A	A	A	B	B	B	A	X	A
4A	AX-109509506	A	B	B	A	B	A	B	A	B	B	B	B	B	B	A	A	X	B	B	A	A	B	B	A	A	A	A	A	B	A	B	A	A	B	A	A	A	B	A	A	A	A	B	B	B	A	B	A
4A	AX-109547195	A	B	B	A	B	A	B	A	B	X	B	B	B	B	A	A	X	B	B	A	A	B	B	A	A	A	A	A	B	A	B	B	A	B	A	A	A	B	A	A	A	A	B	B	B	A	B	A
4A	AX-108972249	A	X	B	A	B	A	X	A	B	B	X	B	B	B	A	A	X	B	B	A	A	B	B	A	A	A	A	A	X	A	B	B	A	B	A	A	A	B	A	A	A	A	B	X	B	A	B	A
4A	AX-110457242	A	B	B	A	B	A	B	A	B	B	B	B	B	B	A	A	X	B	B	A	A	B	B	A	A	A	A	A	B	A	B	B	A	B	A	A	A	B	A	A	A	A	B	B	B	A	B	A
4A	AX-109987959	A	B	B	A	B	A	B	A	B	B	B	B	B	B	A	A	X	B	B	A	A	B	B	A	A	A	B	A	B	A	B	B	A	B	A	A	A	B	A	A	A	A	B	B	B	A	B	A
4A	AX-110954698	A	B	B	A	B	A	B	A	B	B	B	B	B	B	A	A	X	B	B	A	A	B	B	A	A	A	B	A	B	A	B	B	A	B	A	A	A	B	A	A	A	A	B	B	B	A	B	A
4A	AX-111218915	A	B	B	A	B	A	B	A	B	B	B	B	B	B	A	A	X	B	B	A	A	B	B	A	A	A	B	A	B	A	B	B	A	B	A	A	A	B	A	A	A	A	B	B	B	A	B	A
4A	AX-109522359	A	B	B	A	B	A	B	A	B	B	B	B	B	B	A	A	X	B	B	A	A	B	B	A	A	A	B	A	B	A	B	B	A	B	A	A	A	B	A	A	A	A	B	B	B	A	B	A
4A	AX-111527637	A	B	B	A	B	A	B	A	B	B	B	B	B	B	A	A	X	B	B	A	A	B	B	A	A	A	B	A	B	A	B	B	A	B	A	A	A	B	A	A	A	A	B	B	B	A	B	A
4A	AX-108791065	A	B	B	A	B	A	B	A	B	B	B	B	B	B	A	A	X	B	B	A	A	B	B	A	A	A	B	A	B	A	B	B	A	B	A	A	A	B	A	A	A	A	B	B	B	A	B	A
4A	AX-111004006	A	B	B	A	B	A	B	A	B	B	B	B	B	B	A	A	X	B	B	A	A	B	B	A	A	A	B	A	B	A	B	B	A	B	A	A	A	B	A	A	A	A	B	B	B	A	B	A
4A	AX-111139264	A	B	B	A	B	A	B	A	B	B	B	B	B	B	A	A	X	B	B	A	A	B	B	A	A	A	B	A	B	A	B	B	A	B	A	A	A	B	A	A	A	A	B	B	B	A	B	A
4A	AX-110645577	A	B	B	A	B	A	B	A	B	B	B	B	B	B	A	A	X	B	B	A	A	B	B	A	A	A	B	A	B	A	B	B	A	B	A	A	A	B	A	A	A	A	B	B	B	A	B	A
4A	AX-111091521	A	B	B	A	B	A	B	A	B	B	B	B	B	B	A	A	X	B	B	A	A	B	B	A	A	A	B	A	B	A	B	B	A	B	A	A	A	B	A	A	A	A	B	B	B	A	B	A
4A	AX-109478972	A	B	B	A	B	A	B	A	B	B	B	B	B	B	A	A	X	B	B	A	A	B	B	A	A	A	B	A	B	A	B	B	A	B	A	A	A	B	A	A	A	A	B	B	B	A	B	A
4A	AX-111047367	A	B	B	A	B	A	B	A	B	B	B	B	B	B	A	A	X	B	B	A	A	B	B	A	A	A	B	A	B	A	B	B	A	B	A	A	A	B	A	A	A	A	B	B	B	A	B	A
4A	AX-110958863	A	B	B	A	B	A	B	A	B	X	B	B	B	B	A	A	X	B	B	A	A	B	B	A	A	A	B	A	B	A	B	B	A	B	A	A	A	B	A	A	A	A	B	B	B	A	B	A
4A	AX-111455414	A	B	B	A	B	A	B	A	B	B	B	B	B	B	A	A	X	B	B	A	A	B	B	A	A	A	B	A	B	A	B	B	A	B	A	A	A	B	A	A	A	A	B	B	B	A	B	A
4A	AX-110383389	A	B	B	A	B	A	B	A	B	B	B	B	B	B	A	A	X	B	B	A	A	B	B	A	A	A	B	A	B	A	B	B	A	B	A	A	A	B	A	A	A	A	B	B	B	A	B	A
4A	AX-111039793	A	B	B	A	B	A	B	A	B	B	B	B	B	B	A	A	X	B	B	A	A	B	B	A	A	A	B	A	B	A	B	B	A	B	A	A	A	B	A	A	A	A	B	B	B	A	B	A
4A	AX-108800004	A	B	B	A	B	A	B	A	B	B	B	B	B	B	A	A	X	B	B	A	A	B	B	A	A	A	B	A	B	A	B	B	A	B	A	A	A	B	A	A	A	A	B	B	B	A	B	A
4A	AX-111056812	A	B	B	A	B	A	B	A	B	B	B	B	B	B	A	A	X	B	B	A	A	B	B	A	A	A	B	A	B	A	B	B	A	B	A	A	A	B	A	A	A	A	B	B	B	A	B	A
4A	AX-111517366	A	B	B	A	B	A	B	A	B	B	B	B	B	B	A	A	X	B	B	A	A	B	B	A	A	A	B	A	B	A	B	B	A	B	A	A	A	B	A	A	A	A	B	B	B	A	B	A
4A	AX-111627667	A	B	B	A	B	A	B	A	B	B	B	B	B	B	A	A	X	B	B	A	A	B	B	A	A	A	B	A	B	A	B	B	A	B	A	A	A	B	A	A	A	A	B	B	B	A	B	A
4A	AX-110086222	A	B	B	A	B	A	B	A	B	B	B	B	B	B	A	A	X	B	B	A	A	B	B	A	A	A	B	A	B	A	B	B	A	B	A	A	A	B	A	A	A	A	B	B	B	A	B	A
4A	AX-108785895	A	B	B	A	B	A	B	A	B	B	B	B	B	B	A	A	X	B	B	A	A	B	B	A	A	A	B	A	B	A	B	B	A	B	A	A	A	B	A	A	A	A	B	B	B	A	B	A
4A	AX-108734424	A	B	B	A	B	A	B	A	B	B	B	B	B	B	A	A	X	B	B	A	A	B	B	A	A	A	B	A	B	A	B	B	A	B	A	A	A	B	A	A	A	A	B	B	B	A	B	A
4A	AX-109321866	A	B	B	A	B	A	B	A	B	B	B	B	B	B	A	A	X	B	B	A	A	B	B	A	A	A	B	A	B	A	B	B	A	B	A	A	A	B	A	A	A	A	B	B	B	A	B	A
4A	AX-110564633	A	B	B	A	B	A	B	A	B	B	B	B	B	B	A	A	X	B	B	A	A	B	B	A	A	A	B	A	B	A	B	B	A	B	A	A	A	B	A	A	A	A	B	B	B	A	B	A
4A	AX-111456706	A	B	B	A	B	A	B	A	B	B	B	B	B	B	A	A	X	B	B	A	A	B	B	A	A	A	B	A	B	A	B	B	A	B	A	A	A	B	A	A	A	A	B	B	B	A	B	A
4A	AX-109385165	A	B	B	A	B	A	B	A	B	B	B	B	B	B	A	A	X	B	B	A	A	B	B	A	A	A	B	A	B	A	B	B	A	B	A	A	A	B	A	A	A	A	B	B	B	A	B	A
4A	AX-108810926	A	B	B	A	B	A	B	A	B	B	B	B	B	B	A	A	X	B	B	A	A	B	B	A	A	A	B	A	B	A	B	B	A	B	A	A	A	B	A	A	A	A	B	B	B	A	B	A
4A	AX-109887699	A	B	B	A	B	A	B	A	B	B	B	B	B	B	A	A	X	B	B	A	A	B	B	A	A	A	B	A	B	A	B	B	A	B	A	A	A	B	A	A	A	A	B	B	B	A	B	A
4A	AX-110632061	A	B	B	A	B	A	B	A	B	B	B	B	B	B	A	A	X	B	B	A	A	B	B	A	A	A	B	A	B	A	B	B	A	B	A	A	X	B	A	A	A	A	B	B	B	A	B	A
4A	AX-109557696	A	B	B	A	B	A	B	A	B	B	B	B	B	B	A	A	X	B	B	A	A	B	B	A	A	A	B	A	B	A	B	B	A	B	A	A	A	B	A	A	A	A	B	B	B	A	B	A
4A	AX-108902677	A	B	B	A	B	A	B	A	B	B	B	B	B	B	A	A	X	B	B	A	A	B	B	A	A	A	B	A	B	A	B	B	A	B	A	A	A	B	A	A	A	A	B	B	B	A	B	A
4A	AX-110906570	A	B	B	A	B	A	B	A	B	B	B	B	B	B	A	A	X	B	B	A	A	B	B	A	A	A	B	A	B	A	B	B	A	B	A	A	A	B	A	A	A	A	B	B	B	A	B	A
4A	AX-109899762	A	B	B	A	B	A	B	A	B	B	B	B	B	B	X	A	X	B	B	A	A	B	B	A	A	A	B	A	B	A	B	B	A	B	A	A	A	B	A	A	A	A	B	B	B	A	B	A
4A	AX-110546873	A	B	B	A	B	A	B	A	B	B	B	B	B	B	A	A	X	B	B	A	A	B	B	A	A	A	B	A	B	A	B	B	A	B	A	A	A	B	A	A	A	A	B	B	B	A	B	A
4A	AX-110971456	A	B	B	A	B	A	B	A	B	B	B	B	B	B	A	A	X	B	B	A	A	B	B	A	A	A	B	A	B	A	B	B	A	B	A	A	A	B	A	A	A	A	B	B	B	A	B	A
4A	AX-111510741	A	B	B	A	B	A	B	A	B	B	B	B	B	B	A	A	X	B	B	A	A	B	B	A	A	A	B	A	B	A	B	B	A	B	A	A	A	B	A	A	A	A	B	B	B	A	B	A
4A	AX-109490587	A	B	B	A	B	A	B	A	B	B	B	B	B	B	A	A	X	B	B	A	A	B	B	A	A	A	B	A	B	A	B	B	A	B	A	A	A	B	A	A	A	A	B	B	B	A	B	A
4A	AX-109831483	A	B	B	A	B	A	B	A	B	B	B	B	B	B	A	A	X	B	B	A	A	B	B	A	A	A	B	A	B	A	B	B	A	B	A	A	A	B	A	A	A	A	B	B	B	A	B	A
4A	AX-110063347	A	B	B	A	B	A	B	A	B	B	B	B	B	B	A	A	X	B	B	A	A	B	B	A	A	A	B	A	B	A	B	B	A	B	A	A	A	B	A	A	A	A	B	B	B	A	B	A
4A	AX-111028663	A	B	B	A	B	A	B	A	B	B	B	B	B	B	A	A	X	B	B	A	A	B	B	A	A	A	B	A	B	A	B	B	A	B	A	A	A	B	A	A	A	A	B	B	B	A	B	A
4A	AX-110918783	A	B	B	A	B	A	B	A	B	B	B	B	B	B	A	A	X	B	B	A	A	B	B	A	A	A	B	A	B	A	B	B	A	B	A	A	A	B	A	A	A	A	B	B	B	A	B	A
4A	AX-109940964	A	B	B	A	B	A	B	A	B	B	B	B	B	B	A	A	X	B	B	A	A	B	B	A	A	A	B	A	B	A	B	B	A	B	A	A	A	B	A	A	A	A	B	B	B	A	B	A
4A	AX-109844186	A	B	B	A	B	A	B	A	B	B	B	B	B	B	A	A	X	B	B	A	A	B	B	A	A	A	B	A	B	A	B	B	A	B	A	A	A	B	A	A	A	A	B	B	B	A	B	A
4A	AX-111504010	A	B	B	A	B	A	B	A	B	B	B	B	B	B	A	A	X	B	B	A	A	B	B	A	A	A	B	A	B	A	B	B	A	B	A	A	A	B	A	A	A	A	B	B	B	A	B	A
4A	AX-111215500	A	B	B	A	B	A	B	A	B	B	B	B	B	B	A	A	X	B	B	A	A	B	B	A	A	A	B	A	B	A	B	B	A	B	A	A	A	B	A	A	A	A	B	B	B	A	B	A
4A	AX-109465075	A	B	B	A	B	A	B	A	B	B	B	B	B	B	A	A	X	B	B	A	A	B	B	A	A	A	B	A	B	A	B	B	A	B	A	A	A	B	A	A	A	A	B	B	B	A	B	A
4A	AX-109578468	A	B	B	A	B	A	B	A	B	B	B	B	B	B	A	A	X	B	B	A	A	B	B	A	A	A	B	A	B	A	B	B	A	B	A	A	A	B	A	A	A	A	B	B	B	A	B	A
4A	AX-111494122	A	B	B	A	B	A	B	A	B	B	B	B	B	B	A	A	X	B	B	A	A	B	B	A	A	A	B	A	B	A	B	B	A	B	A	A	A	B	A	A	A	A	B	B	B	A	B	A
4A	AX-110568569	A	B	B	A	B	A	B	A	B	B	B	B	B	B	A	A	X	B	B	A	A	B	B	A	A	A	B	A	B	A	B	B	A	B	A	A	A	B	A	A	A	A	B	B	B	A	B	A
4A	AX-110468887	A	B	B	A	B	A	B	A	B	B	B	B	B	B	A	A	X	B	B	A	A	B	B	A	A	A	A	A	B	A	B	A	A	B	A	A	A	B	A	A	A	A	B	B	B	A	B	A
4A	AX-111743032	A	B	B	A	B	A	B	A	B	B	B	B	B	B	A	A	X	B	B	A	A	B	B	A	A	A	A	A	B	A	B	A	A	B	A	A	A	B	A	A	A	A	B	B	B	A	B	A
4A	AX-111528491	A	B	B	A	B	A	B	A	B	B	B	B	B	B	A	A	X	B	B	A	A	B	B	A	A	A	A	A	B	A	B	A	A	B	A	A	A	B	A	A	A	A	B	B	B	A	B	A
4A	AX-111451343	A	B	B	A	B	A	B	A	B	B	B	B	B	B	A	A	X	B	B	A	A	B	B	A	A	A	A	A	B	A	B	A	A	B	A	A	A	B	A	A	A	A	B	B	B	A	B	A
4A	AX-89597750	A	B	B	A	B	A	B	A	B	B	B	B	B	B	A	A	X	B	B	A	A	B	B	A	A	A	A	A	B	A	B	A	A	B	A	A	A	B	A	A	A	A	B	B	B	A	B	A
4A	AX-111666382	A	B	B	A	X	A	B	A	B	B	B	B	B	B	A	A	X	B	B	A	A	B	B	A	A	A	A	A	B	A	B	A	A	B	A	A	A	B	A	A	A	A	B	B	B	A	B	A
4A	AX-111004828	A	B	B	A	B	A	B	A	B	B	B	B	B	B	A	A	X	B	B	A	A	B	B	A	A	A	A	A	B	A	B	A	A	B	A	A	A	B	A	A	A	A	B	B	B	A	X	A
4A	AX-109319707	A	B	B	A	B	A	B	A	B	B	B	B	B	B	A	A	X	B	B	A	A	B	B	A	A	A	A	A	B	A	B	A	A	B	A	A	A	B	A	A	A	A	B	B	B	A	B	A
4A	AX-111648865	A	B	B	A	B	A	B	A	B	B	B	B	B	B	A	A	X	B	B	A	A	B	B	A	A	A	A	A	B	A	B	A	A	B	A	A	A	B	A	A	A	A	B	B	B	A	B	A
4A	AX-108928080	A	B	B	A	B	A	B	A	B	B	B	B	B	B	A	A	A	B	B	A	A	B	B	A	A	A	A	A	B	A	B	A	A	B	A	A	A	B	A	A	A	A	B	B	B	A	B	A
4A	AX-111624503	A	B	B	A	B	A	B	A	B	B	B	B	B	B	A	A	A	B	B	A	A	B	B	A	A	A	A	A	B	A	B	A	A	B	A	A	A	B	A	A	A	A	B	B	B	A	B	A
4A	AX-110990610	A	B	B	A	B	A	B	A	B	B	B	B	B	B	A	A	A	B	B	A	A	B	B	A	A	A	A	A	B	A	B	A	A	B	A	A	A	B	A	A	A	A	B	B	B	A	B	A
4A	AX-109499546	A	B	B	A	B	A	B	A	B	B	B	B	B	B	A	A	A	B	B	A	A	B	B	A	A	A	A	A	B	A	B	A	A	B	A	A	A	B	A	A	A	A	B	B	B	A	B	A
4A	AX-110371373	A	B	B	A	B	A	B	A	B	B	B	B	B	B	A	A	A	B	B	A	A	B	B	A	A	A	A	A	B	A	B	A	A	B	A	A	A	B	A	A	A	A	B	B	B	A	B	A
4A	AX-109301139	A	B	B	A	B	A	B	A	B	B	B	B	B	B	A	A	A	B	B	A	A	B	B	A	A	A	A	A	B	A	B	A	A	B	A	A	A	B	A	A	A	A	B	B	B	A	B	A
4A	AX-111522375	A	B	B	A	B	A	B	A	B	B	B	B	B	B	A	A	A	B	B	A	A	B	B	A	A	A	A	A	B	A	B	A	A	B	A	A	A	B	A	A	A	A	B	B	B	A	B	A
4A	AX-108962808	A	B	B	A	B	A	B	A	B	B	B	B	B	B	A	A	A	B	B	A	A	B	B	A	A	A	A	A	B	A	B	A	A	B	A	A	A	B	A	A	A	A	B	B	B	A	B	A
4A	AX-110736322	A	B	B	A	B	A	B	A	B	B	B	B	B	B	A	A	A	B	B	A	A	B	B	A	A	A	A	A	B	A	B	A	A	B	A	A	A	B	A	A	A	A	B	B	B	A	B	A
4A	AX-109533701	A	B	B	A	B	A	B	A	B	B	B	B	B	B	A	A	A	B	B	A	A	B	B	A	A	A	A	A	B	A	B	A	A	B	A	A	A	B	A	A	A	A	B	B	B	A	B	A
4A	AX-109937843	A	B	B	A	B	A	B	A	B	B	B	B	B	B	A	A	A	B	B	A	A	B	B	A	X	A	A	A	B	A	B	A	A	B	A	A	A	B	A	A	A	A	B	B	B	A	B	A
4A	AX-109270432	A	B	B	A	B	A	B	A	B	B	B	B	B	B	A	A	A	B	B	A	A	B	B	A	A	A	A	A	B	A	B	A	A	B	A	A	A	B	A	A	A	A	B	B	B	A	B	A
4A	AX-110978991	A	B	B	A	B	A	B	A	B	B	B	B	B	B	A	A	A	B	B	A	A	B	B	A	A	A	A	A	B	A	B	A	A	B	A	A	A	B	A	A	A	A	B	B	B	A	B	A
4A	AX-111144687	A	B	B	A	B	A	B	A	B	B	B	B	B	B	A	A	A	B	B	A	A	B	B	A	A	A	A	A	B	A	B	A	A	B	A	A	A	B	A	A	A	A	B	B	B	A	B	A
4A	AX-111612319	A	B	B	A	B	A	B	A	B	B	B	B	B	B	A	A	A	B	B	A	A	B	B	A	A	A	A	A	B	A	B	A	A	B	A	A	A	B	A	A	A	A	B	B	B	A	B	A
4A	AX-110070806	A	B	B	A	B	A	B	A	B	B	B	B	B	B	A	A	A	B	B	A	A	B	B	A	A	A	A	A	B	A	B	A	A	B	A	A	A	B	A	A	A	A	B	B	B	A	B	A
4A	AX-110507213	A	B	B	A	B	A	B	A	B	B	B	B	B	B	A	A	A	B	B	A	A	B	B	A	A	A	A	A	B	A	B	A	A	B	A	A	A	B	A	A	A	A	B	B	B	A	B	A
4A	AX-109303147	A	B	B	A	B	A	B	A	B	B	B	B	B	B	A	A	A	B	B	A	A	B	B	A	A	A	A	A	B	A	B	A	A	B	A	A	A	B	A	A	A	A	B	B	B	A	B	A
4A	AX-108887341	A	B	B	A	B	A	B	A	B	B	B	B	B	B	A	A	A	B	B	A	A	B	B	A	A	A	A	A	B	A	B	A	A	B	A	A	A	B	A	A	A	A	B	B	B	A	B	A
4A	AX-110714502	A	B	B	A	B	A	B	A	B	B	B	B	B	B	A	A	A	B	B	A	A	B	B	A	A	A	A	A	B	A	B	A	A	B	A	A	A	B	A	A	A	A	B	B	B	A	B	A
4A	AX-111233700	A	B	B	A	B	A	B	A	B	B	B	B	B	B	A	A	A	B	B	A	A	B	B	A	A	A	A	A	B	A	B	A	A	B	A	A	A	B	A	A	A	A	B	B	B	A	B	A
4A	AX-110957374	A	B	B	A	B	A	B	A	B	B	B	B	B	B	A	A	A	B	B	A	A	B	B	A	A	A	A	A	B	A	B	A	A	B	A	A	A	B	A	A	A	A	B	B	B	A	B	A
4A	AX-108821917	A	B	B	A	B	A	B	A	B	B	B	B	B	B	A	A	A	B	B	A	A	B	B	A	A	A	A	A	B	A	B	A	A	B	A	A	A	B	A	A	A	A	B	B	B	A	B	A
4A	AX-109378449	A	B	B	A	B	A	B	A	B	B	B	B	B	B	A	A	A	B	B	A	A	B	B	A	A	A	A	A	B	A	B	A	A	B	A	A	A	B	A	A	A	A	B	B	B	A	B	A
4A	AX-110464108	A	B	B	A	B	A	B	X	B	B	B	B	B	B	A	A	A	B	B	A	A	B	B	A	A	A	A	A	B	A	B	A	A	B	A	A	A	B	A	A	A	A	B	B	B	A	B	A
4A	AX-110431843	A	B	B	A	B	A	B	A	B	B	B	B	B	B	A	A	A	B	B	A	A	B	B	A	A	A	A	A	B	A	B	A	A	B	A	A	A	B	A	A	A	A	B	B	B	A	B	A
4A	AX-111135351	A	B	B	A	B	A	B	A	B	B	B	B	B	B	A	A	A	B	B	A	A	B	B	A	A	A	A	A	B	A	B	A	A	B	A	A	A	B	A	A	A	A	B	B	B	A	B	A
4A	AX-111491720	A	B	B	A	B	A	B	A	B	B	B	B	B	B	A	A	A	B	B	A	A	B	B	A	A	A	A	A	B	A	B	A	A	B	A	A	A	B	A	A	A	A	B	B	B	A	B	A
4A	AX-110534913	A	B	B	A	B	A	B	A	B	X	B	B	B	B	A	A	A	B	B	A	A	B	B	A	A	A	A	A	B	A	B	A	A	B	A	A	A	B	A	A	A	A	B	B	B	A	B	A
4A	AX-110378497	A	B	B	A	B	A	B	A	B	B	B	B	B	B	A	A	A	B	B	A	A	B	B	A	A	A	A	A	B	A	B	A	A	B	A	A	A	B	A	A	A	A	B	B	B	A	B	A
4A	AX-108763086	A	B	B	A	B	A	B	A	B	B	B	B	B	B	A	A	A	B	B	A	A	B	B	A	A	A	A	A	B	A	B	A	A	B	A	A	A	B	A	A	A	A	B	B	B	A	B	A
4A	AX-109474997	B	B	B	A	B	A	B	A	B	B	B	B	B	B	A	A	A	B	B	A	A	B	B	A	X	A	A	A	B	A	B	A	A	B	A	A	A	B	A	A	A	A	B	B	B	A	B	A
4A	AX-109531016	B	B	B	A	B	A	B	A	B	B	B	B	A	B	A	A	A	B	B	A	A	B	B	A	A	A	A	A	B	A	B	A	A	B	A	A	A	B	A	A	A	A	B	B	B	A	B	A
4A	AX-111559227	B	B	B	A	B	A	B	A	B	B	B	B	A	B	A	A	A	B	B	A	A	B	B	A	A	A	A	A	B	A	B	A	A	B	A	A	A	B	A	A	A	A	B	B	B	A	B	A
4A	AX-109935326	B	B	B	A	B	A	B	A	B	B	B	B	A	B	A	A	A	B	B	A	A	B	B	A	A	A	A	A	B	A	B	A	A	B	A	A	A	B	A	A	A	A	B	B	B	A	B	A
4A	AX-111608459	B	B	B	A	B	A	B	A	B	B	B	B	A	B	A	A	A	B	B	A	A	B	B	A	A	A	A	A	B	A	B	A	A	B	A	A	A	B	A	A	A	A	B	B	B	A	B	A
4A	AX-109424742	B	B	B	A	B	A	B	A	B	B	B	B	A	B	A	A	A	B	B	A	A	A	B	A	A	A	A	A	B	A	B	A	A	B	A	A	A	B	A	A	A	A	B	B	B	A	B	A
4A	AX-110980424	B	B	B	A	B	A	B	A	B	B	B	B	A	B	A	A	A	B	B	A	A	A	B	A	A	A	A	A	B	A	B	A	A	B	A	A	A	B	A	A	A	A	B	B	B	A	B	A
4A	AX-108899858	B	B	A	A	B	A	B	A	B	B	B	B	A	B	A	A	A	B	B	A	A	A	B	A	A	A	A	A	B	A	B	A	A	B	A	A	A	B	A	A	A	A	B	B	B	A	B	B
4A	AX-110574688	B	B	A	A	B	A	B	A	B	B	B	B	A	B	A	A	A	B	B	A	A	A	B	A	A	A	A	A	B	A	B	A	A	B	A	A	A	B	A	A	A	A	B	B	B	A	B	B
4A	AX-109391536	B	B	A	A	B	A	B	A	A	B	B	B	A	B	A	A	A	B	B	A	A	A	B	A	A	A	A	A	B	A	B	A	A	B	A	A	A	B	A	A	A	A	B	B	B	A	B	B
4A	AX-89590295	B	B	A	A	B	A	B	A	A	B	B	B	A	B	A	A	A	B	B	A	A	A	B	A	A	A	A	A	B	A	B	A	A	B	A	A	A	B	A	A	A	A	B	B	B	A	B	B
4A	AX-110389563	A	B	A	A	B	A	B	A	A	A	B	B	A	B	A	A	A	B	B	A	B	A	B	A	A	A	A	A	B	A	B	A	A	B	A	A	A	B	A	A	A	A	B	B	B	A	B	B
4A	AX-86184085	A	B	A	A	B	A	B	A	A	A	B	B	A	B	A	A	A	B	B	A	B	A	B	A	A	A	A	A	B	B	B	A	A	B	A	A	A	B	A	A	A	A	B	B	B	A	B	B
4A	AX-109485039	A	B	A	A	B	A	B	A	A	A	B	B	A	B	A	A	A	A	B	A	B	A	B	A	A	A	A	A	B	B	B	A	A	B	A	A	A	B	A	A	A	A	B	B	B	A	B	B
4A	AX-110173837	A	B	A	A	B	A	B	A	A	A	B	B	A	B	A	A	A	A	B	A	B	A	B	A	A	A	A	A	B	B	B	A	A	B	A	A	A	B	A	A	A	A	B	B	B	A	B	B
4A	AX-109284677	A	B	A	A	B	A	A	A	A	A	B	B	A	B	A	A	A	X	A	A	A	A	B	A	A	A	B	A	B	B	B	A	A	B	A	A	A	A	A	B	A	A	B	B	B	A	B	B
4A	AX-109906404	A	B	A	A	B	A	A	A	A	A	A	B	A	B	A	A	A	X	A	A	A	A	B	A	A	A	B	A	B	B	B	A	A	B	A	A	A	A	A	B	A	A	B	B	B	A	B	B
4A	AX-108917261	A	B	A	A	B	A	A	A	A	A	A	B	A	B	A	A	A	X	A	A	A	A	B	A	A	A	B	A	B	B	B	A	A	B	A	A	A	A	A	B	A	A	B	B	B	A	B	B
4A	AX-95630900	A	B	A	A	B	A	B	A	A	A	B	B	A	B	A	A	A	X	A	A	B	A	B	A	A	A	B	A	B	B	B	A	A	B	A	A	A	A	A	B	A	A	B	B	B	A	B	B
4A	AX-109941459	A	B	A	A	B	A	A	A	A	A	A	B	A	B	A	A	A	X	A	A	A	A	B	A	A	A	B	A	B	B	B	A	A	B	A	A	A	A	A	B	A	A	B	B	B	A	B	B
4A	AX-89608529	A	B	A	A	B	A	A	A	A	A	A	B	A	A	A	A	A	A	A	A	A	A	B	A	A	A	B	A	B	B	A	A	A	B	A	A	A	A	A	B	A	A	B	B	B	A	B	B
4A	AX-108777965	A	A	A	A	B	A	A	A	A	A	A	B	A	A	A	A	A	A	A	A	A	A	B	A	A	A	B	A	B	B	A	A	A	B	A	A	A	A	A	A	A	A	B	B	A	A	B	B
4A	AX-110171894	A	A	A	A	B	A	A	A	A	A	A	B	A	A	A	A	A	A	A	A	A	A	B	A	A	A	B	A	B	B	A	A	A	B	A	A	A	A	A	A	A	A	B	B	A	A	X	B
4A	AX-110961937	A	A	A	A	B	A	A	A	A	A	A	B	A	A	A	A	A	A	A	A	A	A	B	A	A	A	B	A	B	B	A	A	A	B	A	A	A	A	A	A	A	A	B	B	A	A	B	B
4A	AX-110679413	A	A	A	A	B	A	A	A	A	A	A	B	A	A	A	A	A	A	A	A	A	A	B	A	A	A	B	A	B	B	A	A	A	B	A	A	A	A	A	A	A	A	B	B	A	A	X	B
4A	AX-110967676	A	A	A	A	B	A	A	A	A	A	A	B	A	A	A	A	A	A	A	A	A	A	B	A	X	A	B	A	B	B	A	A	A	B	A	A	A	A	A	A	A	A	B	B	A	A	B	B
4A	AX-109469915	A	A	A	A	B	A	A	A	A	A	A	B	A	A	A	A	A	A	A	A	A	A	B	A	A	A	B	A	B	B	A	A	A	B	A	A	A	A	A	A	A	A	X	B	A	A	B	B
4A	AX-111079701	A	A	A	A	B	A	A	A	A	A	B	B	A	A	A	A	A	A	A	A	A	A	B	A	A	A	B	A	B	X	A	A	A	B	A	A	A	A	A	A	A	A	B	B	A	A	B	B
4A	AX-110517066	B	A	A	A	B	A	A	A	A	A	A	B	A	A	A	A	A	A	A	A	A	A	B	A	A	A	B	A	B	X	A	A	A	B	A	A	A	A	A	B	A	A	X	B	B	A	B	B
4A	AX-110946610	B	A	A	A	B	A	A	A	A	A	A	B	A	A	A	A	A	A	A	A	A	A	B	A	A	A	B	A	B	X	A	A	A	B	A	A	A	A	A	B	A	A	X	B	B	A	B	B
4A	AX-110381475	B	A	A	A	B	B	A	A	A	A	B	B	A	A	A	A	A	A	A	A	A	A	B	A	A	A	B	A	B	X	A	A	A	B	A	A	A	A	A	B	A	A	B	B	B	A	B	B
4A	AX-108959104	B	A	A	A	B	B	A	B	A	A	A	B	A	A	A	A	A	A	A	A	A	A	B	A	A	A	B	A	B	X	B	A	B	B	A	A	A	A	A	B	A	B	B	B	B	A	B	B
4A	AX-109454453	B	A	A	A	B	B	A	B	A	A	A	B	A	A	A	A	A	A	A	A	A	A	B	A	X	A	B	A	X	X	B	A	A	B	A	A	A	A	A	B	A	B	B	B	B	A	B	B
4A	AX-108907490	B	A	A	A	B	B	A	B	A	A	A	B	A	A	A	A	A	A	A	A	A	A	B	A	A	A	B	A	X	X	B	A	A	B	A	A	A	A	A	B	A	B	B	B	B	A	B	B
4A	AX-89552384	B	A	A	A	B	B	A	B	A	A	A	B	A	A	A	A	A	A	A	A	A	A	B	A	A	A	B	A	X	X	B	A	A	B	A	A	A	A	A	B	A	B	B	B	B	A	B	B
4A	AX-111189795	B	A	A	A	B	B	A	B	A	A	A	B	A	A	A	A	A	A	A	A	A	A	B	A	A	A	B	A	X	X	B	A	A	B	A	A	A	A	A	B	A	B	B	B	B	A	B	B
4A	AX-111054150	B	A	A	A	B	B	A	B	A	A	A	B	A	A	A	A	A	A	A	A	A	A	B	A	A	A	B	A	B	X	B	A	A	B	X	A	A	A	A	B	A	B	B	B	B	A	B	B
4A	AX-108942399	B	A	A	A	B	B	A	B	A	A	A	B	A	A	A	A	A	A	A	A	A	A	B	A	X	A	B	A	B	X	B	A	A	B	X	A	A	A	A	B	A	B	B	B	B	A	B	B
4A	AX-111704160	B	B	A	A	B	B	A	B	A	A	A	B	A	A	A	A	A	A	A	A	A	A	B	A	A	A	B	A	X	X	B	A	A	B	X	A	A	A	A	B	A	B	B	B	B	A	B	B
4A	AX-110947653	B	B	A	A	B	B	A	B	A	A	B	B	A	A	B	B	A	A	A	A	A	A	B	A	A	A	B	A	X	X	B	A	A	B	X	A	A	A	A	B	A	B	A	B	B	A	B	B
4A	AX-109582340	B	B	A	A	B	X	A	B	A	A	B	B	A	A	B	B	A	A	A	A	A	A	B	A	A	A	A	A	X	X	B	A	A	B	X	B	A	A	A	B	A	B	A	B	B	A	B	X
4A	AX-110497944	B	B	A	A	B	B	A	B	A	A	B	B	A	A	B	B	A	A	A	A	A	A	B	A	A	A	A	A	X	X	B	A	A	B	X	B	A	A	A	B	A	B	A	B	B	A	B	X
[truncated: 2,275 more rows]
[truncated: 145 more columns]

## Sheet: Supplemental Data 2
Supplemental Data 2 Genotypes of the Yangxiaomai×Zhongyou9507 (YZ) RIL population from the second sequencing
Chr.	Marker	YZ1	YZ2	YZ3	YZ4	YZ5	YZ6	YZ7	YZ8	YZ9	YZ10	YZ11	YZ12	YZ13	YZ14	YZ15	YZ16	YZ17	YZ18	YZ19	YZ20	YZ21	YZ22	YZ23	YZ24	YZ25	YZ26	YZ27	YZ28	YZ29	YZ30	YZ31	YZ32	YZ33	YZ34	YZ35	YZ36	YZ37	YZ38	YZ39	YZ40	YZ41	YZ42	YZ43	YZ44	YZ45	YZ46	YZ47	YZ48
1A	AX-108986447	A	B	B	A	A	B	B	B	B	A	A	B	B	A	B	B	A	B	B	A	X	A	A	A	B	B	A	A	A	A	B	A	A	B	B	A	B	A	B	B	B	A	X	A	A	B	A	A
1A	AX-111651188	A	B	X	A	A	B	B	B	B	A	A	B	B	A	B	X	A	B	B	A	A	A	A	A	B	B	A	A	A	A	B	A	A	B	B	A	B	A	B	B	B	A	A	A	A	X	A	A
1A	AX-110396896	A	B	B	A	A	B	B	B	B	A	A	B	B	A	B	B	A	B	B	A	X	A	A	A	B	B	A	A	A	A	B	A	A	B	B	A	B	A	B	B	B	A	A	A	A	B	A	A
1A	AX-110443058	A	B	B	A	A	B	B	B	B	A	A	B	B	A	B	B	A	B	B	A	B	A	A	A	B	B	A	A	A	A	B	A	A	B	B	A	B	A	B	B	B	A	A	A	A	B	A	A
1A	AX-111604707	A	B	B	A	A	B	B	B	B	A	A	B	B	A	B	B	A	B	B	A	X	A	A	A	B	B	A	A	A	A	B	A	A	B	B	A	B	A	B	B	B	A	A	A	A	B	A	A
1A	AX-111084696	A	B	B	B	A	A	B	A	A	A	A	A	B	A	A	A	A	B	B	A	A	A	A	A	B	B	B	A	X	A	A	A	A	A	B	A	B	A	B	B	B	A	A	A	A	B	A	A
1A	AX-111001034	A	A	B	B	A	A	B	A	A	A	X	A	B	A	A	A	A	B	B	A	A	A	A	A	B	B	B	A	X	B	A	B	A	A	B	A	B	A	B	B	B	A	A	A	B	B	A	A
1A	AX-108975304	A	A	B	B	A	A	B	A	A	A	X	A	A	A	A	A	A	B	B	A	A	A	A	A	B	B	B	A	X	B	A	B	A	A	B	A	B	A	B	A	B	A	X	A	B	B	A	X
1A	AX-110181408	A	A	B	B	A	A	B	A	A	A	X	A	A	A	A	A	A	B	B	A	A	A	A	A	B	B	B	A	X	B	A	B	A	A	B	A	B	A	A	A	B	A	A	A	B	B	A	A
1A	AX-111019464	A	A	B	B	A	A	B	A	A	A	X	A	A	A	A	A	A	B	B	A	A	A	A	A	B	B	A	A	X	B	A	B	A	A	B	A	B	A	A	A	B	A	A	A	B	B	A	B
1A	AX-109383322	A	A	B	B	A	A	B	A	A	A	X	A	A	B	A	A	A	B	B	A	A	A	A	A	B	B	A	A	X	B	A	B	A	A	B	A	B	A	A	A	B	A	A	B	B	B	A	B
1A	AX-109864205	A	A	B	B	A	A	B	A	A	A	X	A	A	B	A	A	A	B	B	A	B	A	A	A	B	B	A	A	X	B	A	B	A	A	B	A	B	A	A	A	B	A	A	B	B	B	A	B
1A	AX-108877432	A	A	B	B	A	A	B	A	A	A	X	A	A	B	A	A	A	B	B	A	B	A	A	A	B	B	A	A	X	B	A	B	A	A	B	A	B	A	A	A	B	A	A	B	B	B	A	B
1A	AX-111015470	A	A	B	B	A	A	B	A	A	A	X	A	A	B	A	A	A	B	B	A	B	A	A	A	B	B	A	A	X	B	A	B	A	A	B	A	B	A	A	A	B	A	A	B	B	B	A	B
1A	AX-109473499	A	B	B	B	A	B	B	A	A	A	X	A	A	B	A	A	A	B	B	A	B	A	A	A	B	B	A	A	B	B	A	B	A	A	B	A	B	A	A	A	B	A	A	B	B	B	A	B
1A	AX-111039702	A	B	B	B	A	B	B	A	A	A	X	A	A	B	A	A	A	B	B	A	B	A	A	A	B	B	A	A	B	B	A	B	A	A	B	A	B	A	A	A	B	A	A	B	B	B	A	B
1A	AX-110714545	A	B	B	B	A	B	B	A	A	A	X	A	A	B	A	A	A	B	B	A	B	A	A	A	B	B	A	A	B	B	A	B	A	A	B	A	B	A	A	A	B	A	A	B	B	B	A	B
1A	AX-111176006	A	B	B	B	A	B	B	A	A	A	X	A	A	B	A	A	A	B	B	A	B	A	A	A	B	B	A	A	B	B	A	B	A	A	B	A	B	A	A	A	B	A	X	B	B	B	A	B
1A	AX-110917923	A	B	B	B	A	B	B	A	A	A	X	A	A	B	A	A	A	B	B	A	B	A	A	A	B	B	A	A	B	B	A	B	A	A	B	A	B	A	A	A	B	A	A	B	B	B	A	B
1A	AX-111762593	A	B	B	B	A	B	B	A	A	A	X	A	A	B	A	A	A	B	B	A	B	A	A	A	B	B	A	A	B	B	A	B	A	A	B	A	B	A	A	A	B	A	A	B	B	B	A	B
1A	AX-108888974	A	B	B	B	A	B	B	A	A	A	X	A	A	B	A	A	A	B	B	A	B	A	A	A	B	B	A	A	B	B	A	B	A	A	B	A	B	A	A	A	B	A	A	B	B	B	A	B
1A	AX-110006847	A	B	B	B	A	B	B	A	A	A	X	A	A	B	A	A	A	B	B	A	B	A	A	A	B	B	A	A	B	B	A	B	A	A	B	A	B	A	A	A	B	A	A	B	B	B	A	B
1A	AX-108988313	A	B	B	B	A	B	B	A	A	A	X	A	A	B	A	A	A	B	B	A	B	A	A	A	B	B	A	A	B	B	A	B	A	A	B	A	B	A	A	A	B	A	A	B	B	B	A	B
1A	AX-111651445	A	B	B	B	A	B	B	A	A	A	X	A	A	B	A	A	A	B	B	A	B	A	A	A	B	B	A	A	B	B	A	B	A	A	B	A	B	A	A	A	B	A	A	B	B	B	A	B
1A	AX-110945242	A	B	B	B	A	B	B	A	A	A	X	A	A	B	A	A	A	B	B	A	B	A	A	A	B	B	A	A	B	B	A	B	A	A	B	A	B	A	A	A	B	A	A	B	B	B	A	B
1A	AX-110540561	A	B	B	B	A	B	B	A	A	A	X	A	A	B	A	A	A	B	B	A	B	A	A	A	B	B	A	A	B	B	A	B	A	A	B	A	B	A	A	A	B	A	A	B	B	B	A	B
1A	AX-110433295	A	B	B	B	A	B	B	A	A	A	X	A	A	B	A	A	A	B	B	A	B	A	A	A	B	B	A	A	B	B	A	B	A	A	B	A	B	A	A	A	B	A	A	B	B	B	A	B
1A	AX-111570965	A	B	B	B	A	B	B	A	A	A	X	A	A	B	A	A	A	B	B	A	B	A	A	A	B	B	A	A	B	B	A	B	A	A	B	A	B	A	A	A	B	A	X	B	B	B	A	B
1A	AX-111534622	A	B	B	B	A	B	B	A	A	A	X	A	A	B	A	A	A	B	B	A	B	A	A	A	B	B	A	A	B	B	A	B	A	A	B	A	B	A	A	A	B	A	A	B	B	B	A	B
1A	AX-111087592	A	B	B	B	A	B	B	A	A	A	X	A	A	B	A	A	A	B	B	A	B	A	A	A	B	B	A	A	B	B	A	B	A	A	B	A	B	A	A	A	B	A	A	B	B	B	A	B
1A	AX-111014967	A	B	B	B	A	B	B	A	A	A	X	A	A	B	A	A	A	B	B	A	B	A	A	A	B	B	A	A	B	B	A	B	A	A	B	A	B	A	A	A	B	A	X	B	B	B	A	B
1A	AX-109983715	A	B	B	B	A	B	B	A	A	A	X	A	A	B	A	A	A	B	B	A	B	A	A	A	B	B	A	A	B	B	A	B	A	A	B	A	B	A	A	A	B	A	A	B	B	B	A	B
1A	AX-110402962	A	B	B	B	A	B	B	A	A	A	X	A	A	B	A	A	A	B	B	A	B	A	A	A	B	B	A	A	B	B	A	B	A	A	B	A	B	A	A	A	X	A	A	B	B	B	A	B
1A	AX-95630462	A	B	B	B	A	B	B	A	A	A	X	A	A	B	A	A	A	B	B	A	B	A	A	A	B	B	A	A	B	B	A	B	A	A	B	A	B	A	A	A	B	A	A	B	B	B	A	B
1A	AX-110019998	A	B	B	B	A	B	B	A	A	A	X	A	A	B	A	A	A	B	B	A	B	A	A	A	B	B	A	A	B	B	A	B	A	A	B	A	B	A	A	A	B	A	A	B	B	B	A	B
1A	AX-111650098	A	B	B	B	A	B	B	A	A	A	X	A	A	B	A	A	A	B	B	A	B	A	A	A	B	B	A	A	B	B	A	B	A	A	B	A	B	A	A	A	B	A	A	B	B	B	A	B
1A	AX-110943762	A	B	B	B	A	B	A	A	A	A	X	A	A	B	A	A	A	B	B	A	B	A	A	A	B	B	A	A	B	B	A	B	A	A	B	A	B	A	A	A	B	A	A	B	B	B	A	B
1A	AX-111242393	A	B	B	B	A	B	A	A	A	A	X	A	A	B	A	A	A	B	B	A	B	A	A	A	B	B	A	A	B	B	A	B	A	A	B	A	B	A	A	A	B	A	A	B	B	B	A	B
1A	AX-94395004	A	B	B	B	A	B	A	A	A	A	A	A	A	B	A	A	A	B	B	A	B	A	A	A	B	B	A	A	B	B	A	B	A	A	B	A	B	X	A	A	B	A	A	B	B	B	A	B
1A	AX-110368348	A	B	B	B	A	B	A	A	A	A	X	A	A	B	A	A	A	B	B	A	B	A	A	A	B	B	A	A	B	B	A	B	A	A	B	A	B	A	A	A	B	A	A	B	B	B	A	B
1A	AX-110931640	A	B	B	B	A	B	A	A	A	A	X	A	A	B	A	A	A	B	B	A	B	A	A	A	B	B	A	A	B	B	A	B	A	A	B	A	B	A	A	A	B	A	A	B	B	B	A	B
1A	AX-110499703	A	B	B	B	A	B	A	A	A	A	X	A	A	B	A	A	A	B	B	A	B	A	A	A	B	B	A	A	B	B	A	B	A	A	B	A	B	A	A	A	B	A	A	B	B	B	A	B
1A	AX-110434112	A	B	B	B	A	B	A	A	A	A	X	A	A	B	A	A	A	B	B	A	B	A	A	A	B	B	A	A	B	B	A	B	A	A	B	A	B	A	A	A	B	A	A	B	B	B	A	B
1A	AX-111620737	A	B	B	B	A	B	A	A	A	A	X	A	A	B	A	A	A	B	B	A	B	A	A	A	B	B	A	A	B	B	A	B	A	A	B	A	B	A	A	A	B	A	A	B	B	B	X	B
1A	AX-111609101	A	B	B	B	A	B	A	A	A	A	X	A	A	B	A	A	A	B	B	A	B	A	A	A	B	B	A	A	B	B	A	B	A	A	B	A	B	A	A	A	B	A	A	B	B	B	A	B
1A	AX-111283111	A	B	B	B	A	B	A	A	A	A	X	A	A	B	A	A	A	B	B	A	B	A	A	A	B	B	A	A	B	B	A	B	A	A	B	A	B	A	A	A	B	A	A	B	B	B	A	B
1A	AX-109517045	A	B	B	B	A	B	A	A	A	A	X	A	A	B	A	A	A	B	B	A	B	A	A	A	B	B	A	A	B	B	A	B	A	A	B	A	B	A	A	A	B	A	A	B	B	B	A	B
1A	AX-109324621	A	B	B	B	A	B	A	A	A	A	X	A	A	B	A	A	A	B	B	A	B	A	A	A	B	B	A	A	B	B	A	B	A	A	B	A	B	A	A	A	B	A	A	B	B	B	A	B
1A	AX-109848072	A	B	B	B	A	B	A	A	A	A	X	A	A	B	A	A	A	B	B	A	B	A	A	A	B	B	A	A	B	B	A	B	A	A	B	A	B	A	A	A	B	A	X	B	B	B	A	B
1A	AX-110977845	A	B	B	B	A	B	A	A	A	A	X	A	A	B	A	A	A	B	B	A	B	A	A	A	B	B	A	A	B	B	A	B	A	A	B	A	B	A	A	A	B	A	A	B	B	B	A	B
1A	AX-111218514	A	B	B	B	A	B	A	A	A	A	X	A	A	B	A	A	A	B	B	A	B	A	A	A	B	B	A	A	B	B	A	B	A	A	B	A	B	A	A	A	B	A	A	B	B	B	A	B
1A	AX-111481601	A	B	B	B	A	B	A	A	A	A	X	A	A	B	A	A	A	B	B	A	B	A	A	A	B	B	A	A	B	B	A	B	A	A	B	A	B	A	A	A	B	A	A	B	B	B	A	B
1A	AX-110471563	A	B	B	B	A	B	A	A	A	A	X	A	A	B	A	A	A	B	B	A	B	A	A	A	B	B	A	A	B	B	A	B	A	A	B	A	B	A	A	A	B	A	A	B	B	B	A	B
1A	AX-111034164	A	B	B	B	A	B	A	A	A	A	X	A	A	B	A	A	A	B	B	A	B	A	A	A	B	B	A	A	B	B	A	B	A	A	B	A	B	A	A	A	B	A	A	B	B	B	A	B
1A	AX-111003139	A	B	B	B	A	B	A	A	A	A	X	A	A	B	A	A	A	B	B	A	B	A	A	A	B	B	A	A	B	B	A	B	A	A	B	A	B	A	A	A	B	A	A	B	B	B	A	B
1A	AX-109296950	A	B	B	B	A	B	A	A	A	A	X	A	A	B	A	A	A	B	B	A	B	A	A	A	B	B	A	A	B	B	A	B	A	A	B	A	B	A	A	A	B	A	A	B	B	B	A	B
1A	AX-111509307	A	B	B	B	A	B	A	A	A	A	X	A	A	B	A	A	A	B	B	A	B	A	A	A	B	B	A	A	B	B	A	B	A	A	B	A	B	A	A	A	B	A	X	B	B	B	A	B
1A	AX-108830701	A	B	B	B	A	B	A	A	A	A	X	A	A	B	A	A	A	B	B	A	B	A	A	A	B	B	A	A	B	B	A	B	A	A	X	A	B	A	A	A	B	A	A	B	B	B	A	B
1A	AX-111140587	A	B	B	B	A	B	A	A	A	A	X	A	A	B	A	A	A	B	B	A	B	A	A	A	B	B	A	A	B	B	A	B	A	A	B	A	B	A	A	A	B	A	A	B	B	B	A	B
1A	AX-109875945	A	B	B	B	A	B	A	A	A	A	X	A	A	B	A	A	A	B	B	A	B	A	A	A	B	B	A	A	B	B	A	B	A	A	B	A	B	A	A	A	B	A	A	B	B	B	A	B
1A	AX-111572655	A	B	B	B	A	B	A	A	A	A	X	A	A	B	A	A	A	B	B	A	B	A	A	A	B	B	A	A	B	B	A	B	A	A	B	A	B	A	A	A	B	A	A	B	B	B	A	B
1A	AX-109299211	A	B	B	B	A	B	A	A	A	A	X	A	A	B	A	A	A	B	B	A	B	A	A	A	B	B	A	A	B	B	A	B	A	A	B	A	B	A	A	A	B	A	A	B	B	B	A	B
1A	AX-111650792	A	B	B	B	A	B	A	A	X	A	X	A	A	B	A	A	A	B	B	A	B	A	A	A	B	B	A	A	B	B	A	B	A	A	B	A	B	A	A	A	B	A	A	B	B	B	A	B
1A	AX-108841071	A	B	B	B	A	B	A	A	A	A	X	A	A	B	A	A	A	B	B	A	B	A	A	A	B	B	A	A	B	B	A	B	A	A	B	A	B	A	A	A	B	A	A	B	B	B	A	B
1A	AX-110475253	A	B	B	B	A	B	A	A	A	A	X	A	A	B	A	A	A	B	B	A	B	A	A	A	B	B	A	A	B	B	A	B	A	A	B	A	B	A	A	A	B	A	A	B	B	B	A	B
1A	AX-109351766	A	B	B	B	A	B	A	A	A	A	X	A	A	B	A	A	A	B	B	A	B	A	A	A	B	B	A	A	B	B	A	B	A	A	B	A	B	A	A	A	B	A	A	B	B	B	A	B
1A	AX-111652012	A	B	B	B	A	B	A	A	A	A	X	A	A	B	A	A	A	B	B	A	B	A	A	A	B	B	A	A	B	B	A	B	A	A	B	A	B	A	A	A	B	A	A	B	B	B	A	B
1A	AX-109967116	A	B	B	B	A	B	A	A	A	A	X	A	A	B	A	A	A	B	B	A	B	A	A	A	B	B	A	A	B	B	A	B	A	A	B	A	B	A	A	A	B	A	A	B	B	B	A	B
1A	AX-110511731	A	B	B	B	A	B	A	A	A	A	X	A	A	B	A	A	A	B	B	A	B	A	A	A	B	B	A	A	B	B	A	B	A	A	B	A	B	A	A	A	B	A	A	B	B	B	A	B
1A	AX-110947388	A	B	B	B	A	B	A	A	A	A	X	A	A	B	A	A	A	B	B	A	B	A	A	A	B	B	A	A	B	B	A	B	A	A	B	A	B	A	A	A	B	A	A	B	B	X	A	B
1A	AX-110567183	A	B	B	B	A	B	A	A	A	A	X	A	A	B	A	A	A	B	B	A	B	A	A	A	B	B	A	A	B	B	A	B	A	A	B	A	B	A	A	A	B	A	A	B	B	B	A	B
1A	AX-109382288	A	B	B	B	A	B	A	A	A	A	X	A	A	B	A	A	A	B	B	A	B	A	A	A	B	B	A	A	B	B	A	B	A	A	B	A	B	A	A	A	B	A	A	B	B	B	A	B
1A	AX-109902115	A	B	B	B	B	B	A	A	A	A	X	A	A	B	A	A	A	B	B	A	B	A	A	A	B	B	A	A	B	B	A	B	A	A	B	A	B	A	A	A	B	A	A	B	B	B	A	B
1A	AX-111052075	A	B	B	B	B	B	A	A	A	A	X	A	A	B	A	A	A	B	B	A	B	A	A	A	B	B	A	A	B	B	A	B	A	A	B	A	B	A	A	A	B	A	A	B	B	B	A	B
1A	AX-110398363	A	B	B	B	B	B	A	A	A	A	X	A	A	B	A	A	A	B	B	A	B	A	A	A	B	B	A	A	B	B	A	B	A	A	B	A	B	A	A	A	B	A	A	B	B	B	A	B
1A	AX-110971510	A	B	B	B	A	B	A	A	A	A	X	A	A	B	A	A	A	B	B	A	B	A	A	A	B	B	A	A	B	B	A	B	A	A	B	A	B	A	A	A	B	A	A	B	B	B	A	B
1A	AX-108965988	A	B	B	B	A	B	A	A	A	A	X	A	A	B	A	A	A	B	B	A	B	A	A	A	B	B	A	A	B	B	A	B	A	A	B	A	B	A	A	A	B	A	A	B	B	B	A	B
1A	AX-109628778	A	B	B	B	A	B	A	A	A	A	X	A	A	B	A	A	A	B	B	A	B	A	A	A	B	B	A	A	B	B	A	B	A	A	B	A	B	A	A	A	B	A	X	B	B	B	A	B
1A	AX-110018834	A	B	B	B	A	B	A	A	A	A	X	A	A	B	A	A	A	B	B	A	B	A	A	A	B	B	A	A	B	B	A	B	A	A	B	A	B	A	A	A	B	A	A	B	B	B	A	B
1A	AX-111546934	A	B	B	B	A	B	A	A	A	A	X	A	A	B	A	A	A	B	B	A	B	A	A	A	B	B	A	A	B	B	A	B	A	A	B	A	B	A	A	A	B	A	A	B	B	B	A	B
1A	AX-95658884	A	X	B	B	A	B	A	A	A	A	X	A	A	B	A	A	A	B	B	A	B	A	A	A	B	B	A	A	B	B	A	B	A	A	B	A	B	A	A	A	B	A	A	B	B	B	A	B
1A	AX-109606033	A	B	B	B	A	B	A	A	A	A	X	A	A	B	A	A	A	B	B	A	B	A	A	A	B	X	A	A	B	B	A	B	A	A	B	A	B	A	A	A	B	A	A	X	B	B	A	B
1A	AX-110516805	A	B	B	B	A	B	A	A	A	A	X	A	A	B	A	A	A	B	B	A	B	A	A	A	B	B	A	A	B	B	A	B	A	A	B	A	B	A	A	A	B	A	A	B	B	B	X	B
1A	AX-109886270	A	B	B	B	A	B	A	A	A	A	X	A	A	B	A	A	X	B	B	A	B	A	A	A	B	B	A	A	B	B	A	B	A	A	B	A	B	A	A	A	B	A	A	B	B	B	A	B
1A	AX-109304452	A	B	B	B	A	B	A	A	A	A	X	A	A	B	A	A	A	B	B	A	B	A	A	A	B	B	A	A	B	B	A	B	A	A	B	A	B	A	A	A	B	A	A	B	B	B	A	B
1A	AX-110593666	A	B	B	B	A	B	A	A	A	A	X	A	A	B	A	A	A	B	B	A	B	A	A	A	B	B	A	A	B	B	A	B	A	A	B	A	B	A	A	A	B	A	X	B	B	B	A	B
1A	AX-108861860	A	B	B	B	A	B	A	A	A	A	X	A	A	B	A	A	A	B	B	A	B	A	A	A	B	B	A	A	B	B	A	B	A	A	B	A	B	A	A	A	B	A	X	B	B	B	A	B
1A	AX-111697970	A	B	B	B	A	B	A	A	A	A	X	A	A	B	A	A	A	B	B	A	B	A	A	A	B	B	A	A	B	B	A	B	A	A	B	A	B	A	A	A	B	A	A	B	B	B	A	B
1A	AX-110450556	A	B	B	B	A	B	A	A	A	A	X	A	A	B	A	A	A	B	B	A	B	A	A	A	B	B	A	A	B	B	A	B	A	A	B	A	B	A	A	A	B	A	A	B	B	B	A	B
1A	AX-111554031	A	B	B	B	A	B	A	A	A	A	X	A	A	B	A	A	A	B	B	A	B	A	A	A	B	B	A	A	B	B	A	B	A	A	B	A	B	A	A	A	B	A	A	B	B	B	A	B
1A	AX-94404141	A	B	B	B	A	B	A	A	A	A	X	A	A	B	A	A	A	B	B	A	B	A	A	A	B	B	A	A	B	B	A	B	A	A	B	A	B	A	A	A	B	A	A	B	B	B	A	B
1A	AX-86184257	A	B	B	B	B	B	A	A	A	A	X	A	A	B	A	A	A	B	B	A	B	A	A	A	B	B	A	A	B	B	A	B	A	A	B	A	B	A	A	A	B	A	A	B	B	B	A	B
1A	AX-110547230	A	B	B	B	B	B	A	A	A	A	X	A	A	B	A	A	A	B	B	A	B	A	A	A	B	B	A	A	B	B	A	B	A	A	B	A	B	A	A	A	B	A	X	B	B	B	A	B
1A	AX-110495007	A	B	B	B	B	X	A	A	A	A	X	A	A	B	A	A	A	B	B	A	B	A	A	A	B	B	A	A	B	B	A	B	A	A	B	A	B	A	A	A	B	A	A	B	B	B	A	B
1A	AX-109442898	A	B	B	B	B	B	A	A	A	A	X	A	A	B	A	A	A	B	B	A	B	A	A	A	B	B	A	A	B	B	A	B	A	A	B	A	B	A	A	A	B	A	A	B	B	B	A	B
1A	AX-111217732	A	B	B	B	B	B	A	A	A	A	X	A	A	B	A	A	A	B	B	A	B	A	A	A	B	B	A	A	B	B	A	B	A	A	B	A	B	A	A	A	B	A	A	B	B	B	A	B
1A	AX-111138197	A	B	B	B	B	B	A	A	A	A	B	A	A	B	A	A	A	B	B	A	B	A	A	A	B	B	A	A	B	B	A	B	A	A	B	A	B	A	A	A	B	A	A	B	B	B	A	B
1A	AX-108943724	A	B	B	B	B	B	A	A	A	A	X	A	A	B	A	A	A	B	B	A	B	A	A	A	B	B	A	A	B	B	A	B	A	A	B	A	B	A	A	A	B	A	A	B	B	B	A	B
1A	AX-109887522	A	B	B	B	B	B	A	A	A	A	X	A	A	B	A	X	A	B	B	A	B	A	A	A	B	B	A	A	B	B	A	B	A	A	B	A	B	A	A	A	B	A	A	B	B	B	A	B
1A	AX-109867938	A	B	B	B	B	B	A	A	A	A	X	A	A	B	A	A	A	B	B	A	B	A	A	A	B	B	A	A	B	B	A	B	A	A	B	A	B	A	A	A	B	A	A	B	B	B	A	B
1A	AX-94441027	A	B	B	B	B	B	A	A	A	A	X	A	A	B	A	A	A	B	B	A	B	A	A	A	B	B	A	X	B	B	A	B	A	A	B	A	B	A	A	A	B	A	A	B	B	B	A	B
1A	AX-94621604	A	B	B	B	B	B	A	A	A	A	X	A	A	B	A	A	A	B	B	A	B	A	A	A	B	B	A	A	B	B	A	B	A	A	B	A	B	A	A	A	B	A	X	B	B	B	A	B
1A	AX-110480896	A	B	B	B	B	B	A	A	A	A	X	A	A	B	A	A	A	B	B	A	B	A	A	A	B	B	A	A	B	B	A	B	A	A	B	A	B	A	A	A	B	A	A	B	B	B	A	B
1A	AX-109378286	A	B	B	B	B	B	A	A	A	A	X	A	A	B	A	A	A	B	B	A	B	A	A	A	B	B	A	A	B	B	A	B	A	A	B	A	B	A	A	A	B	A	A	B	B	B	A	B
1A	AX-111163383	A	B	B	B	B	B	A	A	A	A	X	A	A	B	A	A	A	B	B	A	B	A	A	A	B	B	A	A	B	B	A	B	A	A	B	A	B	A	A	A	B	A	A	B	B	B	A	B
1A	AX-110628967	A	B	B	B	B	B	A	A	A	A	X	A	A	B	A	A	A	B	B	A	B	A	A	A	B	B	A	A	B	B	A	B	A	A	B	A	B	A	A	A	B	A	X	B	B	B	A	B
1A	AX-108795741	A	B	B	B	B	B	A	A	A	A	X	A	A	B	A	A	A	B	B	A	B	A	A	A	B	B	A	A	B	B	A	B	A	A	B	A	B	A	A	A	B	A	A	B	B	B	A	B
1A	AX-94531333	A	B	B	B	B	B	A	A	A	A	X	A	A	B	A	A	A	B	B	A	B	A	A	A	B	B	A	A	B	B	A	B	A	A	B	A	B	A	A	A	B	A	A	B	B	B	A	B
1A	AX-111586048	A	B	B	B	B	B	A	A	A	A	X	A	A	B	A	A	A	B	B	A	B	A	A	A	B	B	A	A	B	B	A	B	A	A	B	A	B	A	A	A	B	A	A	B	B	B	A	B
1A	AX-110735773	A	B	B	B	B	B	A	A	A	A	X	A	A	B	A	A	A	B	B	A	B	A	A	A	B	B	A	A	B	B	A	B	A	A	B	A	B	A	A	A	B	A	A	B	B	B	A	B
1A	AX-108865536	A	B	B	B	B	B	A	A	A	A	X	A	A	B	A	A	A	B	B	A	B	A	A	A	B	B	A	A	B	B	A	B	A	A	B	A	B	A	A	A	B	A	X	B	B	B	A	B
1A	AX-111682431	A	B	B	B	B	B	A	A	A	A	X	A	A	B	A	A	A	B	B	A	B	A	A	A	B	B	A	A	B	B	A	B	A	A	B	A	B	A	A	A	B	A	A	B	B	B	A	B
1A	AX-109972578	A	B	B	B	B	B	A	A	A	A	X	A	A	B	A	A	A	B	B	A	B	A	A	A	B	B	A	A	B	B	A	B	A	A	B	A	B	A	A	A	B	A	X	B	B	B	A	B
1A	AX-111585289	A	B	B	B	B	B	A	A	A	A	X	A	A	B	A	A	A	B	B	A	B	A	A	A	B	B	A	A	B	B	A	B	A	A	B	A	B	A	A	A	B	A	A	B	B	B	A	B
1A	AX-111597054	A	B	B	B	B	B	A	A	A	A	X	A	A	B	A	A	A	B	B	A	B	A	A	A	B	B	A	A	B	B	A	B	A	A	B	A	B	A	A	A	B	A	A	B	B	B	A	B
1A	AX-109905627	A	B	B	B	B	B	A	A	A	A	X	A	A	B	A	A	A	B	B	A	B	A	A	A	B	B	A	A	B	B	A	B	A	A	B	A	B	A	A	A	B	A	X	B	B	B	A	B
1A	AX-111693378	A	B	B	B	B	X	A	A	A	A	X	A	A	B	A	A	A	B	B	A	B	A	A	A	B	B	A	A	B	B	A	B	A	A	X	A	B	A	A	A	B	A	A	B	B	B	A	B
1A	AX-89488696	A	B	B	B	B	B	A	A	A	A	X	A	A	B	A	A	A	B	B	A	B	A	A	A	B	B	A	A	B	B	A	B	A	A	B	A	B	A	A	A	X	A	A	B	B	B	A	B
1A	AX-110548582	A	B	B	B	B	B	A	A	A	A	X	A	A	B	A	A	A	B	B	A	B	A	A	A	B	B	A	A	B	B	A	B	A	A	B	A	B	A	A	A	B	A	A	B	B	B	A	B
1A	AX-110507437	A	B	B	B	B	B	A	A	A	A	X	A	A	B	A	A	A	B	B	A	B	A	A	A	B	B	A	A	B	B	A	B	A	A	B	A	B	A	A	A	B	A	X	B	B	B	A	B
1A	AX-110712805	A	B	B	B	B	B	A	A	A	A	X	A	A	B	A	A	A	B	B	A	B	A	A	A	B	B	A	A	B	B	A	B	A	A	B	A	B	A	A	A	B	A	X	B	B	B	A	B
1A	AX-109277966	A	B	B	B	B	B	A	A	A	A	X	A	A	B	A	X	A	B	B	A	B	A	A	A	B	B	A	A	B	B	A	B	A	A	B	A	B	A	A	A	B	A	A	B	B	B	A	B
1A	AX-109363171	A	B	B	B	B	B	A	A	A	A	X	A	A	B	A	A	A	B	B	A	B	A	A	A	B	B	A	A	B	B	A	B	A	A	B	A	B	A	A	A	B	A	A	B	B	B	A	B
1A	AX-108762805	A	B	B	B	B	B	A	A	A	A	X	A	A	B	A	A	A	B	B	A	B	A	A	A	B	B	A	A	B	B	A	B	A	A	B	A	B	A	A	A	B	A	A	B	B	B	A	B
1A	AX-111629871	A	B	B	B	B	B	A	A	A	A	X	A	A	B	A	A	A	B	B	A	B	A	A	A	B	B	A	A	B	B	A	B	A	A	B	A	B	A	A	A	X	A	A	B	B	B	A	B
1A	AX-108905837	A	B	B	B	B	B	A	A	A	A	X	A	A	B	A	A	A	B	B	X	B	A	A	A	B	B	A	A	B	B	A	B	A	A	B	A	B	A	A	A	B	A	X	B	B	B	A	B
1A	AX-110062407	A	B	B	B	B	B	A	A	A	A	X	A	A	B	A	A	A	B	B	A	B	A	A	A	B	B	A	A	B	B	A	B	A	A	B	A	B	A	A	A	B	A	A	B	B	B	A	B
1A	AX-111214633	A	B	B	B	B	B	A	A	A	A	X	A	A	B	A	A	A	B	B	A	B	A	A	A	B	B	A	A	B	B	A	B	A	A	B	A	B	A	A	A	B	A	A	B	B	B	A	B
1A	AX-111654904	A	B	B	B	B	B	A	A	A	A	X	A	A	B	A	A	A	B	B	A	B	A	A	A	B	B	A	A	B	B	X	B	A	A	B	A	B	A	A	A	B	A	A	B	B	B	A	B
1A	AX-109387872	A	B	B	B	B	B	A	A	A	A	X	A	A	B	A	A	A	B	B	A	B	A	A	X	B	B	A	A	B	B	A	A	A	A	B	A	B	A	A	A	B	A	A	B	B	B	A	B
1A	AX-111578749	A	B	B	B	B	B	A	A	A	A	X	A	A	B	A	A	A	B	B	A	B	A	A	X	B	B	A	A	B	B	A	A	A	A	B	A	B	A	A	A	B	A	A	B	B	B	A	B
1A	AX-109905549	B	B	B	B	B	B	A	A	A	A	X	A	A	B	A	A	A	B	B	A	B	A	A	X	B	B	A	A	B	B	A	A	A	A	B	A	B	A	A	A	B	A	A	B	B	B	A	B
1A	AX-109930799	B	B	B	B	B	B	A	A	A	A	X	A	A	B	A	A	A	B	B	A	B	A	A	X	B	B	A	A	B	B	A	A	A	A	B	A	B	A	A	A	B	A	A	B	B	X	A	B
1A	AX-109333149	B	B	B	B	B	B	A	A	A	A	X	A	A	B	A	A	A	B	B	A	B	A	A	X	B	B	A	A	B	B	A	A	A	A	B	A	B	A	A	A	B	A	A	B	B	B	A	B
1A	AX-111483492	B	B	B	B	B	B	A	A	A	A	X	A	A	B	A	A	A	B	B	A	B	A	A	X	B	B	A	A	B	A	A	A	A	A	B	A	B	A	A	A	B	A	A	B	B	B	A	B
1A	AX-110642950	B	B	B	B	B	B	A	A	A	A	X	A	A	B	A	A	A	B	B	A	B	A	A	X	B	B	A	A	B	A	A	A	A	A	B	A	B	A	A	A	B	A	A	B	B	B	A	B
1A	AX-111222852	B	B	B	B	B	B	A	A	A	A	X	A	A	B	A	A	A	B	B	A	B	A	A	X	B	B	A	A	B	A	A	A	A	A	B	A	B	A	A	A	B	A	X	B	B	B	A	B
1A	AX-111576317	B	B	B	B	B	B	A	A	A	A	X	A	A	B	A	A	A	B	B	A	B	A	A	X	B	B	A	A	B	A	A	A	A	A	B	A	B	A	A	A	B	A	A	B	B	B	A	B
1A	AX-110616388	B	B	B	B	B	B	A	A	A	A	X	A	A	B	A	A	A	B	B	A	B	A	A	X	B	B	A	A	B	A	A	A	A	A	B	A	B	A	A	A	B	A	A	B	B	B	A	B
1A	AX-111467899	B	B	B	B	B	B	A	A	A	A	X	A	A	B	A	A	A	B	B	A	B	A	A	X	B	B	A	A	B	A	A	A	A	A	B	A	B	A	A	A	B	A	A	B	B	B	A	B
1A	AX-109627395	B	B	B	X	B	B	A	A	A	A	X	A	A	B	A	A	A	B	B	A	B	A	A	X	B	B	A	A	B	A	A	A	A	A	B	A	B	A	A	A	B	A	X	B	B	B	A	B
1A	AX-108756719	B	B	B	B	B	B	A	A	A	A	X	A	A	B	A	A	A	B	B	A	B	A	A	X	B	B	A	A	B	A	A	A	A	A	B	A	B	A	A	A	B	A	A	B	B	B	A	B
1A	AX-110739528	B	B	B	B	B	B	A	A	A	A	X	A	A	B	A	A	A	B	B	A	B	A	A	X	B	B	A	A	B	A	A	A	A	A	B	A	B	A	A	A	B	A	A	B	B	B	A	B
1A	AX-110068904	B	B	B	B	B	B	A	A	A	A	X	A	A	B	A	A	A	B	B	A	B	A	A	X	B	B	A	A	B	A	A	A	A	A	B	A	B	A	A	A	B	A	A	B	B	B	A	B
1A	AX-111563037	B	B	B	B	B	B	A	A	A	A	X	A	A	B	A	A	A	B	B	A	B	A	A	X	B	B	A	A	B	A	A	A	A	A	B	A	B	A	A	A	B	A	A	B	B	B	A	B
1A	AX-109910238	B	B	B	B	A	B	A	A	A	A	X	A	A	B	A	A	A	B	B	A	B	A	A	X	B	B	A	A	B	A	A	A	A	A	B	A	B	A	A	A	B	A	A	B	B	B	A	B
1A	AX-94583334	B	B	B	B	A	B	A	A	A	A	X	A	A	B	A	A	A	B	B	A	B	A	A	X	B	B	A	A	B	A	A	A	A	A	B	A	B	A	A	A	B	A	A	B	B	B	A	B
1A	AX-108765611	B	B	B	B	A	B	A	A	A	A	X	A	A	B	A	A	A	B	B	A	B	A	A	X	B	B	A	A	B	A	A	A	A	A	B	A	B	A	A	A	B	A	A	B	B	B	A	B
1A	AX-111803078	B	B	B	B	A	B	A	A	A	A	X	A	A	B	A	A	A	B	B	A	B	A	A	X	B	B	A	A	B	A	A	A	A	A	B	A	B	A	A	A	B	A	A	B	B	B	A	B
1A	AX-110991760	B	B	B	B	A	B	A	A	A	A	X	A	A	B	A	A	A	B	B	A	B	A	A	X	B	B	A	A	B	A	A	A	A	A	B	A	B	A	A	A	B	A	A	B	B	B	A	B
1A	AX-111767357	B	B	B	B	A	B	A	A	A	A	X	A	A	B	A	A	A	B	B	A	B	A	B	X	B	B	A	A	B	A	A	A	A	A	B	A	B	A	A	A	B	A	A	B	B	B	A	B
1A	AX-109528407	B	B	B	B	A	B	A	A	A	A	X	A	A	B	A	A	A	B	B	A	B	A	B	X	B	B	A	A	B	A	A	A	A	A	B	A	B	A	A	A	B	A	A	B	B	B	A	B
1A	AX-109882536	B	B	B	B	A	B	A	A	A	A	X	A	A	B	A	A	A	B	B	A	B	A	B	X	B	B	A	A	B	A	A	A	A	A	B	A	B	A	A	A	B	A	X	B	B	B	A	B
1A	AX-89732204	B	B	B	B	A	B	A	A	A	A	X	A	A	B	A	A	A	B	B	A	B	A	B	X	B	B	A	A	X	A	A	A	A	A	B	A	B	A	A	A	B	A	X	B	B	B	A	B
1A	AX-109848476	B	B	B	B	A	A	A	A	A	A	X	A	A	A	A	A	A	B	B	A	B	A	B	B	B	B	A	A	X	A	A	A	A	A	B	A	B	A	A	A	B	A	A	B	B	B	A	B
1A	AX-109291490	B	B	B	B	A	A	A	A	A	A	X	A	A	A	A	A	A	B	B	A	B	A	B	B	B	B	A	A	X	A	A	A	A	A	B	A	B	A	A	A	B	A	A	B	B	B	A	B
1A	AX-109916940	B	B	B	B	A	A	A	A	A	A	X	A	A	A	A	A	A	B	B	A	B	A	B	B	B	B	A	A	X	A	A	A	X	A	B	A	B	A	A	A	B	A	A	B	B	B	A	B
1A	AX-110531680	A	B	B	B	A	A	A	A	A	A	X	A	A	A	A	A	A	B	B	A	B	A	B	B	B	B	A	A	X	A	A	A	A	A	B	A	B	A	A	A	B	A	A	B	B	B	A	B
1A	AX-111069267	A	B	B	B	A	A	A	A	A	A	X	A	A	A	A	A	A	B	B	A	B	A	B	B	B	B	A	A	X	A	A	A	A	A	B	A	B	A	X	A	B	A	A	B	B	B	A	B
1A	AX-110062154	A	B	B	B	A	A	A	A	A	A	X	A	A	A	A	A	A	B	B	A	B	A	B	B	B	B	A	A	X	A	A	A	A	A	B	A	B	A	A	A	B	A	A	B	B	B	A	B
1A	AX-108881024	A	B	B	B	A	A	A	A	A	A	X	A	A	A	A	A	A	B	B	A	B	A	B	B	B	B	A	A	X	A	A	A	A	A	B	A	B	A	A	A	B	A	A	B	B	B	A	B
1A	AX-109465131	A	B	B	B	A	A	A	A	A	A	X	A	A	A	A	A	A	B	B	A	B	A	B	X	B	B	A	A	X	A	A	A	A	A	B	A	B	A	A	A	B	A	A	B	B	B	A	B
1A	AX-109321208	A	B	B	B	A	A	A	A	A	A	X	A	A	A	A	A	A	B	B	A	B	A	B	B	B	B	A	A	X	A	A	A	A	A	B	A	B	A	A	A	B	A	A	B	B	B	A	B
1A	AX-109345385	A	B	B	B	A	A	A	A	A	A	X	A	A	A	A	A	A	B	B	A	B	A	B	B	B	B	A	A	X	A	A	A	A	A	B	A	B	A	A	X	B	A	X	B	B	B	A	B
1A	AX-109985412	A	B	B	B	A	A	A	A	A	A	X	A	A	A	A	A	A	B	B	A	B	A	B	B	B	B	A	A	X	A	A	A	A	A	B	A	B	A	A	A	B	A	A	B	B	B	A	B
1A	AX-95632782	A	B	B	B	A	A	A	A	A	A	X	A	A	A	A	A	A	B	B	A	B	A	B	B	B	B	A	A	X	A	A	A	A	B	B	A	B	A	A	A	B	A	A	B	B	B	A	B
1A	AX-110611419	A	B	B	B	A	A	A	A	A	A	X	A	A	A	A	A	A	B	B	A	B	A	B	B	B	B	A	A	X	A	A	A	A	B	B	A	B	A	A	A	B	A	X	B	B	B	A	B
1A	AX-111686031	A	B	B	B	A	A	A	A	A	A	X	A	A	A	A	A	A	B	B	A	B	A	B	B	B	B	A	A	X	A	A	A	A	B	B	A	B	A	A	A	B	A	X	B	B	B	A	B
1A	AX-110395979	A	B	B	B	A	A	A	A	A	A	X	A	A	A	A	A	A	B	B	A	B	A	B	B	B	B	A	A	X	A	A	A	A	B	B	A	B	A	A	A	B	A	X	B	B	B	A	B
1A	AX-109456415	A	B	B	B	A	A	A	A	A	A	X	A	A	A	A	A	A	B	B	A	B	A	B	B	B	B	A	A	X	A	A	A	A	B	B	A	B	A	A	A	B	A	A	B	B	B	A	B
1A	AX-110937281	A	B	B	B	A	A	A	A	A	A	X	A	A	A	A	A	A	B	B	A	A	A	B	B	B	B	A	A	X	A	A	A	A	B	B	A	B	A	A	A	B	A	A	B	B	B	A	B
1A	AX-94426657	A	B	B	B	A	A	A	A	A	A	X	A	A	B	A	A	A	B	B	A	A	A	B	B	A	B	A	A	X	A	A	A	A	B	B	A	B	A	A	A	B	A	A	B	B	B	A	B
1A	AX-95117204	A	B	B	B	A	A	A	A	A	A	X	A	A	B	A	A	A	B	B	A	B	A	B	B	A	B	A	A	X	A	A	A	A	B	B	A	B	A	A	A	B	A	X	B	B	B	A	B
1A	AX-110981297	A	B	B	B	A	A	A	X	A	A	X	A	A	B	A	A	A	B	B	A	B	A	B	B	A	B	A	A	X	A	A	A	A	B	B	A	B	A	A	A	B	A	A	B	B	B	A	B
1A	AX-108931576	A	B	B	B	A	A	A	A	A	A	X	A	A	B	A	A	A	B	B	A	B	A	B	B	A	B	A	A	X	A	A	A	A	B	B	A	B	A	A	A	B	A	A	B	B	B	A	B
1A	AX-110023564	A	B	B	B	A	A	A	A	X	A	X	A	A	B	A	A	A	B	B	A	B	A	B	B	A	B	A	A	X	A	A	A	A	B	B	A	B	A	A	A	B	A	A	B	B	B	A	B
1A	AX-109408386	A	B	A	B	A	A	A	A	X	A	X	A	A	B	A	A	A	B	B	A	B	A	B	B	A	B	A	A	X	A	A	A	A	B	B	A	B	A	A	A	B	A	A	B	B	B	A	B
1A	AX-110363276	A	B	A	B	B	A	A	B	X	A	B	A	A	B	A	A	A	B	X	A	B	A	B	A	A	B	A	A	X	A	A	A	B	B	B	A	A	A	B	A	B	A	A	A	B	B	A	B
1A	AX-109849752	A	B	A	B	B	A	A	A	X	A	B	A	A	B	A	A	A	B	B	A	B	A	B	A	A	B	A	A	X	A	A	A	B	B	B	A	A	A	B	A	B	A	A	B	B	B	A	B
1A	AX-109408584	A	B	A	B	B	A	A	A	X	A	B	A	B	B	A	A	A	B	B	A	B	A	B	A	A	B	A	A	X	A	A	A	B	B	B	A	A	A	B	A	B	A	A	B	B	B	A	B
1A	AX-94873283	A	B	A	B	B	A	A	B	A	A	B	A	X	B	A	A	A	B	B	A	B	A	B	A	A	B	A	A	X	A	A	A	B	B	B	A	A	A	B	B	B	A	A	A	B	B	A	B
1A	AX-110562440	A	B	A	B	B	A	A	B	A	A	B	A	A	B	A	A	A	B	B	A	B	A	B	A	A	B	A	A	X	A	A	A	B	B	B	A	A	A	B	B	B	A	A	A	B	B	A	B
1A	AX-110464527	A	B	A	B	B	A	A	B	A	A	B	A	A	B	A	A	A	B	B	A	B	A	B	A	A	B	A	A	X	A	A	A	B	B	B	A	A	A	B	B	B	A	A	A	B	B	A	B
1A	AX-110084994	A	B	A	B	B	A	A	B	A	A	B	A	A	B	A	A	A	B	B	A	B	A	B	A	A	B	A	A	X	A	A	A	B	B	B	A	A	A	B	B	B	A	A	A	B	B	A	B
1A	AX-109914567	A	B	A	B	B	A	A	B	A	A	B	A	A	B	A	A	A	B	B	A	B	A	B	A	A	B	A	A	X	A	A	A	B	B	B	A	A	A	B	B	B	A	A	A	B	B	A	B
1A	AX-111571300	A	B	A	B	B	A	A	B	A	A	B	A	A	B	A	A	A	B	B	A	B	A	B	A	A	B	B	A	X	A	A	A	B	B	B	A	A	A	B	B	X	A	A	A	B	B	B	B
1A	AX-109545573	A	B	A	B	B	A	A	B	A	A	B	A	A	B	A	A	A	B	B	A	B	A	B	A	A	B	B	A	X	A	A	A	B	B	B	A	A	A	B	B	B	A	X	A	B	B	B	B
1A	AX-111688135	B	B	A	B	B	A	B	B	A	A	B	A	A	B	A	A	A	B	B	A	B	A	B	A	A	B	B	A	X	A	A	A	B	B	B	A	A	A	B	B	B	A	A	A	B	B	B	B
1A	AX-111702167	B	B	A	B	B	A	B	B	B	A	B	A	B	B	A	A	A	B	B	B	B	A	B	A	A	B	B	A	A	A	A	B	B	B	B	A	A	A	B	B	B	B	A	A	B	B	B	B
1A	AX-108730532	B	B	A	B	B	A	B	B	B	A	B	A	B	B	A	A	A	A	B	B	B	A	B	A	A	B	B	A	A	A	A	B	B	B	B	A	A	A	B	B	B	B	X	A	B	B	B	B
1A	AX-111156568	B	B	A	B	B	A	B	B	B	A	B	A	B	B	A	A	A	A	B	B	B	A	B	A	A	B	B	A	A	A	A	A	B	B	B	A	A	A	B	B	B	B	A	A	B	B	B	B
1A	AX-109971623	B	B	A	B	B	A	B	B	B	A	B	A	B	B	A	A	A	A	B	B	B	A	B	A	A	B	B	A	A	A	A	A	B	B	B	A	A	A	B	B	B	B	A	A	B	B	B	B
1A	AX-111655790	B	B	A	B	B	A	B	B	B	A	B	A	B	B	A	A	A	A	B	B	B	A	B	A	A	B	B	A	A	A	A	A	B	B	B	A	A	A	B	B	B	B	X	A	B	B	B	B
1A	AX-109634424	B	B	A	B	B	A	B	B	B	A	B	A	B	B	A	A	A	A	B	B	B	A	B	A	A	B	B	A	A	A	A	A	B	B	B	A	A	A	B	B	B	B	A	A	B	B	B	B
1A	AX-108798656	X	B	A	B	B	A	B	B	B	A	B	A	B	B	A	A	A	B	B	B	B	A	B	A	A	B	B	A	A	A	A	A	B	B	B	A	A	A	B	B	B	B	A	B	B	B	B	B
1A	AX-111652275	X	B	A	B	B	A	B	B	B	A	B	A	B	B	A	A	A	B	B	B	B	A	B	A	A	B	B	A	A	A	A	A	B	B	B	A	A	A	B	B	B	B	X	B	B	B	B	B
1A	AX-89713082	X	B	A	B	B	B	B	B	B	A	B	A	B	B	A	A	A	B	B	B	B	B	B	A	A	B	B	A	A	A	A	A	B	B	B	A	A	A	B	B	B	B	A	B	B	B	B	B
1A	AX-109968061	A	B	A	B	B	B	A	B	B	A	B	A	B	B	A	A	A	B	B	B	B	A	B	A	A	B	B	A	A	A	A	A	B	B	B	A	A	A	B	B	B	B	A	B	B	B	B	B
1A	AX-111575061	B	B	A	A	B	B	A	B	B	B	B	A	B	B	B	B	A	A	B	B	B	B	B	B	A	B	B	B	A	A	A	B	B	B	B	A	A	A	B	B	B	A	A	B	A	A	B	B
1A	AX-110386051	B	B	A	A	B	B	A	B	X	B	B	A	B	B	B	B	A	A	B	B	B	B	B	B	B	B	B	B	A	A	B	B	B	B	B	A	A	A	A	A	B	B	A	A	A	A	B	B
1A	AX-111489802	B	B	A	A	B	B	A	B	X	B	B	A	B	B	B	B	B	A	B	B	B	B	B	B	B	B	B	B	A	A	B	B	B	B	B	A	A	A	A	A	B	B	A	A	A	A	B	B
1A	AX-108914803	B	B	A	A	B	B	A	A	X	B	B	A	B	A	B	B	B	B	B	B	B	B	B	B	B	B	B	B	X	A	B	B	B	A	B	A	A	A	A	A	B	B	A	A	A	A	A	B
1A	AX-109855969	B	B	A	A	B	B	A	A	X	B	B	A	B	A	B	B	B	B	B	B	B	B	B	B	B	B	B	B	B	A	B	B	A	A	B	A	A	A	A	A	B	B	A	A	A	A	A	B
1A	AX-110636090	B	B	A	A	B	B	B	A	X	A	B	A	B	A	A	A	A	B	B	B	A	B	B	B	B	B	B	B	X	A	B	B	A	A	B	A	A	A	A	A	B	B	A	A	A	A	A	B
1A	AX-109958813	B	B	A	A	B	B	B	A	X	A	B	A	B	A	A	A	A	B	B	B	A	B	B	B	B	B	B	B	X	A	B	B	A	A	B	A	A	A	A	A	B	B	A	A	A	A	A	B
1A	AX-110394989	B	B	A	A	B	B	B	A	X	A	B	A	B	A	A	A	A	B	B	B	A	B	B	B	B	B	B	B	X	A	B	B	A	A	B	A	A	A	A	A	B	B	A	A	A	A	A	B
1A	AX-111471771	B	B	A	A	B	B	B	A	X	A	B	A	B	A	A	A	A	B	A	B	A	B	B	A	B	B	B	B	X	A	B	B	A	A	B	A	A	A	A	A	B	B	A	A	A	A	A	B
1A	AX-110363619	B	B	A	A	B	B	B	A	X	A	B	A	B	A	A	A	A	B	A	B	A	B	B	A	B	B	B	B	X	A	B	B	A	A	B	A	A	A	A	A	B	B	A	A	A	A	A	B
1A	AX-109987797	B	B	A	A	B	B	B	A	B	A	B	A	B	A	A	A	A	B	A	B	A	B	B	A	B	B	B	B	X	A	B	B	A	A	B	A	A	A	A	A	B	B	A	A	A	A	A	B
1A	AX-109292225	B	B	A	A	B	B	B	A	B	A	B	A	B	A	A	A	A	B	A	B	A	B	B	A	B	B	B	B	X	A	B	B	A	A	B	A	A	A	A	A	B	B	A	A	A	A	A	B
1B	AX-182098040	B	B	A	A	B	A	B	A	A	A	B	B	B	A	B	B	A	B	B	X	B	A	A	A	A	B	B	A	B	B	A	A	A	A	B	A	A	B	B	A	B	A	B	A	A	X	A	A
1B	AX-109859779	B	B	A	A	B	A	B	A	A	A	B	B	B	A	B	B	A	B	B	X	B	A	A	A	A	B	B	A	B	B	A	A	A	A	B	A	A	B	B	A	B	A	B	A	A	X	A	A
1B	AX-109435258	B	B	A	A	B	A	B	A	A	A	B	B	B	A	B	B	A	B	B	X	B	A	A	A	A	B	B	A	B	B	A	A	A	A	B	A	A	B	B	A	B	A	B	A	A	X	A	A
1B	AX-182074338	B	B	A	A	B	A	B	A	A	A	B	B	B	A	B	B	A	B	B	X	B	A	A	A	A	B	B	A	B	B	A	A	A	A	B	A	A	B	B	A	B	A	B	A	A	X	A	A
1B	AX-108798446	B	B	A	A	B	A	B	A	A	A	B	B	B	A	B	B	A	B	B	X	B	A	A	A	A	B	B	A	B	B	A	A	A	A	B	A	A	B	B	A	B	A	B	A	A	X	A	A
1B	AX-108774212	B	B	A	A	B	A	B	A	A	A	B	B	B	A	B	B	A	B	B	X	B	A	A	A	A	B	B	A	B	B	A	A	A	A	B	A	A	B	B	A	B	A	B	A	A	X	A	A
1B	AX-111116890	B	B	A	A	B	A	B	A	A	A	B	B	B	A	B	B	A	B	B	A	B	A	A	A	A	B	B	A	B	B	A	A	A	A	B	A	A	B	B	A	X	A	B	A	A	A	A	A
1B	AX-95144748	B	B	A	A	B	A	B	A	A	A	B	B	B	A	B	B	X	B	B	X	B	A	A	A	A	B	B	A	B	B	A	A	A	A	B	A	A	B	B	A	B	A	B	A	A	X	A	A
1B	AX-110477792	B	B	A	A	B	A	B	A	B	A	B	B	B	A	B	B	B	B	B	B	B	A	A	B	A	B	B	A	B	B	B	B	B	A	B	A	B	B	B	A	A	A	A	A	B	B	A	A
1B	AX-95176576	B	B	A	A	B	A	B	A	B	A	B	B	B	A	B	B	B	B	B	B	B	A	A	B	A	B	B	A	B	B	B	B	B	A	B	A	B	B	B	A	A	A	A	A	B	B	A	A
1B	AX-109862469	B	B	A	A	B	A	B	A	B	A	B	B	B	A	B	B	B	B	B	B	B	A	A	B	A	B	B	A	B	B	B	B	B	A	B	A	B	B	B	A	A	A	A	A	B	B	A	A
1B	AX-109372181	B	B	A	A	B	A	B	A	B	A	B	B	B	A	B	B	B	B	B	B	B	A	A	B	A	B	B	A	B	B	B	B	B	A	B	A	B	B	B	A	A	A	A	A	B	B	A	A
1B	AX-108798723	B	B	A	A	B	A	B	A	B	A	B	B	B	A	B	B	B	B	B	B	B	A	A	B	A	B	B	A	B	B	B	B	B	A	B	A	B	B	B	A	A	A	A	A	B	B	A	A
1B	AX-110020631	B	B	A	A	B	A	B	A	B	A	B	B	B	A	B	B	B	B	B	B	B	A	A	B	A	B	B	A	B	B	B	B	B	A	B	A	B	B	B	A	A	A	A	A	B	B	A	A
1B	AX-108850301	B	B	A	A	B	A	B	A	B	A	B	B	B	A	B	B	B	B	B	B	B	A	A	B	A	B	B	A	B	B	B	B	B	A	B	A	B	B	B	A	A	A	A	A	B	B	A	A
1B	AX-109322773	B	B	A	A	B	A	B	A	B	A	B	B	B	A	B	B	B	B	B	B	B	A	A	B	A	B	B	A	B	B	B	B	B	A	B	A	B	B	B	A	A	A	A	A	B	B	A	A
1B	AX-94433968	B	B	A	A	B	A	B	A	B	A	B	B	B	A	B	B	B	B	B	B	B	A	A	B	A	B	B	A	B	B	B	B	B	A	B	A	B	B	B	A	A	A	B	A	B	B	A	A
1B	AX-111083386	B	B	A	A	B	A	B	A	B	A	B	B	B	A	B	B	B	B	B	B	B	A	A	B	A	B	B	A	B	B	B	B	B	A	B	A	B	B	B	A	A	A	B	A	B	B	A	A
1B	AX-108740171	B	B	A	A	B	A	B	A	B	A	B	B	B	A	B	B	B	B	B	B	B	A	A	B	A	B	B	A	B	B	B	B	B	A	B	A	B	B	B	A	A	A	B	B	B	B	A	A
1B	AX-109828779	B	B	A	A	B	A	B	A	B	A	B	B	B	A	B	B	B	B	B	B	B	A	X	B	A	B	B	A	B	B	B	B	B	A	B	A	B	B	B	A	A	A	B	B	B	B	A	A
1B	AX-111518766	B	B	A	A	B	A	B	A	B	A	B	B	B	A	B	B	B	B	B	B	B	A	A	B	A	B	B	A	B	B	B	B	B	A	B	A	B	B	B	A	A	A	B	B	B	B	A	A
1B	AX-111051682	B	B	A	A	B	A	B	A	B	A	B	B	B	A	B	B	B	B	B	B	B	A	A	B	A	B	B	A	B	B	B	B	B	A	B	A	B	B	B	A	A	A	B	B	B	B	A	A
1B	AX-110378403	B	B	A	A	B	A	B	A	B	A	B	B	B	A	B	B	B	B	B	B	B	A	A	B	A	B	B	A	B	B	B	B	B	A	B	A	B	B	B	A	A	A	B	B	B	B	A	A
1B	AX-108987264	B	B	A	A	B	A	B	A	B	A	B	B	B	A	B	B	B	B	B	B	B	A	A	B	A	B	B	A	B	B	B	B	B	A	B	A	B	B	B	A	A	A	B	B	B	B	A	A
1B	AX-109508228	B	B	A	A	B	A	B	A	B	A	B	B	B	A	B	B	B	B	B	B	B	A	A	B	A	B	B	A	B	B	B	B	B	A	B	A	B	B	B	A	A	A	B	B	B	B	A	A
1B	AX-95683975	B	B	A	A	B	A	B	A	B	A	B	B	B	A	B	B	B	B	B	B	B	A	A	B	A	B	B	A	B	B	B	B	B	A	B	A	B	B	B	A	A	A	B	B	B	B	A	A
1B	AX-111461819	B	B	A	A	B	A	B	A	B	A	B	B	B	A	B	B	B	B	B	B	B	A	A	B	A	B	B	A	B	B	B	B	B	A	B	A	B	B	B	A	A	A	B	B	B	B	A	A
1B	AX-109020320	B	B	A	A	B	A	B	A	B	A	B	B	B	A	B	B	B	B	B	B	B	A	A	B	A	B	B	A	B	B	B	B	B	A	B	A	B	B	B	A	A	A	B	B	B	B	A	A
1B	AX-108995348	B	B	A	A	B	A	B	A	B	A	B	B	B	A	B	B	B	B	B	B	B	A	A	B	A	B	B	A	B	B	B	B	B	A	B	A	B	B	B	A	A	A	B	B	B	B	A	A
1B	AX-108909153	B	B	A	A	B	A	B	A	B	A	B	B	B	A	B	B	B	B	B	B	B	A	A	B	A	B	B	A	B	B	B	B	B	A	B	A	B	B	B	A	A	A	B	B	B	B	A	A
1B	AX-110938801	B	B	A	A	B	A	B	A	B	A	B	B	B	A	B	B	B	B	B	B	B	A	A	B	A	B	B	A	B	B	B	B	B	A	B	A	B	B	B	A	A	A	B	B	B	B	A	X
1B	AX-109907382	B	B	A	A	B	A	B	A	B	A	B	B	B	A	B	B	B	B	B	B	B	A	A	B	A	B	B	A	B	B	B	B	B	A	B	A	B	B	B	A	A	A	B	B	B	B	A	A
1B	AX-111597240	B	B	A	A	B	A	B	A	B	A	B	B	B	A	B	B	B	B	B	B	B	A	A	B	A	B	B	A	B	B	B	B	B	A	B	A	B	B	B	A	A	A	B	B	B	B	A	A
1B	AX-110924487	B	B	A	A	B	A	B	A	B	A	B	B	B	A	B	B	B	B	B	B	B	A	A	B	A	B	B	A	B	B	B	B	B	A	B	A	B	B	B	A	A	A	B	B	B	B	A	A
1B	AX-108838990	B	B	A	A	B	A	B	A	B	A	B	B	B	A	B	B	B	B	B	B	B	A	A	B	A	B	B	A	B	B	B	B	B	A	B	A	B	B	B	A	A	A	B	B	B	B	X	A
1B	AX-111518016	B	B	A	A	B	A	B	A	B	A	B	B	B	A	B	B	B	B	B	B	B	A	A	B	A	B	B	A	B	B	B	B	B	A	B	A	B	B	B	A	A	A	B	B	B	B	A	A
1B	AX-109050847	B	B	A	A	B	A	B	A	B	A	B	B	B	A	B	B	B	B	B	B	B	A	A	B	A	B	B	A	B	B	B	B	B	A	B	A	B	B	B	A	A	A	B	B	B	B	A	A
1B	AX-110524472	B	B	A	A	B	A	B	A	B	A	B	B	B	A	B	B	B	B	B	B	B	A	A	B	A	B	B	A	B	B	B	B	B	A	B	A	B	B	B	A	A	A	B	B	B	B	A	A
1B	AX-109544098	B	B	A	A	B	A	B	A	B	A	B	B	B	A	B	B	B	B	B	B	B	A	A	B	A	B	B	A	B	B	B	B	B	A	B	A	B	B	B	A	A	A	B	B	B	B	A	A
1B	AX-111121879	B	B	A	A	B	A	B	A	B	A	B	B	B	A	B	B	B	B	B	B	B	A	A	B	A	B	B	A	B	B	B	B	B	A	B	A	B	B	B	A	A	A	B	B	B	B	A	A
1B	AX-110369203	B	B	A	A	B	A	B	A	B	A	B	B	B	A	B	B	B	B	B	B	B	A	A	B	A	B	B	A	B	B	B	B	B	A	B	A	B	B	B	A	A	A	B	B	B	B	A	A
1B	AX-109580210	B	B	A	A	B	A	B	A	B	A	B	B	B	A	B	B	B	B	B	B	B	A	A	B	A	B	B	A	B	B	B	B	B	A	B	A	B	B	B	A	A	A	B	B	B	B	A	A
1B	AX-109932384	B	B	A	A	B	A	B	A	B	A	B	B	B	A	B	B	B	B	B	B	B	A	A	B	A	B	B	A	B	B	B	B	B	A	B	A	B	B	B	A	A	A	B	B	B	B	A	A
1B	AX-111707424	B	B	A	A	B	A	B	A	B	A	B	B	B	A	B	B	B	B	B	B	B	A	A	B	A	B	B	A	B	B	B	B	B	A	B	A	B	B	B	A	A	A	B	B	B	B	A	A
1B	AX-110740030	B	B	A	A	B	A	B	A	B	A	B	B	B	A	B	B	B	B	B	B	B	A	A	B	A	B	B	A	B	B	B	B	B	A	B	A	B	B	B	A	A	A	B	B	B	B	A	A
1B	AX-110689665	B	B	A	A	B	A	B	A	B	A	B	B	B	A	B	B	B	B	B	B	B	A	A	B	A	B	B	A	B	B	B	B	B	A	B	A	B	B	B	A	A	A	B	B	B	B	A	A
1B	AX-109387657	B	B	A	A	B	A	B	A	B	A	B	B	B	A	B	B	B	B	B	B	B	A	A	B	A	B	B	A	B	B	B	B	B	A	B	A	B	B	B	A	A	A	B	B	B	B	A	A
1B	AX-110386580	B	B	A	A	B	A	B	A	B	A	B	B	B	A	B	B	B	B	B	B	B	A	A	B	A	B	B	A	B	B	B	B	B	A	B	A	B	B	B	A	A	A	B	B	B	B	A	A
1B	AX-108845851	B	B	A	A	B	A	B	A	B	A	B	B	B	A	B	B	B	B	B	B	B	A	A	B	A	B	B	A	B	B	B	B	B	A	B	A	B	B	B	A	A	A	B	B	B	B	A	A
1B	AX-109581046	B	B	A	A	B	A	B	A	B	A	B	B	B	A	B	B	B	B	B	B	B	A	A	B	A	B	B	A	B	B	B	B	B	A	B	A	B	B	B	A	A	A	B	B	B	B	A	A
1B	AX-110623229	B	B	A	A	B	A	B	A	B	A	B	B	B	A	B	B	B	B	B	B	B	A	A	B	A	B	B	A	B	B	B	B	B	A	B	A	B	B	B	A	A	A	B	B	B	B	A	A
1B	AX-110474956	B	B	A	A	B	A	B	A	B	A	B	B	B	A	B	B	B	B	B	B	B	A	A	B	A	B	B	A	B	B	B	B	B	A	B	A	B	B	B	A	A	A	B	B	B	B	A	A
1B	AX-110597141	B	B	A	A	B	A	B	A	B	A	B	B	B	A	B	B	B	B	B	B	B	A	A	B	A	B	B	A	B	B	B	B	B	A	B	A	B	B	B	A	A	A	B	B	B	B	A	A
1B	AX-111118968	B	B	A	A	B	A	B	A	B	A	B	B	B	A	B	B	B	B	B	B	B	A	A	B	A	B	B	A	B	B	B	B	B	A	B	A	B	B	B	A	A	A	B	B	B	B	A	A
1B	AX-109437757	B	B	A	A	B	A	B	A	B	A	B	B	B	A	B	B	B	B	B	B	B	A	A	B	A	B	B	A	B	B	B	B	B	A	B	A	B	B	B	A	A	A	B	B	B	B	A	A
1B	AX-111482877	B	B	A	A	B	A	B	A	B	A	B	B	B	A	B	B	B	B	B	B	B	A	A	B	A	B	B	A	B	B	B	B	B	A	B	A	B	B	B	A	A	A	B	B	B	B	A	A
1B	AX-111463788	B	B	A	A	B	A	B	A	B	A	B	B	B	A	B	B	B	B	B	B	B	A	A	B	A	B	B	A	B	B	B	B	B	A	B	A	B	B	B	A	A	A	B	B	B	B	A	A
1B	AX-110531641	B	B	A	A	B	A	B	A	B	A	B	B	B	A	B	B	B	B	B	B	B	A	A	B	A	B	B	A	B	B	B	B	B	A	B	A	B	B	B	A	A	A	B	B	B	B	A	A
1B	AX-109338666	B	B	A	A	B	A	B	A	B	A	B	B	B	A	B	B	B	B	B	B	B	A	A	B	A	B	B	A	B	B	B	B	B	A	B	A	B	B	B	A	A	A	B	B	B	B	A	A
1B	AX-109474984	B	B	A	A	B	A	B	A	B	A	B	B	B	A	B	B	B	B	B	B	B	A	A	B	A	B	B	A	B	B	B	B	B	A	B	A	B	B	B	A	A	A	B	B	B	B	A	A
1B	AX-108800295	B	B	A	A	B	A	B	A	B	A	B	B	B	A	B	B	B	B	B	B	B	A	A	B	A	B	B	A	B	B	B	B	B	A	B	A	B	B	B	A	A	A	B	B	B	B	A	A
1B	AX-109583401	B	B	A	A	B	A	B	A	B	A	B	B	B	A	B	B	B	B	B	B	B	A	A	B	A	B	B	A	B	B	B	B	B	A	B	A	B	B	B	A	A	A	B	B	B	B	A	A
1B	AX-110517311	B	B	A	A	B	A	B	A	B	A	B	B	B	A	B	B	B	B	B	B	B	A	A	B	A	B	B	A	B	B	B	B	B	A	B	A	B	B	B	A	A	A	B	B	B	B	A	A
1B	AX-110002681	B	B	A	A	B	A	B	A	B	A	B	B	B	A	B	B	B	B	B	B	B	A	A	B	A	B	B	A	B	B	B	B	B	A	B	A	B	B	B	A	A	A	B	B	B	B	A	A
1B	AX-111540229	B	B	A	A	B	A	B	A	B	A	B	B	B	A	B	B	B	B	B	B	B	A	A	B	A	B	B	A	B	B	B	B	B	A	B	A	B	B	B	A	A	A	B	B	B	B	A	A
1B	AX-111759816	B	B	A	A	B	A	B	A	X	A	B	B	B	A	B	B	B	B	B	B	B	A	A	B	A	B	B	A	B	B	B	B	B	A	B	A	B	B	B	A	A	A	B	B	B	B	A	A
1B	AX-111109396	B	B	A	A	B	A	B	A	B	A	B	B	B	A	B	B	B	B	B	B	B	A	A	B	A	B	B	A	B	B	B	B	B	A	B	A	B	B	B	A	A	A	B	B	B	B	A	A
1B	AX-109873586	B	B	A	A	B	A	B	A	B	A	B	B	B	A	B	B	B	B	B	B	B	A	A	B	A	B	B	A	B	B	B	B	B	A	B	A	B	B	B	A	A	A	B	B	B	B	A	A
1B	AX-111022842	B	B	A	A	B	A	B	A	B	A	B	B	B	A	B	B	B	B	B	B	B	A	A	B	A	B	B	A	B	B	B	B	B	A	B	A	B	B	B	A	A	A	B	B	B	B	A	A
1B	AX-110121329	B	B	A	A	B	A	B	A	B	A	B	B	B	A	B	B	B	B	B	B	B	A	A	B	A	B	B	A	B	B	B	B	B	A	B	A	B	B	B	A	A	A	B	B	B	B	A	A
1B	AX-111549107	B	B	A	A	B	A	B	A	B	A	B	B	B	A	B	B	B	B	B	B	B	A	A	B	A	B	B	A	B	B	B	B	B	A	B	A	B	B	B	A	A	A	B	B	B	B	A	A
1B	AX-109340517	B	B	A	A	B	A	B	A	B	A	B	B	B	A	B	B	B	B	B	B	B	A	A	B	A	B	B	A	B	B	B	B	B	A	B	A	B	B	B	A	A	A	B	B	B	B	A	A
1B	AX-111468437	B	B	A	A	B	A	B	A	B	A	B	B	B	A	B	B	B	B	B	B	B	A	A	B	A	B	B	A	B	B	B	B	B	A	B	A	B	B	B	A	A	A	B	B	B	B	A	A
1B	AX-111715015	B	B	A	A	B	A	B	A	B	A	B	B	B	A	B	B	B	B	B	B	B	A	A	B	A	B	B	A	B	B	B	B	B	A	B	A	B	B	B	A	A	A	B	B	B	B	A	A
1B	AX-108756721	B	B	A	A	B	A	B	A	B	A	B	B	B	A	B	B	B	B	B	B	B	A	A	B	A	B	B	A	B	B	B	B	B	A	B	A	B	B	B	A	A	A	B	B	B	B	A	A
1B	AX-109419267	B	B	A	A	B	A	B	A	B	A	B	B	B	A	B	B	B	B	B	B	B	A	A	B	A	B	B	A	B	B	B	B	B	A	B	A	B	B	B	A	A	A	B	B	B	B	A	A
1B	AX-111041532	B	B	A	A	B	A	B	A	B	A	B	B	B	A	B	B	B	B	B	B	B	A	A	B	A	B	B	A	B	B	B	B	B	A	B	A	B	B	B	A	A	A	B	B	B	B	A	A
1B	AX-108973265	B	B	A	A	B	A	B	A	B	A	B	B	B	A	B	B	B	B	B	B	B	A	A	B	A	B	B	A	B	B	B	B	B	A	B	X	B	B	B	A	A	A	B	B	B	B	X	A
1B	AX-109271826	B	B	A	A	B	A	B	A	B	A	B	B	B	X	B	B	B	B	B	B	X	A	A	B	A	B	B	A	B	B	B	B	B	A	B	A	B	B	B	A	A	A	B	B	B	B	A	A
1B	AX-109070579	B	B	A	A	B	A	B	A	B	A	B	B	B	A	B	B	B	B	B	B	B	A	A	B	A	B	B	A	B	B	B	B	B	A	B	A	B	B	B	A	A	A	B	B	B	B	A	A
1B	AX-111496509	B	B	A	A	B	A	B	A	B	A	B	B	B	A	B	B	B	B	B	B	B	A	A	B	A	B	B	A	B	B	B	B	B	A	B	A	B	B	B	A	A	A	B	B	B	B	A	A
1B	AX-109853345	B	B	A	A	B	A	B	A	B	A	B	B	B	A	B	B	B	B	B	B	B	A	A	B	A	B	B	A	B	B	B	B	B	A	B	A	B	B	B	A	A	A	B	B	B	B	A	A
1B	AX-111503092	B	B	A	A	B	A	B	A	B	A	B	B	B	A	B	B	B	B	B	B	B	A	A	B	A	B	B	A	B	B	B	B	B	A	B	A	B	B	B	A	A	A	B	B	B	B	A	A
1B	AX-109078484	B	B	A	A	B	A	B	A	B	A	B	B	B	A	B	B	B	B	B	B	B	A	A	B	A	B	B	A	B	B	B	B	B	A	B	A	B	B	B	A	A	A	B	B	B	B	A	A
1B	AX-111717169	B	B	A	A	B	A	B	A	B	A	B	B	B	A	B	B	B	B	B	B	B	A	A	B	A	B	B	A	B	B	B	B	B	A	B	A	B	B	B	A	A	A	B	B	B	B	A	A
1B	AX-111153034	B	B	A	A	B	A	B	A	B	A	B	B	B	A	B	B	B	B	B	B	B	A	A	B	A	B	B	A	B	B	B	B	B	A	B	A	B	B	B	A	A	A	B	B	B	B	A	A
1B	AX-108877371	B	B	A	A	B	A	B	A	B	A	B	B	B	A	B	B	B	B	B	B	B	A	A	B	A	B	B	A	B	B	B	B	B	A	B	A	B	B	A	A	A	A	B	B	B	B	A	A
1B	AX-109920004	B	B	A	A	B	A	B	A	B	A	B	B	B	A	B	B	B	B	B	B	B	A	A	B	A	B	B	A	B	B	B	B	B	A	B	A	B	B	A	A	A	A	B	B	B	B	A	A
1B	AX-109523456	B	B	A	A	B	A	B	A	B	A	B	B	B	A	B	B	B	B	B	B	B	A	A	B	A	B	B	A	B	B	B	B	B	A	B	A	B	B	A	A	A	A	B	B	B	B	A	A
1B	AX-109447941	B	B	A	A	B	A	B	A	B	A	B	B	B	A	B	B	B	B	B	B	B	A	A	B	A	B	B	A	B	B	B	B	B	A	B	A	B	B	A	A	A	A	B	B	B	B	A	A
1B	AX-109971835	B	B	A	A	B	A	B	A	B	A	B	B	B	A	B	B	B	B	B	B	B	A	A	B	A	B	B	A	B	B	B	B	B	A	B	A	B	B	A	A	A	A	B	B	B	B	A	A
1B	AX-111013576	B	B	A	A	B	A	B	A	B	A	B	B	B	A	B	B	B	B	B	B	B	A	A	B	A	B	B	A	B	B	B	B	B	A	B	A	B	B	A	A	A	A	B	B	B	B	A	A
1B	AX-110437942	B	B	A	A	B	A	B	A	B	A	B	B	B	A	B	B	B	B	B	B	B	A	A	B	A	B	B	A	B	B	B	B	B	A	B	A	B	B	A	A	A	A	B	B	B	B	A	A
1B	AX-108959675	B	B	A	A	B	A	B	A	B	A	B	B	B	A	B	B	B	B	B	B	B	A	A	B	A	B	B	A	B	B	B	B	B	A	B	A	B	B	A	A	A	A	B	B	B	B	A	A
1B	AX-111744000	B	B	A	A	B	A	B	A	B	A	B	B	B	A	B	B	B	B	B	B	B	A	A	B	A	B	B	A	B	B	B	B	B	A	B	A	B	B	A	A	A	A	B	B	B	B	A	A
1B	AX-109356137	B	B	X	A	B	A	B	A	B	A	B	B	B	A	B	B	B	B	B	B	B	A	A	B	A	B	B	A	B	B	B	B	B	A	B	A	B	B	A	A	A	A	B	B	B	B	A	A
1B	AX-110057926	B	B	A	A	B	A	B	A	B	A	B	B	B	A	B	B	B	B	B	B	B	A	A	B	A	B	B	A	B	B	B	B	B	A	B	A	B	B	A	A	A	A	B	B	B	B	A	A
1B	AX-111701712	B	B	A	X	B	X	B	A	B	A	B	B	B	A	B	B	B	B	B	B	B	A	A	B	A	B	B	A	B	B	B	B	B	A	B	X	B	B	A	A	A	A	B	B	B	B	X	X
1B	AX-108738808	B	B	A	A	B	A	B	A	B	A	B	B	B	A	B	B	B	B	B	B	B	A	A	B	A	B	B	A	B	B	B	B	B	A	B	A	B	B	A	A	A	A	B	B	B	B	A	A
1B	AX-109835720	B	B	A	A	B	A	B	A	B	A	B	B	B	A	B	B	B	B	B	B	B	A	A	B	A	B	B	A	B	B	B	B	B	A	B	A	B	B	A	A	A	A	B	B	B	B	A	A
1B	AX-110676933	B	B	A	A	B	A	B	A	B	A	B	B	B	A	B	B	B	B	B	B	B	A	A	B	A	B	B	A	B	B	B	B	B	A	B	A	B	B	A	A	A	A	B	B	B	B	A	A
1B	AX-108888480	B	B	A	A	B	A	B	A	B	A	B	B	B	A	B	B	B	B	B	B	B	A	A	B	A	B	B	A	B	B	B	B	B	A	B	A	B	B	A	A	A	A	B	B	B	B	A	A
1B	AX-110737060	B	B	A	A	B	A	B	A	B	A	B	B	B	A	B	B	B	B	B	B	B	A	A	B	A	B	B	A	B	B	B	B	B	A	B	A	B	B	A	A	A	A	B	B	B	B	A	A
1B	AX-109888316	B	B	A	A	B	A	B	A	B	A	B	B	B	A	B	B	B	B	B	B	B	A	A	B	A	B	B	A	B	B	B	B	B	A	B	A	B	B	A	A	A	A	B	B	B	B	A	A
1B	AX-111161220	B	B	A	A	B	A	B	A	B	A	B	B	B	A	B	B	B	B	B	B	B	A	A	B	A	B	B	A	B	B	B	B	B	A	B	A	B	B	A	A	A	A	B	B	B	B	A	A
1B	AX-110491218	B	B	A	A	B	A	B	A	B	A	B	B	B	A	B	B	B	B	B	B	B	A	A	B	A	B	B	A	B	B	B	B	B	A	B	A	B	B	A	A	A	A	B	B	B	B	A	A
1B	AX-111649750	B	B	A	A	B	A	B	A	B	A	B	B	B	A	B	B	B	B	B	B	B	A	A	B	A	B	B	A	B	B	B	B	B	A	B	A	B	B	A	A	A	A	B	B	B	B	A	A
1B	AX-110169030	B	B	A	A	B	A	B	A	B	A	B	B	B	A	B	B	B	B	B	B	B	A	A	B	A	B	B	A	B	B	B	B	B	A	B	A	B	B	A	A	A	A	B	B	B	B	A	A
1B	AX-111672727	B	B	A	A	B	A	B	A	B	A	B	B	B	A	B	B	B	B	B	B	B	A	A	B	A	B	B	A	B	B	B	B	B	A	B	A	B	B	A	A	A	A	B	B	B	B	A	A
1B	AX-108831096	B	B	A	A	B	A	B	A	B	A	B	B	B	A	B	B	B	B	B	B	B	A	A	B	A	B	B	A	B	B	B	B	B	A	B	A	B	B	A	A	A	A	B	B	B	B	A	A
1B	AX-109421320	B	B	A	A	B	A	B	A	B	A	B	B	B	A	B	B	B	B	B	B	B	A	A	B	A	B	B	A	B	B	B	B	B	A	B	A	B	B	A	A	A	A	B	B	B	B	A	A
1B	AX-110134125	B	B	A	A	B	A	B	A	B	A	B	B	B	A	B	B	B	B	B	B	B	A	A	B	A	B	B	A	B	B	B	B	B	A	B	A	B	B	A	A	A	A	B	B	B	B	A	A
1B	AX-94510790	B	B	A	A	B	A	B	A	B	A	B	B	B	A	B	B	B	B	B	B	B	A	A	B	A	B	B	A	B	B	B	B	B	A	B	A	B	B	A	A	A	A	B	B	B	B	A	A
1B	AX-108872900	B	B	A	A	B	A	B	A	B	A	B	B	B	A	B	B	B	B	B	B	B	A	A	B	A	B	B	A	B	B	B	B	B	A	B	A	B	B	A	A	A	A	B	B	B	B	A	X
1B	AX-111525116	B	B	A	A	B	A	B	A	B	A	B	B	B	A	B	B	B	B	B	B	B	A	A	B	A	B	B	A	B	B	B	B	B	A	B	A	B	B	A	A	A	A	B	B	B	B	A	A
1B	AX-111007632	B	B	A	A	B	A	B	A	B	A	B	B	B	A	B	B	B	B	B	B	B	A	A	B	A	B	B	A	B	B	B	B	B	A	B	A	B	B	A	A	A	A	B	B	B	B	A	A
1B	AX-108796055	B	B	A	A	B	A	B	A	B	A	B	B	B	A	B	B	B	B	B	B	B	A	A	B	A	B	B	A	B	B	B	B	B	A	B	A	B	B	A	A	A	A	B	B	B	B	A	A
1B	AX-108885690	B	B	A	A	B	A	B	A	B	A	B	B	B	A	B	B	B	B	B	B	B	A	A	B	A	B	B	A	B	B	B	B	B	A	B	A	B	B	A	A	A	A	B	B	B	B	A	A
1B	AX-108786643	B	B	A	A	B	A	B	A	B	A	B	B	B	A	B	B	B	B	B	B	B	A	A	B	A	B	B	A	B	B	B	B	B	A	B	A	B	B	A	A	A	A	B	B	B	B	A	A
1B	AX-110508398	B	B	A	A	B	A	B	A	B	A	B	B	B	A	B	B	B	B	B	B	B	A	A	B	A	B	B	A	B	B	B	B	B	A	B	A	B	B	A	A	A	A	B	B	B	B	A	A
1B	AX-110361204	B	B	A	A	B	A	B	A	B	A	B	B	B	A	B	B	B	B	B	B	B	A	A	B	A	B	B	A	B	B	B	B	B	A	B	A	B	B	A	A	A	A	B	B	B	B	A	A
1B	AX-110479520	B	B	A	A	B	A	B	A	B	A	B	B	B	A	B	B	B	A	B	B	B	A	A	B	A	B	B	A	B	B	B	B	B	A	B	A	B	B	A	A	A	A	B	B	B	B	B	A
1B	AX-108734756	B	B	A	A	B	A	B	A	B	A	B	B	B	A	B	B	B	A	B	B	B	A	A	B	A	B	B	A	B	B	A	B	B	A	B	A	B	B	A	A	A	A	B	B	B	B	B	A
1B	AX-110124276	B	B	A	A	B	A	B	A	B	A	B	B	B	A	B	B	B	A	B	B	B	A	A	B	A	B	B	A	B	B	A	B	B	A	B	A	B	B	A	A	A	A	B	B	B	B	B	A
1B	AX-109980951	B	B	A	A	B	A	B	A	B	A	B	B	B	A	B	B	B	A	B	B	B	A	A	B	A	B	B	A	B	B	B	B	B	A	B	A	B	B	A	A	A	A	B	B	B	B	B	A
1B	AX-110573119	B	B	A	A	B	A	B	A	B	A	B	B	B	A	B	B	B	A	B	B	B	A	A	B	A	B	B	A	B	B	B	B	B	A	B	A	B	B	A	A	A	A	B	B	B	B	B	A
1B	AX-110483186	B	B	A	A	B	A	B	A	B	A	B	B	B	A	B	B	B	A	B	B	B	A	A	B	A	B	B	A	B	B	B	B	B	A	B	A	B	B	A	A	A	A	B	B	B	B	B	A
1B	AX-109966524	X	B	A	A	B	A	B	A	B	A	B	B	B	A	B	B	B	A	B	B	B	A	A	B	A	A	B	A	B	B	B	B	B	A	B	A	B	A	A	A	A	A	B	A	B	B	B	A
1B	AX-111550166	X	B	A	A	B	A	B	A	B	A	B	B	B	A	B	B	B	A	B	B	B	A	A	B	A	A	B	A	B	B	B	B	B	A	B	A	B	A	A	A	A	A	B	A	B	B	B	A
1B	AX-111530524	X	B	A	A	B	A	B	A	B	A	B	B	B	A	B	B	B	A	B	B	B	A	A	B	A	A	B	A	B	B	B	B	B	A	B	A	B	A	A	A	A	A	A	A	B	B	B	A
1B	AX-109577957	X	B	A	A	B	A	B	A	B	A	B	B	B	A	B	B	B	A	B	B	B	A	A	B	A	A	B	A	B	B	B	B	B	A	B	A	B	A	A	A	A	A	A	A	B	B	B	A
1B	AX-110195432	X	B	A	A	B	A	B	A	B	A	B	B	B	A	B	B	B	A	B	B	B	A	A	B	A	A	B	A	B	B	B	B	B	A	B	A	B	A	A	A	A	A	A	A	B	B	B	A
1B	AX-109885745	X	B	A	A	B	A	B	A	B	A	B	B	B	A	B	B	B	A	B	B	B	A	A	B	A	A	B	A	B	B	B	B	B	A	B	A	B	A	A	A	A	A	A	A	B	B	B	A
1B	AX-108899247	X	B	A	A	B	A	B	A	B	A	B	B	B	A	B	B	B	A	B	B	B	A	A	B	A	A	B	A	B	B	B	B	B	A	B	A	B	A	A	A	A	A	A	A	B	B	B	A
1B	AX-109929201	X	B	A	A	B	A	B	A	B	A	B	B	B	A	B	B	B	A	B	B	B	A	A	B	A	A	B	A	B	B	B	B	B	A	B	A	B	A	A	A	A	A	A	A	B	B	B	A
1B	AX-108928321	X	B	A	A	B	A	B	B	B	A	B	B	B	A	B	B	B	A	B	B	B	A	A	B	A	A	B	A	X	B	B	A	B	A	B	A	B	A	A	A	A	A	A	A	B	B	B	A
1B	AX-109929019	X	B	A	A	B	A	B	B	B	A	B	B	B	A	B	B	B	A	B	B	B	A	A	B	A	A	B	A	X	B	B	A	B	A	B	A	B	A	A	A	A	A	A	A	B	B	B	A
1B	AX-110367593	X	B	A	A	B	A	B	B	B	A	B	B	B	A	B	B	B	A	B	B	B	A	A	B	A	A	B	A	X	B	B	A	B	A	B	A	B	A	A	A	A	A	A	A	B	B	B	A
1B	AX-111574871	X	B	A	A	B	A	B	B	B	A	B	B	B	A	B	B	B	A	B	B	B	A	A	B	A	A	B	A	X	B	B	A	B	A	B	A	B	A	A	A	A	A	A	A	B	B	B	A
1B	AX-109878201	B	B	A	A	B	A	B	A	B	A	B	B	B	A	B	B	B	A	B	B	B	A	A	B	A	A	B	A	X	B	B	X	B	B	B	A	B	A	A	A	A	A	A	A	B	B	A	B
1B	AX-111082456	B	B	A	A	B	A	B	A	B	A	B	B	B	A	B	B	B	A	B	B	B	A	A	B	B	B	B	A	X	B	B	X	B	B	B	A	B	A	A	A	A	A	A	A	B	B	A	B
1B	AX-110041248	B	B	A	A	B	A	B	A	B	A	B	B	B	A	B	B	B	A	B	B	B	A	A	B	B	B	B	A	X	B	B	X	B	B	B	A	B	A	A	A	A	A	A	A	B	B	A	B
1B	AX-109903718	B	B	A	A	B	A	B	A	B	A	B	B	B	A	B	B	B	A	B	B	B	A	A	B	B	B	B	A	X	B	B	X	B	B	B	A	B	A	A	A	A	A	A	A	B	B	A	B
1B	AX-111130381	B	B	A	A	B	A	B	A	B	A	B	B	B	A	B	B	B	A	B	B	B	A	A	B	B	B	B	A	X	B	B	X	B	B	B	A	B	A	A	A	A	A	A	A	B	B	A	B
1B	AX-111009896	B	B	A	A	B	A	B	A	B	A	B	B	B	A	B	B	B	A	B	B	B	A	A	B	B	B	B	A	X	B	B	X	B	B	B	A	B	A	A	A	A	A	A	A	B	B	A	B
1B	AX-111011700	B	B	A	A	B	A	B	A	B	A	B	B	B	A	B	B	B	A	B	B	B	A	A	B	B	B	B	A	X	B	B	X	B	B	B	A	B	A	A	A	A	A	A	A	B	B	A	B
1B	AX-110395364	B	B	A	A	B	A	B	A	B	A	B	B	B	A	B	X	B	A	B	B	B	A	A	B	B	B	B	A	X	B	B	X	B	B	B	A	B	A	A	A	A	A	A	A	B	B	A	B
1B	AX-111595814	B	B	A	A	B	A	B	A	B	A	B	B	B	A	B	B	B	A	B	B	B	A	A	B	B	B	B	A	X	B	B	X	B	B	B	A	B	A	A	A	A	A	A	A	B	B	A	B
1B	AX-110922932	A	B	A	A	B	A	B	A	B	A	B	B	B	A	B	B	B	A	B	B	B	A	A	B	B	B	B	A	X	B	B	X	B	B	B	A	B	A	A	A	A	A	A	A	B	B	A	B
1B	AX-110402488	A	B	A	A	B	A	B	A	B	A	B	B	B	A	B	B	B	A	B	B	B	A	A	B	B	B	B	A	X	B	B	X	B	B	B	A	B	A	A	A	A	A	A	A	B	B	A	B
1B	AX-111825076	A	B	A	A	B	A	B	A	B	A	B	B	B	A	B	B	B	A	B	B	B	A	A	B	B	B	B	A	X	B	B	X	B	B	B	A	B	A	A	A	A	A	A	A	B	B	A	B
1B	AX-108804866	A	B	A	A	B	A	B	A	B	A	B	B	B	A	B	B	B	A	B	B	B	A	A	B	B	B	B	A	X	B	B	X	B	B	B	A	B	A	A	A	A	A	A	A	B	B	A	B
1B	AX-109948353	A	B	A	A	B	A	B	A	B	A	B	B	B	A	B	B	B	A	B	B	B	A	A	B	B	B	B	A	X	B	B	X	B	B	B	A	B	A	A	A	A	A	A	A	B	B	A	B
1B	AX-109850741	A	B	A	A	B	A	B	A	B	A	B	B	B	A	B	B	B	A	B	B	B	A	A	B	B	B	B	A	X	B	B	X	B	B	B	A	B	A	A	A	A	A	A	A	B	B	A	B
1B	AX-110091358	A	B	A	A	B	A	B	A	B	A	B	B	B	A	B	B	B	A	B	B	B	A	A	B	B	B	B	A	X	B	B	X	B	B	B	A	B	A	A	A	A	A	A	A	B	B	A	B
1B	AX-111042449	A	B	A	A	B	A	B	A	B	A	B	B	B	A	B	B	B	A	B	B	B	A	A	B	B	B	B	A	X	B	B	X	B	B	B	A	B	A	A	A	A	A	A	A	B	B	A	B
1B	AX-108826064	A	B	A	A	B	A	B	A	B	A	B	B	B	A	B	B	B	A	B	B	B	A	A	B	B	B	B	A	X	B	B	X	B	B	B	A	B	A	A	A	A	A	A	A	B	B	A	B
1B	AX-108904194	A	B	A	A	B	A	B	A	B	A	B	B	B	A	B	B	B	A	B	B	B	A	A	B	B	B	B	A	X	B	B	X	B	B	B	A	B	A	A	A	A	A	A	A	B	B	A	B
1B	AX-109916275	A	B	A	A	B	A	B	A	B	A	B	B	B	A	B	B	B	A	B	B	B	A	A	B	B	B	B	A	X	B	B	X	B	B	B	A	B	A	A	A	A	A	A	A	B	B	A	B
1B	AX-109439401	A	B	A	A	B	A	B	A	B	A	B	B	B	A	B	B	B	A	B	B	B	A	A	B	B	B	B	A	X	B	B	X	B	B	B	A	B	A	A	A	A	A	A	A	B	B	A	B
1B	AX-110961208	A	B	A	A	B	A	B	A	B	A	B	B	B	A	B	B	B	A	B	B	B	A	A	B	B	B	B	A	X	B	B	X	B	B	B	A	B	A	A	A	A	A	A	A	B	B	A	B
1B	AX-110389721	A	B	B	A	B	A	B	A	B	A	B	A	B	A	B	B	B	A	B	B	B	A	A	B	B	B	B	A	X	B	B	X	B	B	B	A	B	A	A	A	A	A	A	A	B	B	A	B
1B	AX-111604635	A	B	B	A	B	A	B	A	B	A	B	A	B	A	B	B	B	A	B	B	B	A	A	B	B	B	B	A	X	B	B	X	B	B	B	A	B	A	A	A	A	A	A	A	B	B	A	B
1B	AX-109366806	A	B	B	A	B	A	B	A	B	A	B	A	B	A	B	B	B	A	B	B	B	A	A	B	B	B	B	A	X	B	B	X	B	B	B	A	B	A	A	A	A	A	A	A	B	B	A	B
1B	AX-109310461	A	B	B	A	B	A	B	A	B	A	B	A	B	A	X	B	B	A	B	B	B	A	A	B	B	B	B	A	X	B	B	X	B	B	B	A	B	A	A	A	A	A	A	A	B	B	A	B
1B	AX-110600183	A	B	B	A	B	A	B	A	B	A	B	A	B	A	B	B	B	A	B	B	B	A	A	B	B	B	B	A	A	B	B	X	B	B	B	A	B	A	A	A	X	A	A	A	B	B	A	B
1B	AX-109604511	A	B	B	A	B	A	B	A	B	A	B	A	B	A	B	B	B	A	B	B	B	A	A	B	B	B	B	A	X	B	B	X	B	B	B	A	B	A	A	A	A	A	A	A	B	B	A	B
1B	AX-111759802	A	B	B	A	B	A	B	A	B	A	B	A	B	A	B	B	B	A	B	B	B	A	A	B	B	B	B	A	X	B	B	X	B	B	B	A	B	A	A	A	A	A	A	A	B	B	A	B
1B	AX-111234844	A	B	B	A	B	A	B	A	B	A	B	A	B	A	B	B	B	A	B	B	B	A	A	B	B	B	B	A	X	B	B	X	B	B	B	A	B	A	A	A	A	A	A	A	B	B	A	B
1B	AX-109368546	A	B	B	A	B	A	B	A	B	A	B	A	B	A	B	B	B	A	B	B	B	A	A	B	B	B	B	A	X	B	B	X	B	B	B	A	B	A	A	A	A	A	A	A	B	B	A	B
1B	AX-109296870	A	B	B	A	B	A	B	A	B	A	B	A	B	A	B	B	B	A	B	B	B	A	A	B	B	B	B	A	X	B	B	X	B	B	B	A	B	A	A	A	A	A	A	A	B	B	A	B
1B	AX-110565341	A	B	B	A	B	A	B	A	B	A	B	A	B	A	B	B	B	A	B	B	B	A	A	B	B	B	B	A	X	B	B	X	B	B	B	A	B	A	A	A	A	A	A	A	B	B	A	B
1B	AX-110538382	A	B	X	X	X	A	X	A	B	A	B	A	B	A	X	X	B	A	X	B	B	A	A	B	B	B	X	A	X	X	X	X	X	B	B	A	B	A	A	A	A	A	A	A	B	B	A	X
1B	AX-111100199	A	B	B	B	B	A	B	A	B	A	B	A	B	A	B	B	B	A	B	B	B	A	A	B	B	B	B	A	X	B	B	B	B	B	B	A	B	A	A	A	A	A	A	A	B	B	A	B
1B	AX-110976797	A	B	B	B	B	A	B	A	B	A	B	A	B	A	B	B	B	A	B	B	B	A	A	B	B	B	B	A	X	B	B	B	B	B	B	A	B	A	A	A	A	A	A	A	B	B	A	B
1B	AX-111486820	X	B	B	B	B	X	B	A	B	A	B	A	B	A	B	B	B	A	B	B	B	A	A	B	B	B	B	A	X	B	B	B	B	B	B	A	B	A	A	A	A	X	A	A	B	B	A	B
1B	AX-110920101	A	B	B	B	B	A	B	A	B	A	B	A	B	A	B	B	B	A	B	B	B	A	A	B	B	B	B	A	X	B	B	X	B	B	B	A	B	A	A	A	A	A	A	A	B	B	A	B
1B	AX-111582734	A	B	B	B	B	A	B	A	B	A	B	A	B	A	B	B	B	A	B	B	B	A	A	B	B	B	B	A	X	B	B	B	B	B	B	A	B	A	A	A	A	A	A	A	B	B	A	B
1B	AX-108743970	A	B	B	B	B	A	B	A	B	A	B	A	B	A	B	B	B	A	B	B	B	A	A	B	B	B	B	A	X	B	B	B	B	B	B	A	B	A	A	A	A	A	A	A	B	B	A	B
1B	AX-94534923	A	B	B	B	B	A	B	A	B	A	B	A	B	A	B	B	B	A	X	B	B	A	A	B	B	B	B	A	X	B	B	B	B	B	B	A	B	A	A	A	A	A	A	A	B	B	A	B
1B	AX-109490479	A	B	B	B	B	A	B	A	B	A	B	A	B	A	B	B	B	A	B	B	B	A	A	B	B	B	B	A	X	B	B	B	B	B	B	A	B	A	A	A	A	A	A	A	B	B	A	A
1B	AX-111078071	A	B	B	B	B	A	B	A	B	A	B	A	B	A	B	B	B	A	B	B	B	A	A	B	B	B	B	A	X	B	B	B	B	B	B	A	B	A	A	A	A	A	A	A	B	B	A	A
1B	AX-111251872	A	B	B	B	B	A	B	A	B	A	B	A	B	A	B	B	B	A	B	B	B	A	A	B	B	B	B	A	X	B	B	B	B	B	B	A	B	A	A	A	A	A	A	A	B	B	A	A
1B	AX-108977901	A	B	B	B	B	A	B	A	B	A	B	A	B	A	B	B	B	A	B	B	B	A	A	B	B	B	B	A	X	B	B	B	B	B	B	A	B	A	A	A	A	A	A	A	B	B	A	A
1B	AX-108920629	A	B	B	B	B	A	B	A	B	A	B	A	B	A	B	B	B	A	B	B	B	A	A	B	B	B	B	A	X	B	B	B	B	B	B	A	B	A	A	A	A	A	A	A	B	B	A	A
1B	AX-94847341	A	B	B	B	B	A	B	A	B	A	B	A	B	A	B	B	B	A	B	B	B	A	A	A	B	B	B	A	X	B	B	B	B	B	B	A	B	A	A	A	A	A	A	A	B	B	A	A
1B	AX-108854385	A	B	B	B	B	A	B	A	B	A	B	A	B	A	B	B	B	A	B	B	B	A	A	A	B	B	B	A	X	B	B	B	B	B	B	A	B	A	A	A	A	A	A	A	B	B	A	A
1B	AX-89447384	A	B	B	B	B	X	A	A	B	A	B	A	B	A	B	B	B	A	B	B	B	A	A	A	A	B	B	A	A	B	B	B	B	B	B	A	A	A	A	A	B	A	A	A	B	B	A	X
1B	AX-109444940	A	A	B	B	B	A	A	B	B	A	B	A	A	A	B	B	B	A	B	B	B	A	A	A	A	B	B	A	A	B	B	B	B	B	B	A	A	A	A	A	B	A	A	A	B	B	B	A
1B	AX-111001918	A	A	B	B	B	A	A	B	B	A	B	A	A	A	B	B	B	A	B	B	B	A	A	A	A	B	B	A	A	B	B	B	B	B	B	A	A	A	A	A	B	A	A	A	B	B	B	A
1B	AX-109343639	A	A	B	B	B	A	A	B	B	B	B	A	A	A	B	B	B	A	B	B	B	A	A	A	A	B	B	A	A	B	B	B	B	B	B	A	A	A	A	A	B	A	B	A	B	B	B	A
1B	AX-109859227	A	A	B	B	B	A	A	B	B	B	B	A	A	A	B	B	B	A	B	B	B	A	A	A	A	B	B	A	A	B	B	B	B	A	B	A	A	A	A	A	B	A	B	A	B	B	B	A
1B	AX-110641985	A	A	B	B	B	A	A	B	B	B	B	A	A	A	B	B	B	A	B	B	B	A	A	A	A	B	B	A	A	B	B	B	B	A	B	A	A	A	B	A	B	A	B	A	B	B	B	A
1B	AX-110469350	A	A	B	B	B	A	A	B	B	B	B	A	A	A	B	B	B	A	B	B	B	A	A	A	A	B	B	A	A	B	B	B	B	A	B	A	A	A	B	A	B	A	B	A	B	B	B	A
1B	AX-110906777	A	A	B	B	B	A	A	B	B	B	B	A	A	A	B	B	B	A	B	B	B	A	A	A	A	B	B	A	A	B	B	B	B	A	B	A	A	A	B	A	B	A	B	A	B	B	B	A
1B	AX-111498627	A	A	B	B	B	A	A	B	B	B	B	A	A	A	B	B	B	A	B	B	B	A	A	A	A	B	B	A	A	B	B	B	B	A	B	A	A	A	B	A	B	A	B	A	B	B	B	A
1B	AX-110011386	A	A	B	B	B	A	A	B	B	B	B	A	A	A	B	B	B	A	B	B	B	A	A	A	A	B	B	A	A	B	B	B	B	A	B	A	A	A	B	A	B	A	B	A	B	B	B	A
1B	AX-110581042	A	A	B	B	B	A	A	B	B	B	B	A	A	A	B	B	B	A	B	B	B	A	A	A	A	B	B	A	A	B	B	B	B	A	B	A	A	A	B	A	B	A	B	A	B	B	B	A
1B	AX-111694700	A	A	B	B	B	A	A	B	B	B	B	A	A	A	B	B	B	A	B	B	B	A	A	A	A	B	B	A	A	B	B	B	B	A	B	A	A	A	B	A	B	A	B	A	B	B	B	A
1B	AX-110979003	A	A	B	B	B	A	A	B	B	B	B	B	A	A	B	B	B	A	B	B	B	A	A	B	A	B	B	A	A	B	A	A	B	A	B	A	A	A	B	A	B	A	B	A	B	B	B	A
1B	AX-111467003	A	A	B	B	B	A	A	B	B	B	A	B	A	A	B	B	B	A	B	B	B	A	A	B	A	B	B	A	A	B	B	A	B	A	B	A	A	B	A	A	B	A	B	A	B	B	B	A
1B	AX-111121168	A	A	B	B	B	A	A	B	B	B	A	B	A	A	A	A	B	A	B	B	B	A	B	B	A	B	B	A	A	B	B	A	B	A	B	A	A	B	A	B	B	A	B	A	B	B	B	A
1B	AX-109363225	A	A	B	B	B	A	A	B	B	B	A	B	A	A	A	A	B	A	B	B	B	A	B	B	A	B	B	A	A	B	B	A	B	A	B	A	A	B	A	B	B	A	B	A	B	B	B	A
1B	AX-110495983	A	A	B	B	B	A	A	B	B	B	A	B	A	A	A	A	B	A	B	B	B	A	B	B	A	B	B	A	A	B	B	A	B	A	B	A	A	B	A	B	B	A	B	A	B	B	B	A
1B	AX-110941446	A	A	B	B	B	A	A	B	B	B	A	B	A	A	A	A	B	A	B	B	B	A	B	B	A	B	B	A	A	B	B	A	B	A	B	A	A	B	A	B	B	A	B	A	B	B	B	A
1B	AX-108788117	A	A	B	B	B	A	A	B	B	B	A	B	A	A	B	B	B	A	B	B	A	A	B	B	A	A	B	A	A	X	B	A	B	A	B	A	A	B	A	B	B	A	B	A	B	B	B	A
1B	AX-110581950	A	A	B	B	B	A	A	B	B	B	A	B	A	A	B	B	B	A	B	B	A	B	B	B	A	A	B	A	A	X	B	A	B	A	B	A	A	B	A	B	B	A	B	A	B	B	B	A
1B	AX-109109358	A	A	B	B	B	A	A	B	B	B	A	B	A	A	B	B	B	A	B	B	A	B	B	B	A	A	B	A	A	X	B	A	B	A	B	A	A	B	A	B	B	A	B	A	B	B	B	A
1B	AX-110585482	A	A	B	B	B	A	A	B	B	B	A	B	A	A	B	B	B	A	B	B	A	B	B	B	A	A	B	A	A	X	B	A	B	A	B	A	A	B	A	B	B	A	B	A	B	B	B	A
1B	AX-110947408	A	A	B	B	B	A	A	B	B	B	A	B	B	A	A	A	B	A	B	B	A	B	B	B	A	A	B	A	A	B	B	A	B	A	A	B	A	A	A	B	B	A	B	A	B	B	B	A
1B	AX-111628099	B	A	B	B	B	A	A	B	B	B	A	B	B	A	A	A	B	A	B	B	A	B	B	B	A	A	B	A	A	B	B	A	B	A	A	A	A	A	A	B	B	A	B	A	B	A	B	A
1B	AX-110128022	B	A	B	B	B	A	A	B	B	B	A	B	B	A	A	A	B	A	B	B	A	B	B	B	A	A	B	A	A	B	B	A	B	A	A	A	A	A	A	B	B	A	B	A	B	A	B	A
1B	AX-110364298	B	A	B	B	B	A	A	B	B	B	A	B	B	A	A	A	B	A	B	B	A	B	B	B	A	A	B	A	A	B	B	A	B	A	A	A	A	A	A	B	B	A	B	A	B	A	B	A
1B	AX-89390302	B	A	B	B	B	A	A	B	B	B	A	B	B	A	A	A	B	A	B	B	A	B	B	B	A	A	B	A	A	B	B	A	B	A	A	A	A	A	A	B	B	A	B	A	B	A	B	A
1B	AX-111460132	B	A	B	B	B	A	A	B	X	B	A	B	B	A	A	A	B	A	B	B	A	B	B	B	A	A	B	A	A	B	B	A	B	A	A	A	A	A	A	B	B	A	B	A	B	A	B	A
1B	AX-109494986	B	A	B	B	B	A	A	B	B	B	A	B	B	A	A	A	B	A	B	B	A	B	B	B	A	A	B	A	A	B	B	A	B	A	A	A	A	A	A	B	B	A	B	A	B	A	B	A
1B	AX-111036581	B	A	B	B	B	A	A	B	B	B	A	B	B	A	A	A	B	A	B	B	A	B	B	B	A	A	B	A	A	B	B	A	B	A	A	A	A	A	A	B	B	A	B	A	B	A	B	A
1B	AX-109845545	B	A	B	B	B	A	A	B	B	B	A	B	B	A	A	A	B	A	B	B	A	B	B	B	A	A	B	A	A	B	B	A	B	A	A	A	A	A	A	B	B	A	B	A	B	A	B	A
1B	AX-111467657	B	A	B	B	B	A	A	B	B	B	A	B	B	A	A	A	B	A	B	B	A	B	B	B	A	A	B	X	X	B	B	A	B	A	A	A	A	A	A	B	B	A	B	A	B	X	B	A
1B	AX-94489390	B	A	B	B	B	A	A	B	B	B	A	B	B	A	A	A	B	A	B	B	A	B	B	B	A	A	B	A	A	B	B	A	B	A	A	A	A	A	A	B	B	A	B	A	B	A	B	A
1B	AX-94506569	B	A	B	B	B	A	A	B	B	B	A	B	B	A	A	A	B	A	B	B	A	B	B	B	A	A	B	A	A	B	B	A	B	A	A	A	A	A	A	B	B	A	B	A	B	A	B	A
1B	AX-108747782	B	A	B	B	B	A	A	B	B	B	A	B	B	A	A	A	B	A	B	B	A	B	B	B	A	A	B	A	A	B	B	A	B	A	A	A	A	A	A	B	B	A	B	A	B	A	B	A
1B	AX-110489420	B	A	B	B	B	A	A	B	B	B	A	B	B	A	A	A	B	A	B	B	A	B	B	B	A	A	B	A	A	B	B	A	B	A	A	A	A	A	A	B	B	A	B	A	B	A	B	A
1B	AX-111584259	B	A	B	B	B	A	A	B	B	B	A	B	B	A	A	A	B	A	B	B	A	B	B	B	A	A	B	A	A	B	B	A	B	A	A	A	A	A	A	B	B	A	B	A	B	A	B	A
1B	AX-110407313	B	A	B	B	B	A	A	B	B	B	A	B	B	A	A	A	B	A	B	B	A	B	B	B	A	A	B	A	A	B	B	A	B	A	A	A	A	A	A	B	B	A	B	A	B	A	B	A
1B	AX-111548801	A	A	B	B	B	A	A	B	B	B	A	B	B	A	A	A	B	A	B	B	A	B	B	B	A	A	B	B	A	B	B	A	B	A	A	A	A	A	A	B	B	A	B	A	B	A	B	A
1B	AX-110990078	A	A	B	B	B	A	A	B	B	B	A	B	B	A	A	A	B	A	B	B	A	B	B	B	A	A	B	B	A	B	B	A	B	A	A	A	A	A	A	B	B	A	B	A	B	A	B	A
1B	AX-109376365	A	A	B	B	B	A	A	B	B	B	A	B	B	A	A	A	B	A	B	B	A	B	B	B	A	A	B	B	A	B	B	A	B	A	A	A	A	A	A	B	B	A	B	A	B	A	X	A
1B	AX-110403620	A	A	B	B	B	A	A	B	B	B	A	B	B	A	A	A	B	A	B	B	A	B	B	B	A	A	B	B	A	B	B	A	B	A	A	B	A	A	A	B	B	A	B	A	B	A	B	A
1B	AX-110002545	A	A	B	B	B	A	A	B	B	B	A	B	B	A	A	A	B	A	B	B	A	B	B	B	A	A	B	B	A	B	B	A	B	A	A	A	A	A	A	B	B	A	B	A	B	A	B	A
1B	AX-111481464	A	A	B	B	B	A	A	B	B	B	A	B	A	A	A	A	B	A	A	B	A	B	B	B	A	A	B	B	A	B	B	B	B	A	A	A	A	A	A	B	B	A	B	A	B	A	B	A
1B	AX-108747070	A	A	B	B	B	A	A	B	B	B	A	B	A	A	A	A	B	A	A	B	A	B	B	B	A	A	B	B	A	B	B	B	B	A	A	A	A	A	A	B	B	A	B	A	B	A	B	A
1B	AX-109299717	A	A	B	B	B	A	A	B	A	B	A	B	A	A	A	A	B	A	A	B	A	B	B	B	A	A	B	B	X	B	B	B	B	A	A	A	A	A	A	B	B	A	B	A	B	A	B	A
1B	AX-109840266	A	A	B	B	B	A	A	B	A	B	A	B	A	A	A	A	B	A	A	A	B	B	A	B	A	A	B	B	X	B	B	B	B	A	A	A	A	A	A	B	B	A	X	B	B	A	B	A
1B	AX-109824660	A	A	B	B	B	A	A	B	A	B	A	B	A	A	A	A	B	A	A	A	B	B	A	B	A	A	B	B	X	B	B	B	B	A	A	A	A	A	A	B	B	A	X	B	B	A	B	A
1B	AX-108733712	A	A	B	B	B	A	A	B	A	B	A	B	A	A	A	A	B	A	A	A	B	B	A	B	A	A	B	B	X	B	B	B	B	A	A	A	A	A	A	B	B	A	X	B	B	A	B	A
1B	AX-110409212	A	A	B	B	B	A	A	B	A	B	A	B	A	A	A	A	B	A	A	A	B	B	A	B	A	A	B	B	X	B	B	B	B	A	A	A	A	A	A	B	B	A	A	B	A	A	B	A
1B	AX-109474853	B	A	B	B	A	B	A	B	A	B	A	B	A	A	A	A	B	A	A	B	B	B	A	B	A	A	A	B	X	B	B	A	B	A	A	A	B	B	A	B	B	B	A	B	A	A	B	A
1B	AX-111622338	B	A	B	B	A	B	A	B	A	B	A	B	A	A	A	A	B	A	A	B	B	B	A	B	A	A	A	B	X	B	B	A	B	A	A	A	B	B	A	B	B	B	A	B	A	A	B	A
1B	AX-111127329	B	A	B	B	A	B	A	B	A	B	A	B	A	A	A	A	B	A	A	B	B	B	A	B	A	A	A	B	X	B	B	A	B	A	A	A	B	B	A	B	B	B	A	B	A	A	B	A
1D	AX-109876537	A	B	B	B	A	B	B	A	A	A	X	A	A	B	A	A	A	B	B	A	B	A	A	A	B	B	A	A	B	B	A	B	A	A	B	A	B	A	A	A	X	A	A	B	B	B	A	B
1D	AX-109408265	B	B	B	B	A	B	A	A	A	A	X	A	A	B	A	A	A	B	B	A	B	A	A	X	B	B	A	A	B	A	A	A	A	A	B	A	B	A	A	A	B	A	A	B	B	B	A	B
1D	AX-94495205	A	B	B	B	A	A	A	A	A	A	X	A	A	A	A	A	A	B	B	A	B	A	B	B	B	B	A	A	X	A	A	A	A	B	B	A	B	A	A	A	B	A	A	B	B	B	A	B
1D	AX-94402558	A	B	A	B	B	A	A	B	A	A	B	A	A	B	A	A	A	B	B	A	B	A	B	A	A	B	A	A	X	A	A	A	B	B	B	A	A	X	B	B	B	A	X	A	B	B	A	B
1D	AX-110996202	A	B	A	B	B	A	A	B	A	A	B	A	A	B	A	A	A	B	B	A	B	A	B	A	A	B	A	A	X	A	A	A	B	B	B	A	A	A	B	B	B	A	A	A	B	B	A	B
1D	AX-89641535	A	A	A	A	A	A	A	A	B	B	B	B	B	A	A	A	B	A	A	B	A	B	B	B	A	B	A	B	B	B	B	A	A	B	A	A	B	A	B	A	A	A	A	A	B	A	B	A
1D	AX-110914177	A	A	A	A	A	A	A	A	B	B	B	B	B	A	A	A	B	A	A	B	A	B	B	B	A	B	A	B	B	B	B	A	A	B	A	A	B	B	B	X	A	A	A	A	B	A	B	A
1D	AX-110425252	A	A	A	A	A	A	B	A	B	B	B	B	B	A	A	A	B	A	A	B	A	B	B	B	A	B	A	B	B	B	B	A	A	A	A	A	B	A	B	A	A	A	A	A	B	A	X	A
1D	AX-111875310	A	A	A	A	A	A	A	A	B	B	B	B	B	A	A	A	B	A	A	B	A	B	B	B	A	A	A	B	B	B	A	A	A	B	A	A	B	B	B	X	A	A	A	A	B	A	B	A
1D	AX-109326727	A	A	A	A	A	A	A	B	B	B	B	A	B	A	A	A	A	A	A	B	A	B	B	A	A	A	A	B	X	B	B	A	A	B	A	A	B	B	A	A	A	A	A	A	A	A	B	A
1D	AX-109271243	A	A	A	A	A	A	A	B	B	B	B	A	B	A	A	A	A	A	A	B	A	B	B	A	B	A	A	B	X	B	B	A	A	B	A	A	B	B	A	A	A	A	A	A	A	A	B	A
1D	AX-111904596	B	A	B	A	A	A	A	B	B	B	B	B	A	B	A	A	A	A	A	B	B	B	B	B	B	A	A	B	X	B	A	A	B	B	A	B	A	B	A	B	A	A	A	A	B	A	X	A
1D	AX-111482680	B	A	B	A	A	A	A	B	B	B	B	B	A	B	A	A	A	A	A	B	B	B	B	B	B	A	A	B	X	B	A	A	B	B	A	B	A	B	A	B	A	A	A	A	B	A	X	A
1D	AX-110142397	B	A	B	A	A	A	A	B	B	B	B	B	A	B	A	A	A	A	A	B	B	B	B	B	B	A	A	B	X	B	A	A	B	B	A	B	A	B	A	B	A	A	A	A	B	A	B	A
1D	AX-109403688	B	A	B	A	A	A	A	B	B	B	B	B	A	B	A	A	A	A	A	B	B	B	B	B	B	A	A	B	X	B	A	A	B	B	A	B	A	B	A	B	A	A	A	A	B	A	B	A
1D	AX-110910133	B	A	B	A	A	A	A	B	B	B	B	B	A	B	A	A	A	A	A	B	B	B	B	B	B	A	A	B	X	B	A	A	B	B	A	B	A	B	A	B	A	A	A	A	B	A	B	A
1D	AX-108896406	B	A	B	A	A	A	A	B	B	B	B	B	A	B	A	A	A	A	A	B	B	B	B	B	B	A	A	B	X	B	A	A	B	B	A	B	A	B	A	B	A	A	A	A	B	A	B	A
1D	AX-110755357	B	B	B	A	A	A	A	B	B	B	B	B	A	B	A	A	A	A	A	A	B	B	B	B	B	X	A	B	X	B	A	A	A	A	B	B	A	B	A	B	A	B	B	A	B	A	A	A
1D	AX-110782380	B	B	B	A	A	A	A	B	B	B	B	B	A	B	A	X	A	A	A	A	B	B	B	B	B	X	A	B	X	B	A	A	A	A	B	B	A	B	A	B	A	B	B	A	B	A	A	X
1D	AX-94897297	B	B	B	A	A	A	A	X	B	B	B	B	A	B	A	A	A	A	A	A	B	B	B	B	B	X	A	B	X	B	A	A	A	A	B	B	A	B	A	B	A	B	B	A	B	A	A	A
1D	AX-95255982	B	B	B	A	A	A	A	X	B	B	B	B	A	B	A	A	A	A	A	A	B	B	B	B	B	X	A	B	X	B	A	A	A	A	B	B	A	B	A	X	A	B	B	A	B	A	A	A
1D	AX-111834269	B	B	B	A	A	A	A	B	B	B	B	B	A	B	A	A	A	A	A	A	B	B	B	B	B	X	A	B	X	B	A	A	A	A	B	B	A	B	A	B	A	B	B	A	B	A	X	A
1D	AX-109849585	B	B	B	A	A	A	A	X	B	B	B	B	A	B	A	A	A	A	A	A	B	B	B	B	B	B	A	B	X	B	A	A	A	A	B	B	A	B	A	B	A	B	B	A	B	A	X	A
1D	AX-111384150	B	B	B	A	A	A	A	B	B	B	B	B	A	B	A	A	A	A	A	A	B	B	B	B	B	B	A	B	X	B	A	A	A	A	B	B	A	B	A	B	A	B	B	A	B	A	X	A
1D	AX-111385220	B	B	B	A	A	A	A	B	B	B	B	B	A	B	A	A	A	A	A	A	B	B	B	B	B	B	A	B	X	B	A	A	A	A	B	B	A	B	A	B	A	B	B	A	B	A	X	A
1D	AX-111477094	B	B	B	A	A	A	A	X	B	B	B	B	A	B	A	A	A	A	A	A	B	B	B	B	B	B	A	B	X	B	A	A	A	A	B	B	A	B	A	B	A	B	B	A	B	A	X	A
1D	AX-109834055	B	B	B	A	A	A	A	X	B	B	B	B	A	B	A	A	A	A	A	A	B	B	B	B	B	X	A	B	X	B	A	A	A	A	B	B	A	B	A	B	A	B	B	A	B	A	X	A
1D	AX-109627222	B	B	B	A	A	A	A	B	B	B	B	B	A	B	A	A	A	A	A	A	B	B	B	B	B	A	A	B	X	B	A	A	A	A	B	B	A	B	A	B	A	B	B	A	B	A	X	A
1D	AX-110964678	B	B	B	A	A	A	A	X	B	B	B	B	A	B	A	A	A	A	A	A	B	B	B	B	B	X	A	B	X	B	A	A	A	A	B	B	A	B	A	B	A	B	B	A	B	A	X	A
1D	AX-109042683	B	B	B	A	A	A	A	B	B	B	B	B	A	B	A	A	A	A	A	A	B	B	B	B	B	A	A	B	X	B	A	A	A	A	B	B	A	B	A	B	A	B	B	A	B	A	X	A
1D	AX-110019493	B	B	B	A	A	A	A	B	B	B	B	B	A	B	A	A	A	A	A	A	B	B	B	B	B	X	A	B	X	B	A	A	A	A	B	B	A	B	A	B	A	B	B	A	B	A	X	A
1D	AX-111642834	B	B	B	A	A	A	A	B	B	B	B	B	A	B	A	A	A	A	A	A	B	B	B	B	B	X	A	B	X	B	A	A	A	A	B	B	A	B	A	B	A	B	B	A	B	A	X	A
1D	AX-109887577	B	B	B	A	A	A	A	X	B	B	B	B	A	B	A	A	A	A	A	A	B	B	B	B	B	X	A	B	X	B	A	A	A	A	B	B	A	B	A	B	A	B	B	A	B	A	X	A
1D	AX-110711126	B	B	B	A	A	A	A	B	B	B	B	B	A	B	A	A	A	A	A	A	B	B	B	B	B	X	A	B	X	B	A	A	A	A	B	B	A	B	A	B	A	B	B	A	B	A	X	A
1D	AX-111194169	B	B	B	A	A	A	A	B	B	B	B	B	A	B	A	A	A	A	A	A	B	B	B	B	B	X	A	B	X	B	A	A	A	A	B	B	A	B	A	B	A	B	B	A	B	A	X	A
1D	AX-111142978	B	B	B	A	A	A	A	B	B	B	B	B	A	B	A	A	A	A	A	A	B	B	B	B	B	X	A	B	X	B	A	A	A	A	B	B	A	B	A	B	A	B	B	A	B	A	X	A
1D	AX-111144748	B	B	B	A	A	A	A	B	B	B	B	B	A	B	A	A	A	A	A	A	B	B	B	B	B	X	A	B	X	B	A	A	A	A	B	B	A	B	A	B	A	B	B	A	B	A	X	A
1D	AX-108784335	B	B	B	A	A	A	A	B	B	B	B	B	A	B	A	A	A	A	A	A	B	B	B	B	B	B	A	B	X	B	A	A	A	A	B	B	A	B	A	B	A	B	B	A	B	A	X	A
1D	AX-109955671	B	B	B	A	A	A	A	B	B	B	B	B	A	B	A	A	A	A	A	A	B	B	B	B	B	B	A	B	X	B	A	A	A	A	B	B	A	B	A	B	A	B	B	A	B	A	X	A
1D	AX-108745560	B	B	B	A	A	A	A	X	B	B	B	B	A	B	A	A	A	A	A	A	B	B	B	B	B	B	A	B	X	B	A	A	A	A	B	B	A	B	A	B	A	B	B	A	B	A	X	A
1D	AX-110842271	B	B	B	A	A	A	A	B	B	B	B	B	A	B	A	A	A	A	A	A	B	B	B	B	B	B	A	B	X	B	A	A	A	A	B	B	A	B	A	B	X	B	B	A	B	A	X	A
1D	AX-111657285	B	B	B	A	A	A	A	B	B	B	B	B	A	B	A	A	A	A	A	A	B	B	B	B	B	A	A	B	X	B	A	A	A	A	B	B	A	B	A	B	A	B	B	A	B	A	X	A
1D	AX-89352046	B	B	B	A	A	A	A	X	B	B	B	B	A	B	A	A	A	A	A	A	B	B	B	B	B	A	A	B	X	B	A	A	A	A	B	B	A	B	A	B	A	B	B	A	B	A	X	A
1D	AX-94390476	B	B	B	A	A	A	A	B	B	B	B	B	A	B	A	A	A	A	A	A	B	B	B	B	B	X	A	B	X	B	A	A	A	A	B	B	A	B	A	B	A	B	B	A	B	A	A	A
1D	AX-110915500	B	B	B	A	A	A	A	X	B	B	B	B	A	B	A	A	A	A	A	A	B	B	B	B	B	X	A	B	X	B	A	A	A	A	B	B	A	B	A	B	A	B	B	A	B	A	A	A
1D	AX-109931525	B	B	B	A	A	A	A	X	B	B	B	B	A	B	A	A	A	A	A	A	B	B	B	B	B	X	A	B	X	B	A	A	A	A	B	B	A	B	A	B	A	B	B	A	B	A	A	A
1D	AX-94592833	B	B	B	A	A	A	A	B	B	B	B	B	A	B	A	A	A	A	A	A	B	B	B	B	B	X	A	B	X	B	A	A	A	A	B	B	A	B	A	B	A	B	B	A	B	A	A	A
1D	AX-94491903	B	B	B	A	A	A	A	X	B	B	B	B	A	B	A	A	A	A	A	A	B	B	B	B	B	X	A	B	X	B	A	A	A	A	B	B	A	B	A	B	A	B	B	A	B	A	A	A
1D	AX-111972540	B	B	B	A	A	A	A	X	B	B	B	B	A	B	A	A	A	A	A	A	B	B	B	B	B	X	A	B	X	B	A	A	A	A	B	B	A	B	A	B	A	X	B	A	B	A	B	A
1D	AX-111094817	B	B	B	A	A	A	A	B	B	B	B	B	A	B	A	A	A	A	A	A	B	B	B	B	B	X	A	B	X	B	A	A	A	A	B	B	A	B	A	B	A	B	B	A	B	A	B	A
1D	AX-95260306	B	B	B	A	A	A	A	B	B	B	B	B	A	B	A	A	A	A	A	A	B	B	B	B	B	X	A	B	X	B	A	A	A	A	B	B	A	B	A	B	A	B	B	A	B	A	A	A
1D	AX-109848337	B	B	B	A	A	A	A	B	B	B	B	B	A	B	A	A	A	A	A	A	B	B	B	B	B	X	A	B	X	B	A	A	A	A	B	B	A	B	A	B	A	B	B	A	B	A	A	A
1D	AX-110562177	B	B	B	A	A	A	A	B	B	B	B	B	A	B	A	A	A	A	A	A	B	B	B	B	B	X	A	B	X	B	A	A	A	A	B	B	A	B	A	B	A	B	B	A	B	A	B	A
1D	AX-111259344	B	B	B	A	A	A	A	B	B	B	B	B	A	B	A	A	A	A	A	A	B	B	B	B	B	X	A	B	X	B	A	A	A	A	B	B	A	B	A	A	A	B	B	A	B	B	B	A
1D	AX-109416076	B	B	B	A	A	A	A	B	B	B	B	B	A	B	A	A	A	A	A	A	B	B	B	B	B	X	A	B	X	B	A	A	A	A	B	B	A	B	A	A	A	B	B	A	B	B	B	A
1D	AX-111234221	B	B	B	A	A	A	A	B	B	B	B	B	A	B	A	A	A	A	A	A	B	B	B	B	B	X	A	B	X	B	A	A	A	A	B	B	A	B	A	A	A	B	B	A	B	B	B	A
1D	AX-110340507	B	B	B	A	A	A	A	B	B	B	B	B	A	B	A	A	A	A	A	A	B	B	B	B	B	X	A	B	X	B	A	A	A	A	B	B	A	B	A	A	A	B	B	A	B	B	B	A
1D	AX-109403791	B	B	B	A	A	A	A	B	B	B	B	B	A	B	A	A	A	A	A	A	B	B	B	B	B	X	A	B	X	B	A	A	A	A	B	B	A	B	A	A	A	B	B	A	B	B	B	A
1D	AX-108760374	B	B	B	A	A	A	A	B	B	B	B	B	A	B	A	A	A	A	A	A	B	B	B	B	B	X	A	B	X	B	A	A	A	A	B	B	A	B	A	A	A	B	B	A	B	B	B	A
1D	AX-111066559	B	B	B	A	A	A	A	B	B	B	B	B	A	B	A	A	A	A	A	A	B	B	B	B	B	X	A	B	X	B	A	A	A	A	B	B	A	B	A	A	A	B	B	A	B	B	B	A
1D	AX-109031755	B	B	B	A	A	A	A	B	B	B	B	B	A	B	A	A	A	A	A	A	B	B	B	B	B	X	A	B	A	B	A	A	A	A	B	B	A	B	A	A	A	B	B	A	B	B	B	A
1D	AX-111218609	B	B	B	A	A	A	A	B	B	B	B	B	A	B	A	A	A	A	A	A	B	B	B	B	B	X	A	B	X	B	A	A	A	A	B	B	A	B	A	A	A	B	B	A	B	B	B	A
1D	AX-110905916	B	B	B	A	A	A	A	B	B	B	B	B	A	B	A	A	A	A	A	A	B	B	B	B	B	X	A	B	X	B	A	A	A	A	B	B	A	B	A	A	A	B	B	A	B	B	B	A
1D	AX-109276502	B	B	B	A	A	A	A	B	B	B	B	B	A	B	A	A	A	A	A	A	B	B	B	B	B	X	A	B	X	B	A	A	A	A	B	B	A	B	A	A	A	B	B	A	B	B	B	A
1D	AX-111382744	B	B	B	A	A	A	A	B	B	B	B	B	A	B	A	A	A	A	A	A	B	B	B	B	B	X	A	B	X	B	A	A	A	A	B	B	A	B	A	A	A	B	B	A	B	B	B	A
1D	AX-110601979	B	B	B	A	A	A	A	B	B	B	B	B	A	B	A	A	A	A	A	A	B	X	B	B	B	X	A	B	X	B	A	A	A	A	B	B	A	B	A	A	A	B	B	A	B	B	B	A
1D	AX-111861594	B	B	B	A	A	A	A	B	B	B	B	B	A	B	A	A	A	A	A	A	B	B	B	B	B	X	A	B	X	B	A	A	A	A	B	B	A	B	A	A	A	B	B	A	B	B	B	A
1D	AX-110935812	B	B	B	A	A	A	A	B	B	B	B	B	A	B	A	A	A	A	A	A	B	B	B	B	B	X	A	B	X	B	A	A	A	A	B	B	A	B	A	A	A	B	B	A	B	B	B	A
1D	AX-111558345	A	B	B	A	A	X	A	B	A	B	A	B	A	A	A	A	A	A	A	A	B	B	B	B	B	B	A	B	B	B	A	A	A	B	A	B	B	B	B	A	A	A	B	A	B	B	B	A
1D	AX-111484181	A	X	B	A	A	B	A	B	A	B	X	B	A	A	A	A	A	A	A	A	B	B	A	B	B	B	A	B	B	B	A	A	A	B	A	B	B	A	B	A	A	A	B	A	B	B	B	A
1D	AX-109873298	A	A	B	A	A	B	A	B	A	B	X	B	A	A	A	A	A	A	A	A	B	B	A	B	B	B	A	B	B	B	A	A	A	B	A	B	B	A	B	A	A	A	B	A	B	B	B	A
1D	AX-89479023	A	A	B	A	A	B	A	B	A	B	X	B	A	A	A	A	A	A	A	A	B	B	A	B	B	B	A	B	B	B	A	A	A	B	B	B	B	A	B	A	A	A	B	A	B	B	B	A
1D	AX-110059262	A	A	B	A	A	B	A	B	A	B	A	B	A	A	A	A	A	A	A	A	A	B	A	B	B	X	A	B	B	A	A	A	A	B	B	B	B	A	B	A	A	A	B	A	B	A	B	A
1D	AX-109934150	A	A	B	A	A	B	A	B	A	B	A	B	A	A	A	A	A	A	A	A	A	B	B	B	B	B	A	B	B	A	A	A	A	A	B	B	B	A	B	B	A	A	B	A	B	A	B	A
1D	AX-89510455	A	A	B	A	B	B	A	B	A	B	A	B	A	A	A	A	A	A	A	A	A	B	B	B	B	B	A	B	B	A	A	A	A	A	B	B	B	A	B	B	A	A	B	A	B	A	B	A
1D	AX-95684095	A	A	B	A	B	B	A	B	A	B	A	B	A	A	A	A	A	A	A	A	A	B	B	B	A	B	A	B	B	A	A	A	A	A	B	B	B	A	B	B	A	A	B	A	B	A	B	A
1D	AX-109319979	A	A	B	A	B	B	A	B	A	B	A	X	A	A	A	A	A	A	X	A	A	B	B	B	A	B	A	X	B	A	A	A	A	A	B	B	X	A	B	B	A	A	B	A	B	A	X	A
1D	AX-111784010	A	A	B	A	B	B	A	B	A	B	A	B	A	A	A	A	A	A	B	A	A	B	B	B	A	B	A	B	B	A	A	A	A	A	B	B	B	A	B	B	A	A	B	A	B	A	B	A
1D	AX-111060518	A	A	B	A	B	B	A	B	A	B	A	B	A	A	A	A	A	A	B	A	A	B	B	B	A	B	A	B	B	A	A	A	A	A	B	B	B	A	B	B	A	A	B	A	B	A	B	A
1D	AX-111552331	A	A	B	A	B	B	A	B	A	B	A	B	A	A	A	A	A	A	B	A	A	B	B	B	A	B	A	B	B	A	A	A	A	A	X	B	B	A	B	B	A	A	B	A	B	A	B	A
1D	AX-108770853	A	A	B	A	B	B	A	X	A	B	A	B	A	A	A	A	A	A	B	A	A	B	B	B	A	B	A	B	B	A	A	A	A	A	B	B	B	A	B	B	A	A	B	A	B	A	B	A
1D	AX-111815631	A	A	B	A	B	B	A	B	A	B	A	B	A	A	A	A	A	A	B	A	A	B	B	B	A	B	A	B	B	A	A	A	A	A	B	B	B	A	B	B	A	A	B	A	B	A	B	A
1D	AX-110934628	A	A	B	A	B	B	A	B	A	B	A	B	A	A	A	A	A	A	B	A	A	B	B	B	A	B	A	B	B	A	A	A	A	A	B	B	B	A	B	B	A	A	B	A	B	A	B	A
1D	AX-94613367	A	A	B	A	B	B	A	B	A	B	A	B	A	A	A	A	A	A	B	A	A	B	B	B	A	B	A	B	B	A	A	A	A	A	B	B	B	A	B	B	A	A	B	A	B	A	B	A
1D	AX-108865120	A	A	B	A	B	B	A	B	A	B	A	B	A	A	A	A	A	A	B	A	A	B	B	B	A	B	A	B	B	A	A	A	A	A	B	B	B	A	B	B	A	A	B	A	B	A	B	A
1D	AX-111019122	A	A	B	A	B	B	A	B	A	B	A	B	A	A	A	A	A	A	B	A	A	B	B	B	A	B	A	B	B	A	A	A	A	A	B	B	B	A	B	B	A	A	B	A	B	A	B	A
1D	AX-111633021	A	A	B	A	B	B	A	B	A	B	A	B	A	A	A	A	A	A	B	A	A	B	B	B	A	B	A	B	B	A	A	A	A	A	B	B	B	A	B	B	A	A	B	A	B	A	B	A
1D	AX-110711194	A	A	B	A	B	B	A	B	A	B	A	B	A	A	A	A	A	A	B	A	A	B	B	A	A	B	A	A	B	A	A	A	A	A	A	B	B	A	A	B	A	A	B	A	B	A	B	A
1D	AX-110472474	A	A	B	A	B	A	A	B	A	B	B	B	A	B	A	A	A	A	B	A	A	A	B	A	A	B	A	A	B	A	A	A	A	A	A	B	B	A	A	B	A	A	B	A	B	A	B	A
1D	AX-110538416	B	A	B	A	B	A	A	B	A	B	B	B	A	B	A	A	A	A	B	A	A	A	B	A	A	B	A	A	B	A	A	A	A	A	A	B	B	A	A	B	A	A	B	A	B	A	B	A
1D	AX-109816719	B	A	X	A	B	A	A	B	A	B	B	B	A	B	A	A	A	A	X	A	B	A	B	A	A	B	A	A	B	A	A	A	A	A	A	B	B	A	A	A	A	B	A	A	B	A	B	A
1D	AX-108774920	B	A	X	A	B	A	A	B	A	B	B	B	A	B	A	A	A	A	B	A	B	A	B	A	A	B	A	A	B	A	A	A	A	A	A	B	B	A	A	A	A	A	B	A	B	A	B	A
1D	AX-109352933	B	A	X	A	B	B	A	B	B	B	B	B	A	A	A	A	A	A	B	A	B	B	B	A	A	B	A	A	X	A	A	B	A	A	A	B	B	A	A	A	A	B	A	A	B	B	B	A
1D	AX-111632760	B	A	B	A	B	B	B	B	B	B	B	A	A	A	A	A	A	A	B	A	B	B	B	A	A	A	A	A	X	A	A	B	A	A	A	B	B	B	A	A	A	B	A	A	B	B	B	A
1D	AX-110332164	B	A	B	A	B	B	B	B	A	B	A	X	A	A	A	A	A	A	A	A	B	B	B	A	A	A	A	A	X	A	A	B	A	A	B	B	A	B	A	A	A	B	A	A	B	B	X	B
2A	AX-111557864	A	A	B	B	A	A	B	B	A	A	B	A	B	B	A	A	B	B	B	B	A	B	B	A	X	A	A	B	A	B	B	A	A	A	B	B	A	B	B	A	B	A	B	B	B	A	B	B
2A	AX-111063614	A	A	B	B	A	A	B	B	A	A	B	X	B	B	A	A	B	B	B	B	X	B	B	A	X	A	A	B	A	B	B	A	A	A	B	B	A	B	B	A	B	A	B	A	B	A	B	B
2A	AX-89447915	A	A	B	B	A	A	B	A	A	A	B	A	A	B	A	A	B	B	B	B	A	B	B	A	B	A	A	B	X	B	B	A	A	A	B	B	A	B	B	A	B	A	B	A	B	A	B	B
2A	AX-110986480	A	A	B	B	A	B	B	A	A	A	B	A	A	B	A	A	B	B	B	B	A	B	B	A	B	A	A	B	X	B	B	A	A	A	B	B	A	B	B	A	B	A	B	A	B	A	B	B
2A	AX-111064589	A	A	A	A	B	B	B	A	A	B	B	A	A	B	A	A	B	B	B	B	A	B	B	B	X	A	A	B	X	B	B	A	B	A	B	B	A	B	B	A	B	A	B	A	B	A	B	B
2A	AX-108807500	A	B	A	A	B	B	A	A	A	B	B	A	A	B	B	B	A	B	B	A	B	B	B	B	X	A	B	B	A	A	X	B	B	A	A	A	A	B	B	A	B	A	B	A	B	B	A	B
2A	AX-111183138	A	B	A	A	B	B	A	A	B	B	B	A	A	B	B	B	A	B	B	A	B	B	B	B	B	A	B	B	A	A	B	B	B	A	A	A	A	B	B	A	B	A	B	A	B	B	A	B
2A	AX-89606293	A	B	A	A	B	B	A	A	B	B	B	A	A	B	B	B	A	B	B	A	B	B	B	B	B	A	B	B	A	A	B	B	B	A	A	A	A	B	B	A	B	A	B	A	B	B	A	B
2A	AX-110036265	A	B	A	A	B	B	A	A	B	B	B	A	A	B	B	B	A	B	B	A	B	B	B	B	X	A	B	B	X	A	B	B	B	A	A	A	A	B	B	A	B	A	B	B	B	B	A	A
2A	AX-110602968	B	B	A	A	B	B	A	A	B	B	B	A	A	B	B	B	A	A	B	A	B	B	B	B	B	A	B	B	X	A	B	B	B	A	A	A	A	B	B	A	B	B	B	B	B	B	A	A
2A	AX-110424435	B	B	A	A	B	B	A	A	B	B	B	A	A	B	B	B	A	A	B	A	B	B	B	B	B	A	B	B	X	A	B	B	B	A	A	A	A	B	B	A	B	B	B	B	B	B	A	A
2A	AX-108747282	B	B	A	A	B	B	A	A	B	B	B	A	A	B	B	B	A	A	B	A	B	B	B	B	B	A	B	B	X	A	B	B	B	A	A	A	A	B	B	A	B	B	B	B	B	B	A	A
2A	AX-95630089	B	B	A	A	B	B	A	A	B	X	B	A	A	B	B	B	A	A	B	A	B	B	B	B	B	A	B	B	X	A	B	B	B	A	A	A	A	B	B	A	B	B	B	B	B	B	A	A
2A	AX-109965731	B	B	A	A	B	B	A	A	B	B	B	B	A	B	B	B	A	A	B	A	B	B	B	B	X	A	B	B	X	A	B	B	B	A	A	A	A	B	B	B	B	B	B	B	B	B	A	A
2A	AX-112288692	B	B	A	A	B	B	A	A	B	B	B	B	A	B	B	B	A	A	B	A	B	B	B	B	X	A	B	B	X	A	B	B	B	A	A	A	A	B	B	B	B	B	B	B	B	B	A	A
2A	AX-111232531	B	B	A	A	B	B	A	A	B	B	B	B	A	B	B	B	A	A	B	A	B	B	B	B	B	A	B	B	X	A	B	B	B	A	A	A	A	B	B	B	B	B	B	B	B	B	A	A
2A	AX-89560380	B	A	A	A	B	B	A	A	B	B	B	B	A	B	B	B	A	A	B	A	B	B	B	B	B	A	B	B	X	A	A	B	A	A	A	A	A	B	B	B	X	A	A	B	B	B	A	A
2A	AX-111007235	B	A	A	A	X	B	A	A	B	B	B	B	B	B	B	B	A	A	A	A	B	B	B	B	B	B	B	B	X	A	A	B	A	A	A	A	B	B	B	B	B	A	A	B	B	B	A	A
2A	AX-110957721	B	A	A	A	X	B	A	X	B	B	B	B	B	B	B	B	A	A	A	A	B	B	B	B	B	B	B	B	X	A	A	B	A	A	A	A	B	B	B	B	B	A	A	B	B	B	A	A
2A	AX-94521851	B	B	A	A	X	B	A	A	B	B	B	B	B	B	B	B	A	A	A	A	B	B	B	B	X	B	B	B	X	A	A	B	A	A	A	A	B	B	B	B	B	A	A	B	B	B	A	A
2A	AX-111057189	B	B	A	A	A	B	A	X	B	B	B	B	B	B	B	B	B	A	A	A	B	B	B	B	B	B	B	B	X	A	A	B	A	A	A	A	B	B	A	B	B	A	A	B	B	B	A	A
2A	AX-110067600	B	A	A	A	A	B	A	X	B	B	B	B	B	A	B	B	B	A	A	A	B	B	B	B	B	B	B	B	X	A	A	B	A	A	A	A	B	B	A	B	B	A	A	B	B	B	A	A
2A	AX-111017807	B	A	A	X	A	B	A	X	B	B	B	B	B	A	B	B	B	A	A	A	B	B	B	B	B	B	B	B	X	A	A	B	A	A	A	A	B	B	A	B	B	A	A	B	B	B	A	A
2A	AX-110411637	B	A	A	A	A	B	A	X	B	B	B	B	B	A	B	B	B	A	A	A	B	B	B	B	B	B	B	B	X	A	A	B	A	A	A	A	B	B	A	B	B	A	A	B	B	B	A	A
2A	AX-108877841	B	A	A	A	A	B	A	X	B	B	B	B	B	A	B	B	B	A	A	A	B	B	B	B	X	B	B	B	X	A	A	B	A	A	A	A	B	B	A	B	B	A	A	B	B	B	A	A
2A	AX-111235185	B	A	A	A	A	B	A	X	B	B	B	B	B	A	B	B	B	A	A	A	B	B	B	B	B	B	B	B	X	A	A	B	A	A	A	A	B	B	A	B	B	A	A	B	B	B	A	A
2A	AX-110420403	B	A	A	A	A	B	A	X	B	B	B	B	B	A	B	B	B	A	A	A	B	B	B	B	B	B	B	B	X	A	A	B	A	A	A	A	B	B	A	B	B	A	A	B	B	B	A	A
2A	AX-111601550	B	A	A	A	A	B	A	X	B	B	B	B	B	A	B	B	B	A	A	A	B	B	B	B	B	B	B	B	X	A	A	B	A	A	A	A	B	B	A	B	B	A	A	B	B	B	A	A
2A	AX-110564463	B	A	A	A	A	B	A	X	B	A	B	B	B	A	B	B	B	A	A	A	B	B	B	B	B	B	B	B	X	A	A	B	A	A	A	A	B	B	A	B	B	A	A	B	B	B	A	A
2A	AX-110088938	B	A	A	A	A	B	A	X	B	A	B	B	B	A	B	B	B	A	A	A	B	B	B	B	B	B	B	B	X	A	A	B	A	A	A	A	B	B	A	B	B	A	A	B	B	B	A	A
2A	AX-109449769	B	A	A	A	A	B	A	X	B	A	B	B	B	A	B	B	B	A	A	A	B	B	B	B	B	B	B	B	X	A	A	B	A	A	A	A	B	X	A	B	B	A	A	B	B	B	A	A
2A	AX-109528496	B	A	A	A	A	B	A	A	B	A	B	B	B	A	B	B	B	A	A	A	B	B	B	B	B	B	B	B	X	A	A	B	A	A	A	A	B	B	A	B	B	A	A	B	B	B	A	A
2A	AX-110151409	B	A	A	A	A	B	A	X	B	A	B	B	B	A	B	B	B	A	A	A	B	B	B	B	B	B	B	B	X	A	A	B	A	A	A	A	B	B	A	B	B	A	A	B	B	B	A	A
2A	AX-109414409	B	A	A	A	A	B	A	X	B	A	B	B	B	A	B	B	B	A	A	A	B	B	B	B	B	B	B	B	X	A	A	B	A	A	A	A	B	B	A	B	B	A	A	B	B	B	A	A
2A	AX-110405613	B	A	A	A	A	B	A	X	B	A	B	B	B	A	B	B	B	A	A	A	B	B	B	B	X	B	B	B	X	A	A	B	A	A	A	A	B	B	A	B	B	A	A	B	B	B	A	A
2A	AX-108930705	B	A	A	A	A	B	A	X	B	A	B	B	B	A	B	B	B	A	A	A	B	B	B	B	B	B	B	B	X	A	A	B	A	A	A	A	B	B	A	B	B	A	A	B	B	B	A	A
2A	AX-94423221	B	A	A	A	A	B	A	X	B	A	B	B	B	A	B	B	B	A	A	A	B	B	B	B	B	B	B	B	X	A	B	B	A	A	A	A	B	B	A	B	B	A	A	B	A	B	A	A
2A	AX-108736564	B	A	A	A	A	B	A	A	B	A	B	B	B	A	B	B	B	A	A	A	B	B	B	B	B	B	B	B	X	A	B	B	A	A	A	A	B	B	A	B	B	A	A	B	A	B	A	A
2A	AX-110634829	B	A	A	A	A	B	A	X	B	A	B	B	B	A	B	B	B	A	A	A	B	B	B	B	B	B	B	B	X	A	B	B	A	A	A	A	B	B	A	B	B	A	A	B	A	B	A	A
2A	AX-109502752	B	A	A	A	A	B	A	X	B	A	B	B	B	A	B	B	B	A	A	A	B	B	B	B	X	B	B	B	X	A	B	B	A	A	A	A	B	B	A	B	B	A	A	B	A	B	A	A
2A	AX-110522750	B	A	A	A	A	B	A	X	B	A	B	B	B	A	B	B	B	A	A	A	B	B	B	B	X	B	B	B	X	A	B	B	A	A	A	A	B	B	A	B	B	A	A	B	A	B	A	A
2A	AX-111040521	B	A	A	A	A	B	A	A	B	A	B	B	B	A	B	B	B	A	A	A	B	B	B	B	B	B	B	B	X	A	B	B	A	A	A	A	B	B	A	B	B	A	A	B	A	B	A	A
2A	AX-108748890	B	A	A	A	A	B	A	X	B	A	B	B	B	A	B	B	B	A	A	A	B	B	B	B	X	B	B	B	X	A	B	B	A	A	A	A	B	B	A	B	B	A	A	B	A	B	A	A
2A	AX-108737030	B	A	A	A	A	B	A	X	B	A	B	B	B	A	B	B	B	A	A	A	B	B	B	B	X	B	B	B	X	A	B	B	A	A	A	A	B	B	A	B	X	A	A	B	A	B	A	A
2A	AX-110450470	B	A	A	A	A	B	A	X	B	A	B	B	B	A	B	B	B	A	A	A	B	B	B	B	B	B	B	B	X	A	B	B	A	A	A	A	B	B	A	B	B	A	A	B	A	B	A	A
2A	AX-110181609	B	A	A	A	A	B	A	X	B	A	B	B	B	A	B	B	B	A	A	A	B	B	B	B	B	B	B	B	X	A	B	B	A	A	A	A	B	B	A	B	B	A	A	B	A	B	A	A
2A	AX-110084490	B	A	A	A	A	B	A	X	B	A	B	B	B	A	B	B	B	A	A	A	B	B	B	B	B	B	B	B	X	A	B	B	A	A	A	A	B	B	A	B	B	A	A	B	A	B	A	A
2A	AX-109314831	B	A	A	A	A	B	A	X	B	A	B	B	B	A	B	B	B	A	A	A	B	B	B	B	X	B	B	B	X	A	B	B	A	A	A	A	B	B	A	B	B	A	A	B	A	B	A	A
2A	AX-108788038	B	A	A	A	A	B	A	X	B	A	B	B	B	A	B	B	B	A	A	A	B	B	B	B	B	B	B	B	X	A	B	B	A	A	A	A	B	B	A	B	B	A	A	B	A	B	A	A
2A	AX-111011197	B	A	A	A	A	B	A	X	B	A	B	B	B	A	B	B	B	A	A	A	B	B	B	B	B	B	B	B	X	A	B	B	A	A	A	A	B	B	A	B	B	A	A	B	X	B	A	A
2A	AX-109437310	B	A	A	A	A	B	A	X	B	A	B	B	B	A	B	B	B	A	A	A	B	B	B	B	B	B	B	B	X	A	B	B	A	A	A	A	B	B	A	B	B	A	A	B	A	B	A	A
2A	AX-110541525	B	A	A	A	A	B	A	X	B	A	B	B	B	A	B	B	B	A	A	A	B	B	B	B	B	B	B	B	X	A	B	B	A	A	A	A	B	B	A	B	B	A	A	B	A	B	A	A
2A	AX-109520848	B	A	A	A	A	B	A	X	B	A	B	B	B	A	B	B	B	A	A	A	B	B	B	B	B	B	B	B	X	A	B	B	A	A	A	A	B	B	A	B	B	A	A	B	A	B	A	A
2A	AX-110020544	B	A	A	A	A	B	A	X	B	A	B	B	B	A	B	B	B	A	A	A	B	B	B	B	B	B	B	B	X	A	B	B	A	A	A	A	B	B	A	B	B	A	A	B	A	B	A	A
2A	AX-111013049	B	A	A	A	A	B	A	X	B	A	B	B	B	A	B	B	B	A	A	A	B	B	B	B	B	B	B	B	X	A	B	B	A	A	A	A	B	B	A	B	B	A	A	B	A	B	A	A
2A	AX-109509615	B	A	A	A	A	B	A	X	B	A	B	B	B	A	B	B	B	A	A	A	B	B	B	B	B	B	B	B	X	A	B	B	A	A	A	A	B	B	A	B	B	A	A	B	A	B	A	A
2A	AX-109361326	B	A	X	A	A	B	A	X	B	A	B	B	B	X	B	B	B	A	A	A	B	B	B	B	B	B	B	B	X	A	B	B	A	A	A	A	B	B	A	B	B	X	A	B	A	B	X	A
2A	AX-108910006	B	A	A	A	A	B	A	X	B	A	B	B	B	A	B	B	B	A	A	A	B	B	B	B	B	B	B	B	X	A	B	B	A	A	A	A	B	B	A	B	B	A	A	B	A	B	A	A
2A	AX-110516001	B	A	A	A	A	B	A	A	B	A	B	B	B	A	B	B	B	A	A	A	B	B	B	B	B	B	B	B	X	A	B	B	A	A	A	A	B	B	A	B	B	A	A	B	A	B	A	A
2A	AX-110526044	B	A	A	A	A	B	A	X	B	A	B	B	B	A	B	B	B	B	A	A	B	B	B	B	B	B	B	B	X	A	B	B	A	A	A	A	B	B	A	B	B	A	A	B	A	B	A	A
2A	AX-108951713	B	A	A	A	A	B	A	A	B	A	B	B	B	A	B	B	B	B	A	A	B	B	B	B	B	B	B	B	X	A	B	B	A	A	A	A	B	B	A	B	B	A	A	B	A	B	A	A
2A	AX-111681607	B	A	A	A	A	B	A	X	B	A	B	B	B	A	B	B	B	B	A	A	B	B	B	B	B	B	B	B	X	A	B	B	A	A	A	A	B	B	A	B	B	A	A	B	A	B	A	A
2A	AX-109374174	B	A	A	A	A	B	A	X	B	A	B	B	B	A	B	B	B	B	A	A	B	B	B	B	B	B	B	B	X	A	B	B	A	A	A	A	B	B	A	B	B	A	A	B	A	B	A	A
2A	AX-109516561	B	A	A	A	A	B	A	X	B	A	B	B	B	A	B	B	B	B	A	A	B	B	B	B	X	B	B	B	X	A	B	B	A	A	A	A	B	B	A	B	B	A	A	B	A	B	A	A
2A	AX-109932416	B	A	A	A	A	B	A	X	B	A	B	B	B	A	B	B	B	B	A	A	B	B	B	B	B	B	B	B	X	A	B	B	A	A	A	A	B	B	A	B	B	A	A	B	A	B	A	A
2A	AX-109888163	B	A	A	A	A	B	A	X	B	A	B	B	B	A	B	B	B	B	A	A	B	B	B	B	B	B	B	B	X	A	B	B	A	A	A	A	B	B	A	B	B	A	A	B	A	B	A	A
2A	AX-110651741	B	A	A	A	A	B	A	X	B	A	B	B	B	A	B	B	B	B	A	A	B	B	B	B	X	B	B	B	X	A	B	B	A	A	A	A	B	B	A	B	B	A	A	B	A	B	A	A
2A	AX-110042217	B	A	A	A	A	B	A	X	B	A	B	B	B	A	B	B	B	B	A	A	B	B	B	B	B	B	B	B	X	A	B	B	A	A	A	A	B	B	A	B	X	A	A	B	A	B	A	A
2A	AX-110649347	B	A	A	A	A	B	A	X	B	A	B	B	B	A	B	B	B	B	A	A	B	B	B	B	B	B	B	B	X	A	B	B	A	A	A	A	B	B	A	B	A	A	A	B	A	B	A	A
2A	AX-110960394	B	A	A	A	A	B	A	X	B	A	B	B	B	A	B	B	B	B	A	A	B	B	B	B	B	B	B	B	X	A	B	B	A	A	A	A	B	B	A	B	A	A	A	B	A	B	A	A
2A	AX-109394913	B	A	A	A	A	B	A	X	B	A	B	B	B	A	B	B	B	B	A	A	B	B	B	B	B	B	B	B	X	A	B	B	A	A	A	A	B	B	A	B	A	A	A	B	A	B	A	A
2A	AX-111066910	B	A	A	A	A	B	A	X	B	A	B	B	B	A	B	B	B	B	A	A	B	B	B	B	X	B	B	B	X	A	B	B	A	A	A	A	B	B	A	B	A	A	A	B	A	B	A	A
2A	AX-108855326	B	A	A	A	A	B	A	X	B	A	B	B	B	A	B	B	B	B	A	A	B	B	B	B	B	B	B	B	X	A	B	B	A	A	A	A	B	B	A	B	A	A	A	B	A	B	A	A
2A	AX-111074204	B	A	A	A	A	B	A	X	B	A	B	B	B	A	B	B	B	B	A	A	B	B	B	B	B	B	B	B	X	A	B	B	A	A	A	A	B	B	A	B	A	A	A	B	A	B	A	A
2A	AX-109834294	B	A	A	A	A	B	A	X	B	A	B	B	B	A	B	B	B	B	A	A	B	B	B	B	B	B	B	B	X	A	B	B	A	A	A	A	B	B	A	B	A	A	A	B	A	B	A	A
2A	AX-109287035	B	A	A	A	A	B	A	X	B	A	B	B	B	A	B	B	B	B	A	A	B	B	B	B	B	B	B	B	X	A	B	B	A	A	A	A	B	B	A	B	A	A	A	B	A	B	A	A
2A	AX-110626001	B	A	A	A	A	B	A	X	B	A	B	B	B	A	B	B	B	B	A	A	B	B	B	B	B	B	B	B	X	A	B	B	A	A	A	A	B	B	A	B	A	A	A	B	A	B	A	A
2A	AX-109312754	B	A	A	A	A	B	A	X	B	A	B	B	B	A	B	B	B	B	A	A	B	B	B	B	B	B	B	B	X	A	B	B	A	A	A	A	B	B	A	B	A	A	A	B	A	B	A	A
2A	AX-108960874	B	A	A	A	A	B	A	X	B	A	B	B	B	A	B	B	B	B	A	A	B	B	B	B	B	B	B	B	X	A	B	B	A	A	A	A	B	B	A	B	A	A	A	B	A	B	A	A
2A	AX-111722425	B	A	A	A	A	B	A	X	B	A	B	B	B	A	B	B	B	B	A	A	B	B	B	B	B	B	B	B	X	A	B	B	A	A	A	A	B	B	A	B	X	A	A	B	A	B	A	A
2A	AX-109826841	B	A	A	A	A	B	A	X	B	A	B	B	B	A	B	B	B	B	A	A	B	B	B	B	B	B	B	B	X	A	B	B	A	A	A	A	B	B	A	B	A	A	A	B	A	B	A	A
2A	AX-108873118	B	A	A	A	A	B	A	X	B	A	B	B	B	A	B	B	B	B	A	A	B	B	B	B	B	X	B	B	X	A	B	B	A	A	A	A	B	B	A	B	A	A	A	B	A	B	A	A
2A	AX-111635700	B	A	A	A	A	B	A	X	B	A	B	B	B	A	B	B	B	B	A	A	B	B	B	B	B	B	B	B	X	A	B	B	A	A	A	A	B	B	A	B	A	A	A	B	A	B	A	A
2A	AX-111193925	B	A	A	A	A	B	A	X	B	A	B	B	B	A	B	B	B	B	A	A	B	B	B	B	B	B	B	B	X	A	B	B	A	A	A	A	B	B	A	B	A	A	A	B	A	B	A	A
2A	AX-111523061	B	A	A	A	A	B	A	X	B	A	B	B	B	A	B	B	B	B	A	A	B	B	B	B	B	B	B	B	X	A	B	B	A	A	A	A	B	B	A	B	A	A	A	B	A	B	A	A
2A	AX-111566257	B	A	A	A	A	B	A	X	B	A	B	B	B	A	B	B	B	B	A	A	B	B	B	B	X	B	B	B	X	A	B	B	A	A	A	A	B	B	A	B	A	A	A	B	A	B	A	A
2A	AX-110921635	B	A	A	A	A	B	A	X	B	A	B	B	B	A	B	B	B	B	A	A	B	B	B	B	B	B	B	B	X	A	B	B	A	A	A	A	B	B	A	B	A	A	A	B	A	B	A	A
2A	AX-109895548	B	A	A	A	A	B	A	X	B	A	B	B	B	A	B	B	B	B	A	A	B	B	B	B	B	B	B	B	X	A	B	B	A	A	A	A	B	B	A	B	X	A	A	B	A	B	A	A
2A	AX-111570872	B	A	A	A	A	B	A	X	B	A	B	B	B	A	B	B	B	B	A	A	B	B	B	B	X	B	B	B	X	A	B	B	A	A	A	A	B	B	A	B	A	A	A	B	A	B	A	A
2A	AX-110394261	B	A	A	A	A	B	A	X	B	A	B	B	B	A	B	B	B	B	A	A	B	B	B	B	B	B	B	B	X	A	B	B	A	A	A	A	B	B	A	B	A	A	A	B	A	B	A	A
2A	AX-109357723	B	A	A	A	A	B	A	X	B	A	B	B	B	A	B	B	B	B	A	A	B	B	B	B	B	B	B	B	X	A	B	B	A	A	A	A	B	B	A	B	A	A	A	B	A	B	A	A
2A	AX-110378983	B	A	A	A	A	B	A	A	B	A	B	B	B	A	B	B	B	B	A	A	B	B	B	B	B	B	B	B	X	A	B	B	A	A	A	A	B	B	A	B	X	A	A	B	A	B	A	A
2A	AX-111021698	B	A	A	A	A	B	A	X	B	A	B	B	B	A	B	B	B	B	A	A	B	B	B	B	B	B	B	B	X	A	B	B	A	A	A	A	B	B	A	B	A	A	A	B	A	B	A	A
2A	AX-110054856	B	A	A	A	A	B	A	X	B	A	B	B	B	A	B	B	B	B	A	A	B	B	B	B	B	B	B	B	X	A	B	B	A	A	A	A	B	B	A	B	A	A	A	B	A	B	A	A
2A	AX-111551574	B	A	A	A	A	B	A	X	B	A	B	B	B	A	B	B	B	B	A	A	B	B	B	B	B	B	B	B	X	A	B	B	A	A	A	A	B	B	A	X	A	A	A	B	A	B	X	A
2A	AX-110906351	B	A	A	A	A	B	A	X	B	A	B	B	B	A	B	B	B	B	A	A	B	B	B	B	X	B	B	B	X	A	B	B	A	A	A	A	B	B	A	B	A	A	A	B	A	B	X	A
2A	AX-109969172	B	A	A	A	A	B	A	X	B	A	B	B	B	A	B	B	B	B	A	A	B	B	B	B	B	B	B	B	X	A	B	B	A	A	A	A	B	B	A	B	A	A	A	B	A	B	A	A
2A	AX-110484064	B	A	A	A	A	B	A	X	B	A	B	B	B	A	B	B	B	B	A	A	B	B	B	B	X	B	B	B	X	A	B	B	A	A	A	A	B	B	A	B	A	A	A	B	A	B	A	A
2A	AX-111115396	B	A	A	A	A	B	A	X	B	A	B	B	B	A	B	B	B	B	A	A	B	B	B	B	B	B	B	B	X	A	B	B	A	A	A	A	B	B	A	B	A	A	A	B	A	B	A	A
2A	AX-111574723	B	A	A	A	A	B	A	X	B	A	B	B	B	A	B	B	B	B	A	A	B	B	B	B	B	B	B	B	X	A	B	B	A	A	A	A	B	B	A	B	A	A	A	B	A	B	A	A
2A	AX-110105548	B	A	A	A	A	B	A	X	B	A	B	B	B	A	B	B	B	B	A	A	B	B	B	B	X	B	B	B	X	A	B	B	A	A	A	A	B	B	A	B	A	A	A	B	A	B	A	A
2A	AX-111032286	B	A	A	A	A	B	A	X	B	A	B	B	B	A	B	B	B	B	A	A	B	B	B	B	B	B	B	B	X	A	B	B	A	A	A	A	B	B	A	B	A	A	A	B	A	B	A	A
2A	AX-111054566	B	A	A	A	A	B	A	X	B	A	B	B	B	A	B	B	B	B	A	A	B	B	B	B	B	B	B	B	X	A	B	B	A	A	A	A	B	B	A	B	A	A	A	B	A	B	A	A
2A	AX-109941791	B	A	A	A	A	B	A	X	B	A	B	B	B	A	B	B	B	B	A	A	B	B	B	B	B	B	B	B	X	A	B	B	A	A	A	A	B	B	A	B	A	A	A	B	A	B	A	A
2A	AX-109395596	B	A	A	A	A	B	A	X	B	A	B	B	B	A	B	B	B	B	X	X	B	B	B	B	B	B	B	B	X	A	B	B	A	A	X	A	B	B	X	B	A	A	A	B	A	B	A	A
2A	AX-110606051	B	A	A	A	A	B	A	X	B	A	B	B	B	A	B	B	B	B	A	A	B	B	B	B	B	B	B	B	X	A	B	B	A	A	A	A	B	B	A	B	A	A	A	B	A	B	A	A
2A	AX-110422707	B	A	A	A	A	B	A	X	B	A	B	B	B	A	B	B	B	B	A	A	B	B	B	B	B	B	B	B	X	A	B	B	A	A	A	A	B	B	A	B	A	A	A	B	A	B	A	A
2A	AX-108858837	B	A	A	A	A	B	A	X	B	A	B	B	B	A	B	B	B	B	A	A	B	B	B	B	X	B	B	B	X	A	B	B	A	A	B	A	B	B	A	B	A	A	A	B	A	X	A	A
2A	AX-110698025	B	A	A	A	A	B	A	X	B	A	B	B	B	A	B	B	B	B	A	A	B	B	B	B	B	B	B	B	X	A	B	B	A	A	B	A	B	B	A	B	B	A	A	B	A	B	A	A
2A	AX-109914824	B	A	A	A	A	B	A	X	B	A	B	B	B	A	B	B	B	B	A	A	B	B	B	B	B	B	B	B	X	A	B	B	A	A	B	A	B	B	A	B	B	A	A	B	A	B	A	A
2A	AX-110943070	B	A	A	A	A	B	A	A	B	A	B	B	B	A	B	B	B	B	A	A	B	B	B	B	B	B	B	B	X	A	B	B	A	A	B	A	B	B	A	B	B	A	A	B	A	B	A	A
2A	AX-111567066	B	A	A	A	A	B	A	X	B	A	B	B	B	A	B	B	B	B	A	A	B	B	B	B	B	B	B	B	X	A	B	B	A	A	B	A	B	B	A	B	B	A	A	B	A	B	A	A
2A	AX-111463139	B	A	A	A	A	B	A	X	B	A	B	B	B	A	B	B	B	B	A	A	B	B	B	B	B	B	B	B	X	A	B	B	A	A	B	A	B	B	A	B	B	A	A	B	A	B	A	A
2A	AX-109053822	B	A	A	A	A	B	A	X	B	A	B	B	B	A	B	B	B	B	A	A	B	B	B	B	B	B	B	B	X	A	B	B	A	A	B	A	B	A	A	B	B	A	A	B	A	B	A	A
2A	AX-111147496	B	A	A	A	A	B	A	X	B	A	B	B	B	A	B	B	B	B	A	A	B	B	B	B	B	B	B	B	X	A	B	B	A	A	B	A	B	A	A	B	B	A	A	B	A	B	A	A
2A	AX-110021916	B	A	A	A	A	B	A	X	B	A	B	B	B	A	B	B	B	B	A	A	B	B	B	B	B	B	B	B	X	A	B	B	A	A	B	A	B	A	A	B	B	A	A	B	A	B	A	A
2A	AX-109830632	B	A	A	A	A	B	A	X	B	A	B	B	B	A	B	B	B	B	A	A	B	B	B	B	B	B	B	B	X	A	B	B	A	A	B	A	B	A	A	B	B	A	A	B	A	B	A	A
2A	AX-109356488	B	A	A	A	A	B	A	X	B	A	B	B	B	A	B	B	B	B	A	A	B	B	B	B	B	B	B	B	X	A	B	B	A	A	B	A	B	A	A	B	B	A	A	B	A	B	A	A
2A	AX-111736818	B	A	A	A	A	B	A	X	B	A	B	B	B	A	B	B	B	B	A	A	B	B	B	B	B	B	B	B	X	A	B	B	A	A	B	A	B	A	A	B	B	A	A	B	A	B	A	A
2A	AX-110457326	B	A	A	A	A	B	A	A	B	A	B	B	B	A	B	B	B	B	A	A	B	B	B	B	B	B	B	B	X	A	B	B	A	A	B	A	B	A	A	B	B	A	A	B	A	B	A	A
2A	AX-111761576	B	A	A	A	A	B	A	A	A	A	B	B	B	A	B	B	B	B	A	A	B	B	B	B	X	B	B	B	X	A	B	B	A	A	B	A	B	A	A	B	B	A	A	B	A	B	A	A
2A	AX-108812607	B	A	A	A	A	B	A	A	A	A	B	B	B	A	B	B	B	B	A	A	B	B	B	B	X	B	B	B	X	A	B	B	A	A	B	A	B	A	A	B	B	A	A	B	A	B	A	A
2A	AX-110466948	B	A	A	A	A	B	A	A	A	A	B	B	B	A	B	B	B	B	A	A	B	B	B	B	X	B	B	B	X	A	B	B	A	A	B	A	B	A	A	B	B	A	A	B	A	B	A	A
2A	AX-110552715	B	A	A	A	A	B	A	A	A	A	B	B	B	A	B	B	B	B	A	A	B	B	B	B	X	B	B	B	X	A	B	B	A	A	B	A	B	A	A	B	B	A	A	B	A	B	A	A
2A	AX-110618154	B	A	A	A	A	B	A	A	A	A	B	B	B	A	B	B	B	B	A	A	B	B	B	B	X	B	B	B	X	A	B	B	A	A	B	A	B	A	A	B	B	A	A	B	A	B	A	A
2A	AX-111250334	B	A	A	A	A	B	A	A	A	A	B	B	B	A	B	B	B	B	A	A	B	B	B	B	X	B	B	B	X	A	B	B	A	A	B	A	B	A	A	B	B	A	A	B	A	B	A	A
2A	AX-109548035	B	A	A	A	A	B	A	A	A	A	B	B	B	A	B	B	B	B	A	A	B	B	B	B	X	B	B	B	X	X	B	B	A	A	B	A	B	A	A	B	B	A	A	B	A	B	A	A
2A	AX-109345069	B	A	A	A	A	B	A	A	A	A	B	B	B	A	B	B	B	B	A	A	B	B	B	B	X	B	B	B	X	A	B	B	A	A	B	A	B	A	A	B	B	A	A	B	A	B	A	A
2A	AX-111644814	B	A	A	A	A	B	A	A	A	A	B	B	B	A	B	B	B	B	A	A	B	B	B	B	X	B	B	B	X	A	B	B	A	A	B	A	B	A	A	B	B	A	A	B	A	B	A	A
2A	AX-110599729	B	A	A	A	A	B	A	A	A	A	B	B	B	A	B	B	B	B	A	A	B	B	B	B	X	B	B	B	X	A	B	B	A	A	B	A	B	A	A	B	B	A	A	B	A	B	A	A
2A	AX-109280068	B	A	A	A	A	B	A	A	A	A	B	B	B	A	B	B	B	B	A	A	B	B	B	B	X	B	B	B	A	A	B	B	A	A	B	A	B	A	A	B	B	A	A	B	A	B	A	A
2A	AX-111461384	B	A	A	A	A	B	A	A	A	A	B	B	B	A	B	B	B	B	A	A	B	B	B	B	X	B	B	B	X	A	B	B	A	A	B	A	B	A	A	B	B	A	A	B	A	B	A	A
2A	AX-110926673	B	A	A	A	A	B	A	A	A	A	B	B	B	A	B	B	B	B	A	A	B	B	B	B	X	B	B	B	X	A	B	B	A	A	B	A	B	A	A	B	B	A	A	B	A	X	A	A
2A	AX-111156124	B	A	A	A	A	B	A	A	A	A	B	B	B	A	B	B	B	B	A	A	B	B	B	B	X	B	B	B	X	A	B	B	A	A	B	A	B	A	A	B	B	A	A	B	X	B	A	A
2A	AX-109452286	B	A	A	A	A	B	A	A	A	A	B	B	B	A	B	B	B	B	A	A	B	B	B	B	X	B	B	B	X	A	B	B	A	A	B	A	B	A	A	B	B	A	A	B	A	B	A	A
2A	AX-110936572	B	A	A	A	A	B	A	A	A	A	B	B	B	A	B	B	B	B	A	A	B	B	B	B	X	B	B	B	A	A	B	B	A	A	B	A	B	A	A	B	B	A	A	B	A	B	A	A
2A	AX-110975737	B	A	A	A	A	B	A	A	A	A	B	B	B	A	B	B	B	B	A	A	B	B	B	B	X	B	B	B	X	A	B	B	A	A	B	A	B	A	A	B	B	A	A	B	A	B	A	A
2A	AX-109879152	B	A	A	A	A	B	A	A	A	A	B	B	B	A	B	B	B	B	A	A	B	B	B	B	X	B	B	B	X	A	B	B	A	A	B	A	B	A	A	B	B	A	A	B	A	B	A	A
2A	AX-108788135	B	A	A	A	A	X	A	A	A	A	B	B	B	A	B	B	B	B	A	A	B	B	B	B	X	B	B	B	B	A	B	B	A	A	B	A	B	A	A	B	B	A	A	B	A	B	A	A
2A	AX-108859404	B	A	A	A	A	B	A	A	A	A	B	B	B	A	B	B	B	B	A	A	B	B	B	B	X	B	B	B	X	A	B	B	A	A	B	A	B	A	A	B	B	A	A	B	A	B	A	A
2A	AX-110201207	B	A	A	A	A	B	A	A	A	A	B	B	B	A	B	B	B	B	A	A	B	B	B	B	X	B	B	B	X	A	B	B	A	A	B	A	B	A	A	B	B	A	A	B	A	B	A	A
2A	AX-110401789	B	A	A	A	A	B	A	A	A	A	B	B	B	A	B	B	B	B	A	A	B	B	B	B	X	B	B	B	X	A	B	B	A	A	B	A	B	A	A	B	B	A	A	B	A	B	A	A
2A	AX-109585688	B	A	A	A	A	B	A	A	A	A	B	B	B	A	B	B	B	B	A	A	B	B	B	B	X	B	B	B	X	A	B	B	A	A	B	A	B	A	A	B	B	A	A	B	A	B	A	A
2A	AX-109429816	B	A	A	A	A	B	A	A	A	A	B	B	B	A	B	B	B	B	A	A	B	B	B	B	X	B	B	B	X	A	B	B	A	A	B	A	B	A	A	B	B	A	A	B	A	B	A	A
2A	AX-109988368	B	A	A	A	A	B	A	A	A	A	B	B	B	A	B	B	B	B	A	A	B	B	B	B	X	B	B	B	X	A	B	B	A	A	B	A	B	A	A	B	B	A	A	B	A	B	A	A
2A	AX-110917688	B	A	A	A	A	B	A	A	A	A	B	B	B	A	B	B	B	B	A	A	B	B	B	B	X	B	B	B	X	A	B	B	A	A	B	A	B	A	A	B	B	A	A	B	A	B	A	A
2A	AX-109857803	B	A	A	A	A	B	A	A	A	A	B	B	B	A	B	B	B	B	A	A	B	B	B	B	X	B	B	B	X	A	B	B	A	A	B	A	B	A	A	B	B	A	A	B	A	B	A	A
2A	AX-110996940	B	A	A	A	A	B	A	A	A	A	B	B	B	A	B	B	B	B	A	A	B	B	B	B	X	B	B	B	X	A	B	B	A	A	B	A	B	A	A	B	B	A	A	B	A	B	A	A
2A	AX-108983807	B	A	A	A	A	B	A	A	A	A	B	B	B	A	B	B	B	B	A	A	B	B	B	B	X	B	B	B	X	A	B	B	A	A	B	A	B	A	A	B	B	A	A	B	A	B	A	A
2A	AX-109627137	B	A	A	A	A	B	A	A	A	A	B	B	B	A	B	B	B	B	A	A	B	B	B	B	X	B	B	B	X	A	B	B	A	A	B	A	B	A	A	B	B	A	A	B	A	B	A	A
2A	AX-110675258	B	A	A	A	A	B	A	A	A	A	B	B	B	A	B	B	B	B	A	A	B	B	B	B	X	B	B	B	X	A	B	B	A	A	B	A	B	A	A	B	B	A	A	B	A	B	A	A
2A	AX-110951305	B	A	A	A	A	B	A	A	A	A	B	B	B	A	B	B	B	B	A	A	B	B	B	B	X	B	B	B	X	A	B	B	A	A	B	A	B	A	A	B	B	A	A	B	A	B	A	A
2A	AX-110548472	B	A	A	A	A	B	A	A	A	A	B	B	B	A	B	B	B	B	A	A	B	B	B	B	X	B	B	B	X	A	B	B	A	A	B	A	B	A	A	B	B	A	A	B	A	B	A	A
2A	AX-110439763	B	A	A	A	A	B	A	A	A	A	B	B	B	A	B	B	B	B	A	A	B	B	B	B	X	B	B	B	X	A	B	B	A	A	B	A	B	A	A	B	B	A	A	B	A	B	A	A
2A	AX-108913451	B	A	A	A	A	B	A	A	A	A	B	B	B	A	B	B	B	B	A	A	B	B	B	B	X	B	B	B	X	A	B	B	A	A	B	A	B	A	A	B	B	A	A	B	A	B	A	A
2A	AX-109356459	B	A	A	A	A	B	A	A	A	A	B	B	B	A	B	B	B	B	A	A	B	B	B	B	X	B	B	B	X	A	B	B	A	A	B	A	B	A	A	B	B	A	A	B	A	B	A	A
2A	AX-108917352	B	A	A	A	A	B	A	A	A	A	B	B	B	A	B	B	B	B	A	A	B	B	B	B	X	B	B	B	X	A	B	B	A	A	B	A	B	A	A	B	X	A	A	B	A	B	A	A
2A	AX-109900195	B	A	A	A	A	B	A	A	A	A	B	B	B	A	B	B	B	B	A	A	B	B	B	B	X	B	B	B	X	A	B	B	A	A	B	A	B	A	A	B	B	A	A	B	A	B	A	A
2A	AX-109941294	B	A	A	A	A	B	A	A	A	A	B	B	B	A	B	B	B	B	A	A	B	B	B	B	X	B	B	B	X	A	B	B	A	A	B	A	B	A	A	B	B	A	A	B	A	B	A	A
2A	AX-110990373	B	A	A	A	A	B	A	A	A	A	B	B	B	A	B	B	B	B	A	A	B	B	B	B	X	B	B	B	X	A	B	B	A	A	B	A	B	A	A	B	B	A	A	B	A	B	A	A
2A	AX-109099445	B	A	A	A	A	B	A	A	A	A	B	B	B	A	B	B	B	B	A	A	B	B	B	B	X	B	B	B	X	A	B	B	A	A	B	A	B	A	A	B	B	A	A	B	A	B	A	A
2A	AX-111495853	B	A	A	A	A	B	A	A	A	A	B	B	B	A	B	B	B	B	A	A	B	B	B	B	X	B	B	B	X	A	B	B	A	A	B	A	B	A	A	B	B	A	A	B	A	B	A	A
2A	AX-109351790	B	A	A	A	A	B	A	A	A	A	B	B	B	A	B	B	B	B	A	A	B	B	B	B	X	B	B	B	X	A	B	B	A	A	B	A	B	A	A	B	B	A	A	B	A	B	A	A
2A	AX-109376830	B	A	A	A	A	B	A	A	A	A	B	B	B	A	B	B	B	B	A	A	B	B	B	B	X	B	B	B	X	A	B	B	A	A	B	A	B	A	A	B	B	A	A	B	A	B	A	A
2A	AX-111148504	B	A	A	A	A	B	A	A	A	A	B	B	B	A	B	B	B	B	A	A	B	B	B	B	X	B	B	B	X	A	B	B	A	A	B	A	B	A	A	B	B	A	A	B	A	B	A	A
2A	AX-111775436	B	A	A	A	A	B	A	A	A	A	B	B	B	A	B	B	B	B	A	A	B	B	B	B	X	B	B	B	X	A	B	B	A	A	B	A	B	A	A	B	B	A	A	B	A	B	A	A
2A	AX-108727827	B	A	A	A	A	B	A	A	A	A	B	B	B	A	B	B	B	B	A	A	B	B	B	B	X	B	B	B	X	A	B	B	A	A	B	A	B	A	A	B	B	A	A	B	A	B	A	A
2A	AX-111777192	B	A	A	A	A	B	A	A	A	A	B	B	B	A	B	B	B	B	A	A	B	B	B	B	X	B	B	B	X	A	B	B	A	A	B	A	B	A	A	B	B	A	A	B	A	B	A	A
2A	AX-110530347	B	A	A	A	A	B	A	A	A	A	B	B	B	A	B	B	B	B	A	A	B	B	B	B	X	B	B	B	X	A	B	B	A	A	B	A	B	A	A	B	B	A	A	B	A	B	A	A
2A	AX-110604032	B	A	A	A	A	B	A	A	A	A	B	B	B	A	B	B	B	B	A	A	B	B	B	B	X	B	B	B	X	A	B	B	A	A	B	A	B	A	A	B	B	A	A	B	A	B	A	A
2A	AX-109453105	B	A	A	A	A	B	A	A	A	A	B	B	B	A	B	B	B	B	A	A	B	B	B	B	X	B	B	B	X	A	B	B	A	A	B	A	B	A	A	B	B	A	A	X	A	B	A	A
2A	AX-109467214	B	A	A	A	A	B	A	A	A	A	B	B	B	A	B	B	B	B	A	A	B	B	B	B	X	B	B	B	X	A	B	B	A	A	B	A	B	A	A	B	B	A	A	B	A	B	A	A
2A	AX-110931139	B	A	A	A	A	B	A	A	A	A	B	B	B	A	B	B	B	B	A	A	B	B	B	B	X	B	B	B	X	A	B	B	A	A	B	A	B	A	A	B	B	A	A	B	A	B	A	A
2A	AX-110094355	B	A	A	A	A	B	A	A	A	A	B	B	B	A	B	B	B	B	A	A	B	B	B	B	X	B	B	B	X	A	B	B	A	A	B	A	B	A	A	B	B	A	A	B	A	B	A	A
2A	AX-111243070	B	A	A	A	A	B	A	A	A	A	B	B	B	A	B	B	B	B	A	A	B	B	B	B	X	B	B	B	X	A	B	B	A	A	B	A	B	A	A	B	B	A	A	B	A	B	A	A
2A	AX-109035014	B	A	A	A	A	B	A	A	A	A	B	B	B	A	B	B	B	B	A	A	B	B	B	B	X	B	B	B	X	A	B	B	A	A	B	A	B	A	A	B	B	A	A	B	A	B	A	A
2A	AX-110043968	B	A	A	A	A	B	A	A	A	A	B	B	B	A	B	B	B	B	A	A	B	B	B	B	X	B	B	B	X	A	B	B	A	A	B	A	B	A	A	B	B	A	A	B	A	B	A	A
2A	AX-109989452	B	A	A	A	A	B	A	A	A	A	B	B	B	A	B	B	B	B	A	A	B	B	B	B	X	B	B	B	X	A	B	B	A	A	B	A	B	A	A	B	B	A	A	B	A	B	A	A
2A	AX-109298057	B	A	A	A	A	B	A	A	A	A	B	B	B	A	B	B	B	B	A	A	B	B	B	B	X	B	B	B	X	A	B	B	A	A	B	A	B	A	A	B	B	A	A	B	A	B	A	A
2A	AX-111734552	B	A	A	A	A	B	A	A	A	A	B	B	B	A	B	B	B	B	A	A	B	B	B	B	X	B	B	B	X	A	B	B	A	A	B	A	B	A	A	B	B	A	A	B	A	B	A	A
2A	AX-111645780	B	A	A	A	A	B	A	A	A	A	B	B	B	A	B	B	B	B	A	A	B	B	B	B	X	B	B	B	X	A	B	B	A	A	B	A	B	A	A	B	B	A	A	B	A	B	A	A
2A	AX-108797935	B	A	A	A	A	B	A	A	A	A	B	B	B	A	B	B	B	B	A	A	B	B	B	B	X	B	B	B	X	A	B	B	A	A	B	A	B	A	A	B	B	A	A	B	A	B	A	A
2A	AX-94400293	B	A	A	A	A	B	A	A	B	A	B	B	B	A	B	B	B	B	A	A	B	B	B	B	B	B	B	B	X	A	B	B	A	A	B	A	B	A	A	B	B	A	A	B	A	B	A	A
2A	AX-108746627	B	A	A	A	A	B	A	X	B	A	B	B	B	A	B	B	B	B	A	A	B	B	B	B	B	B	B	B	X	A	B	B	A	A	B	A	B	B	A	B	B	A	A	B	A	B	A	A
2A	AX-111456048	B	A	A	A	A	B	A	X	B	A	B	B	B	A	B	B	B	B	A	A	B	B	B	B	B	B	B	B	X	A	B	B	A	A	B	A	B	A	A	B	B	A	A	B	A	B	A	A
2A	AX-94769514	B	A	A	A	A	B	A	X	B	A	B	B	B	A	B	B	B	B	A	A	B	B	B	B	X	B	B	B	X	A	B	B	A	A	B	A	B	A	A	B	B	A	A	B	A	B	A	A
2A	AX-110412549	B	A	A	A	A	B	A	X	B	A	B	B	B	A	B	B	B	B	A	A	B	B	B	B	B	B	B	B	X	A	B	B	A	A	B	A	B	A	A	B	B	A	A	B	A	B	A	A
2A	AX-110961596	B	A	A	A	A	B	A	A	X	A	B	B	B	A	B	B	B	B	A	A	B	B	B	B	X	B	B	B	X	A	B	B	A	A	B	A	B	A	A	B	B	A	A	B	A	B	A	A
2A	AX-111715319	B	A	A	A	A	B	A	A	A	A	B	B	B	A	B	B	B	B	A	A	B	B	B	B	X	B	B	B	X	A	B	B	A	A	B	A	B	A	A	B	B	A	A	B	A	B	A	A
2A	AX-86166753	B	A	A	A	A	B	A	A	A	A	B	B	B	A	B	B	B	B	A	A	B	B	B	B	X	B	B	B	X	A	B	B	A	A	B	A	B	A	A	B	B	A	A	B	A	B	A	A
2A	AX-108888086	B	A	A	A	A	B	A	A	A	A	B	B	B	A	B	B	B	B	A	A	B	B	B	B	X	B	B	B	X	A	B	B	A	A	B	A	B	A	A	B	B	A	A	B	A	B	A	A
2A	AX-111122997	B	A	A	A	A	B	A	A	A	A	B	B	B	A	B	B	B	B	A	A	B	B	B	B	X	B	B	B	X	A	B	B	A	A	B	A	B	A	A	B	B	A	A	B	A	B	A	A
2A	AX-111640814	B	A	A	A	A	B	A	A	A	A	B	B	B	A	B	B	B	B	A	A	B	B	B	B	X	B	B	B	X	A	B	B	A	A	B	A	B	A	A	B	B	A	A	B	A	B	A	A
2A	AX-110536509	B	A	A	A	A	B	A	A	A	A	B	B	B	A	B	B	B	B	A	A	B	B	B	B	X	B	B	B	X	A	B	B	A	A	B	A	B	A	A	B	B	A	A	B	A	B	A	A
2A	AX-109031304	B	A	A	A	A	B	A	A	A	A	B	B	X	A	B	B	B	B	A	A	B	B	B	B	X	B	B	B	X	A	B	B	A	A	B	A	B	A	A	B	B	A	A	B	A	B	A	A
2A	AX-109342183	B	A	A	A	A	B	A	A	A	A	B	B	B	A	B	B	B	B	A	A	B	B	B	B	X	B	B	B	X	A	B	B	A	A	B	A	B	A	A	B	B	A	A	B	A	B	A	A
2A	AX-108830033	B	A	A	A	A	B	A	A	A	A	B	B	B	A	B	B	B	B	A	A	B	B	B	B	X	B	B	B	X	A	B	B	A	A	B	A	B	A	A	B	B	A	A	B	A	B	A	A
2A	AX-110507459	B	A	A	A	A	B	A	A	A	A	B	B	B	A	B	B	B	B	A	A	B	B	B	B	B	B	B	B	X	A	B	B	A	A	B	A	B	A	A	B	B	A	A	B	A	B	A	A
2A	AX-110671887	B	A	A	A	A	B	A	A	A	A	B	B	B	A	B	B	B	B	A	A	B	B	B	B	B	B	B	B	X	A	B	B	A	A	B	A	B	A	A	B	B	A	A	B	A	B	A	A
2A	AX-111715216	B	A	A	A	A	B	A	A	A	A	B	B	B	A	B	B	B	B	A	A	B	B	B	B	B	B	B	B	X	A	B	B	A	A	B	A	B	A	A	B	B	A	A	B	A	B	A	A
2A	AX-108829822	B	A	A	A	A	B	A	A	A	A	B	B	B	A	B	B	B	B	A	A	B	B	B	B	X	B	B	B	X	A	B	B	A	A	B	A	B	A	A	B	B	A	A	B	A	B	A	A
2A	AX-108934390	B	A	A	A	A	B	A	A	A	A	B	B	B	A	B	B	B	B	A	A	B	B	B	B	B	B	B	B	X	A	B	B	A	A	B	A	B	A	A	B	B	A	A	B	A	B	A	A
2A	AX-109419208	B	A	A	A	A	B	A	A	A	A	B	B	B	A	B	X	B	B	A	A	B	B	B	B	B	B	B	B	X	A	B	X	A	A	B	A	B	A	A	B	B	A	A	B	A	X	A	A
2A	AX-108763047	B	A	A	A	A	B	A	A	A	A	B	B	B	A	B	B	B	B	A	A	B	B	B	B	B	B	B	B	X	A	B	B	A	A	B	A	B	A	A	B	B	A	A	B	A	B	A	A
2A	AX-109456438	B	A	A	A	A	B	A	A	A	A	B	B	B	A	B	B	B	B	A	A	B	B	B	B	B	B	B	B	X	A	B	B	A	A	B	A	B	A	A	B	B	A	A	B	A	B	A	A
2A	AX-86184745	B	A	A	A	A	B	A	A	A	A	B	B	B	A	B	B	B	B	A	A	B	B	B	B	B	B	B	B	X	A	B	B	A	A	B	A	B	A	A	B	B	A	A	B	A	B	A	A
2A	AX-111505518	B	A	A	A	A	B	A	A	A	A	B	B	B	A	B	B	B	B	A	A	B	B	B	B	B	B	B	B	X	A	B	B	A	A	B	A	B	A	A	B	B	A	A	B	A	B	A	A
2A	AX-109492818	B	A	A	A	A	B	A	A	A	A	B	B	B	A	B	B	B	B	A	A	B	B	B	B	B	B	B	B	X	A	B	B	A	A	B	A	B	A	A	B	B	A	A	B	A	B	A	A
2A	AX-108771187	B	A	A	A	A	B	A	A	A	A	B	B	B	A	B	B	B	B	A	A	B	B	B	B	B	B	B	B	B	A	B	B	A	A	B	A	B	A	A	B	B	A	A	B	A	B	A	A
2A	AX-109463348	B	A	A	A	A	B	A	A	A	A	B	B	B	A	B	B	B	B	A	A	B	B	B	B	B	B	B	B	X	A	B	B	A	A	B	A	B	A	A	B	B	A	A	B	A	B	A	A
2A	AX-109280395	B	A	A	A	A	B	A	A	A	A	B	B	B	A	B	B	B	B	A	A	B	B	B	B	X	B	B	B	X	A	B	B	A	A	B	A	B	A	A	B	B	A	A	B	A	B	A	A
2A	AX-109624083	B	A	A	A	A	B	A	A	A	A	B	B	B	A	B	B	B	B	A	A	B	B	B	B	X	B	B	B	X	A	B	B	A	A	B	A	B	A	A	B	B	A	A	B	A	B	A	A
2A	AX-94751398	B	A	A	A	A	B	A	A	A	A	B	B	B	A	B	B	B	B	A	A	B	B	B	B	X	B	B	B	X	A	B	B	A	A	B	A	B	A	A	B	B	A	A	B	A	B	A	A
2A	AX-110928253	B	A	A	A	A	B	A	A	A	A	B	B	B	A	B	B	B	B	A	A	B	B	B	B	X	B	B	B	X	A	B	B	A	A	B	A	B	A	A	B	B	A	A	B	A	B	A	A
2A	AX-109304879	B	A	A	A	A	B	A	A	A	A	B	B	B	A	B	B	B	B	A	A	B	B	B	B	X	B	B	B	X	A	B	B	A	A	B	A	B	A	A	B	B	A	A	B	A	B	A	A
2A	AX-110370613	B	A	A	A	A	B	A	A	A	A	B	B	B	A	B	B	B	B	A	A	B	B	B	B	B	B	B	B	X	A	B	B	A	A	B	A	B	A	A	B	B	A	A	B	A	B	A	A
2A	AX-109927461	B	A	A	A	A	B	A	A	A	A	B	B	B	X	B	B	B	B	A	A	B	B	B	B	B	B	B	B	X	A	B	B	A	A	B	A	B	A	A	B	B	A	A	B	A	B	A	A
2A	AX-111473626	B	A	A	A	A	B	A	A	A	A	B	B	B	A	B	B	B	B	A	A	B	B	B	B	B	B	B	B	X	A	B	B	A	A	B	A	B	A	A	B	B	A	A	B	A	B	A	A
2A	AX-109376020	B	A	A	A	A	B	A	A	A	A	B	B	B	A	B	B	B	B	A	A	B	B	B	B	B	B	B	B	X	A	B	B	A	A	B	A	B	A	A	B	B	A	A	B	A	B	A	A
2A	AX-111546236	B	A	A	A	A	B	A	A	A	A	B	B	B	A	B	B	B	B	A	A	B	B	B	B	B	B	B	B	X	A	B	B	A	A	B	A	B	A	A	B	B	A	A	B	A	B	A	A
2A	AX-109286714	B	A	A	A	A	B	A	A	A	A	B	B	B	A	B	B	B	B	A	A	B	B	B	B	B	B	B	B	X	A	B	B	A	A	B	A	B	A	A	B	B	A	A	B	A	B	A	A
2A	AX-110548395	X	A	A	A	A	B	A	A	A	A	B	X	X	A	B	B	X	B	A	A	B	X	X	X	B	X	X	X	X	A	B	X	A	A	X	A	X	A	A	B	B	A	A	B	A	B	A	A
2A	AX-111587627	B	A	A	A	A	B	A	A	A	A	B	B	B	A	B	B	B	B	A	A	B	A	B	B	B	B	B	B	X	A	B	B	A	A	B	A	B	A	A	B	B	A	A	B	X	B	A	A
2A	AX-109913197	B	A	A	A	A	B	A	A	A	A	B	B	B	A	B	B	B	B	A	A	B	A	B	B	B	B	B	B	X	A	B	B	A	A	B	A	B	A	A	B	B	A	A	B	A	B	A	A
2A	AX-111135521	B	A	A	A	A	B	A	A	A	A	B	B	B	A	A	A	B	B	A	A	B	A	B	B	B	B	B	B	X	A	B	B	A	A	B	A	B	A	A	B	B	A	A	B	A	B	A	A
2A	AX-95660056	B	A	A	A	A	B	A	A	A	A	B	B	B	A	A	A	B	B	A	A	B	A	B	B	B	B	B	B	X	A	B	B	A	A	B	A	B	A	A	B	B	A	A	B	A	B	A	A
2A	AX-110407291	B	A	A	A	A	B	A	A	A	A	B	B	B	A	A	A	B	B	A	A	B	A	B	B	B	B	B	B	X	A	B	B	A	A	B	A	B	A	A	B	B	A	A	B	A	B	A	A
2A	AX-110168387	B	A	A	A	A	B	A	A	A	A	B	B	B	A	A	A	B	B	A	A	B	A	B	B	B	B	B	B	X	A	B	B	A	A	B	A	B	A	A	B	B	A	A	B	A	B	A	A
2A	AX-109280291	B	A	A	A	A	B	A	A	A	A	B	B	B	A	A	A	B	B	A	A	B	A	B	B	B	B	B	B	X	A	B	B	A	A	B	A	B	A	A	B	B	A	A	B	A	B	A	A
2A	AX-109963316	B	A	A	A	A	B	A	A	A	A	B	B	B	A	A	A	B	B	A	A	B	A	B	B	B	B	B	B	X	A	B	B	A	A	B	A	B	A	A	B	B	A	A	B	A	B	A	A
2A	AX-109303155	B	A	A	A	A	B	A	A	A	A	B	B	B	A	A	A	B	B	A	A	B	A	B	B	B	B	B	B	X	A	B	B	A	A	B	A	B	A	A	B	B	A	A	B	A	B	A	A
2A	AX-111576466	B	A	A	A	A	B	A	A	A	A	B	B	B	A	A	A	B	B	A	A	B	A	B	B	B	B	B	B	X	A	B	B	A	A	B	A	B	A	A	B	B	A	A	B	A	B	A	A
2A	AX-108772316	B	A	B	A	A	B	A	A	A	A	B	B	B	A	X	X	B	B	A	A	B	A	B	B	B	B	B	B	X	A	B	B	A	A	B	A	B	A	A	B	B	A	A	B	A	B	B	A
2A	AX-109339921	B	A	B	A	A	B	A	A	A	A	B	B	B	A	X	X	B	B	A	A	B	A	B	B	B	B	B	B	X	A	B	B	A	A	B	A	B	A	A	B	B	A	A	B	A	B	B	A
2A	AX-111002498	B	A	B	A	A	B	A	A	A	A	B	B	B	A	X	X	B	B	A	A	B	A	B	B	B	B	B	B	X	A	B	B	A	A	B	A	B	A	A	B	B	A	A	B	A	B	B	A
2A	AX-109887498	B	A	B	A	A	B	A	A	A	A	B	B	B	A	X	X	B	B	A	A	B	A	B	B	B	B	B	B	X	A	B	B	A	A	B	A	B	A	A	B	B	A	A	B	A	B	B	A
2A	AX-110538140	B	A	B	A	A	B	A	A	A	A	B	B	B	A	X	X	B	B	A	A	B	A	B	B	B	B	B	B	X	A	B	B	A	A	B	A	B	A	A	B	B	A	A	B	A	B	B	A
2A	AX-108945005	B	A	B	A	A	B	A	A	A	A	B	B	B	A	X	X	B	B	A	A	B	A	B	B	B	B	B	B	X	A	B	B	A	A	B	A	B	A	A	B	B	A	A	B	A	B	B	A
2A	AX-108731034	B	A	B	A	A	B	A	A	A	A	B	B	B	A	X	X	B	B	A	A	B	A	B	B	B	B	B	B	X	A	B	B	A	A	B	A	B	A	A	B	B	A	A	B	A	B	B	A
2A	AX-109368860	B	A	B	A	A	B	A	B	A	A	B	B	B	A	A	A	B	B	A	A	B	A	B	B	B	B	B	B	A	A	B	B	A	A	B	A	B	B	A	B	B	A	A	B	A	A	B	A
2A	AX-110997290	B	A	B	A	A	B	A	B	A	A	B	B	B	A	A	A	B	B	A	A	B	A	B	B	B	B	B	B	A	A	B	B	A	A	A	A	B	B	A	B	B	B	A	B	A	A	B	A
2A	AX-110139178	B	A	B	A	A	B	A	B	A	B	B	B	B	A	A	A	B	A	A	A	B	A	B	B	B	B	B	B	A	A	B	B	A	A	A	A	B	B	A	B	B	B	A	B	A	A	B	A
2A	AX-109996565	B	A	B	A	A	B	A	B	A	B	B	B	B	A	A	A	B	A	A	A	B	A	B	B	B	B	B	B	A	A	B	B	A	A	A	A	B	B	A	B	B	B	A	B	A	A	B	A
2A	AX-95209629	B	A	B	A	A	B	A	B	A	B	B	B	B	A	A	A	B	A	A	A	B	A	B	B	B	B	B	B	X	A	B	B	A	A	A	A	B	B	A	B	B	B	A	B	A	A	B	A
2A	AX-109275825	B	A	B	A	A	B	A	B	A	B	B	B	B	A	A	A	B	A	A	A	B	A	B	B	B	B	B	B	A	A	B	B	A	A	A	A	B	B	A	B	B	B	A	B	A	A	B	A
2A	AX-110555957	B	A	B	A	A	B	A	B	A	B	B	B	B	A	A	A	B	A	A	A	A	A	B	B	B	B	B	B	A	A	B	B	A	A	A	A	B	B	A	B	B	B	A	B	A	A	B	A
2A	AX-111654047	A	A	B	A	B	A	A	B	A	A	A	B	B	A	A	A	B	A	A	A	A	A	B	B	B	B	B	B	A	A	B	B	A	A	A	A	B	B	A	B	B	B	A	B	A	A	B	A
2A	AX-111480932	A	A	B	A	B	A	A	B	A	A	A	B	B	A	A	A	B	A	A	A	A	A	B	B	B	B	B	B	A	A	B	B	A	A	A	A	B	B	A	B	B	B	A	B	A	A	B	A
2A	AX-110463753	A	B	B	A	A	A	A	A	A	A	A	A	A	A	A	A	B	A	A	A	A	A	B	B	B	B	B	A	A	A	B	B	A	A	A	A	B	A	B	A	B	B	A	B	A	A	B	B
2A	AX-108878043	A	B	B	A	A	A	A	A	A	A	A	A	A	A	A	A	B	A	A	A	A	A	B	B	B	B	B	A	A	A	B	B	A	A	A	A	B	A	B	A	B	B	A	B	A	A	B	B
2A	AX-108754042	A	B	B	A	A	A	A	A	A	A	A	A	A	A	A	A	B	A	A	A	A	A	B	B	B	B	B	A	A	A	B	B	A	A	A	A	B	A	B	A	B	B	A	B	A	A	B	B
2A	AX-109843382	A	B	B	A	A	A	A	A	A	A	A	A	A	A	A	A	B	A	A	A	A	A	B	B	B	B	B	A	A	A	B	B	A	A	A	A	B	A	B	A	B	B	A	B	A	A	B	B
2A	AX-111605098	A	B	B	A	A	A	A	A	A	A	A	A	A	A	A	A	B	A	A	A	A	A	B	B	B	B	B	A	A	A	B	B	A	A	A	A	B	A	B	A	B	B	A	B	A	A	B	B
2A	AX-109852228	A	B	B	A	A	A	A	A	A	A	A	A	A	A	A	A	B	A	A	A	A	A	B	B	B	B	B	A	A	A	B	B	A	A	A	A	B	A	B	A	B	B	A	B	A	A	B	B
2A	AX-109822798	A	B	B	A	A	A	A	A	A	A	A	A	A	A	A	A	B	A	A	A	A	A	B	B	B	B	B	A	A	A	B	B	A	A	A	A	B	A	B	A	B	B	A	B	A	A	B	B
2A	AX-108748955	A	B	B	A	A	A	A	A	A	A	A	A	A	A	A	A	B	B	A	A	A	A	B	B	B	B	B	A	A	A	B	B	A	A	A	A	B	A	B	A	B	B	A	B	A	A	B	B
2A	AX-109344129	A	B	B	A	A	A	A	A	A	A	A	A	A	A	A	A	B	B	A	A	A	A	B	B	B	B	B	A	A	A	B	B	A	A	A	A	B	A	B	A	B	B	A	B	A	A	B	B
2A	AX-111711805	A	B	B	A	A	A	A	A	A	A	A	A	A	A	A	A	B	A	A	A	A	A	B	B	B	B	B	A	A	A	B	B	A	A	A	A	B	A	B	A	B	B	A	B	A	A	B	B
2A	AX-109338060	A	B	B	A	A	A	A	A	A	A	A	A	A	A	A	A	B	A	A	A	A	A	B	B	B	B	B	A	A	A	B	B	A	A	A	A	B	A	B	A	B	B	A	B	A	A	B	B
2A	AX-111487746	A	B	B	A	A	A	A	A	A	A	A	A	A	A	A	A	B	A	A	A	A	A	B	B	B	B	B	A	A	A	B	B	A	A	A	A	B	A	A	A	B	B	A	B	A	A	B	B
2A	AX-108796626	A	B	B	A	A	A	A	A	A	A	A	A	A	A	A	A	B	A	A	A	A	A	B	B	B	B	B	A	A	A	B	B	A	A	A	A	B	A	B	A	B	B	A	B	A	A	B	B
2A	AX-109422320	A	B	B	A	A	A	A	A	A	A	A	A	A	A	A	A	B	B	A	A	A	A	B	B	B	B	B	A	A	A	B	B	A	A	A	A	B	A	B	A	B	B	A	B	A	A	B	B
2A	AX-110167860	A	B	B	A	A	A	A	A	A	A	A	A	A	A	A	A	B	B	A	A	A	A	B	B	B	B	B	A	A	A	B	B	A	A	A	A	B	A	B	A	B	B	A	B	A	A	B	B
2A	AX-108736779	A	B	B	A	A	A	A	A	A	A	A	A	A	A	A	A	B	B	A	A	A	A	B	B	B	B	B	A	X	A	B	B	A	A	A	A	B	A	B	A	B	B	B	B	A	A	B	B
2A	AX-109360675	A	B	B	A	A	A	A	A	A	A	A	A	A	A	A	A	B	B	A	A	A	A	B	B	B	B	B	A	X	A	B	B	A	A	B	A	B	A	B	A	B	B	B	B	A	A	A	B
2A	AX-110191562	A	B	B	A	A	A	A	A	A	A	A	A	A	A	A	A	B	B	A	A	A	A	B	B	B	B	B	A	X	A	B	B	A	A	B	A	B	A	B	A	B	B	B	B	A	A	A	B
2A	AX-108892693	A	B	B	A	A	A	A	A	A	A	A	A	A	A	A	A	B	B	A	A	A	A	B	B	B	B	B	A	X	A	B	B	A	A	B	A	B	A	B	A	B	B	B	B	A	A	A	B
2A	AX-109415589	A	X	B	A	A	A	A	A	A	A	A	A	A	A	A	A	B	B	A	A	A	A	B	B	B	B	B	A	X	A	B	B	A	A	B	A	B	A	B	A	B	B	B	B	A	A	A	B
2A	AX-111625107	A	B	B	A	A	A	A	A	A	A	A	A	A	A	A	A	B	B	A	A	A	A	B	B	B	B	B	A	X	A	B	B	A	A	B	A	B	A	B	A	B	B	B	B	A	A	A	B
2A	AX-182077476	A	B	B	A	A	A	A	A	A	A	A	A	A	A	A	A	B	B	A	A	A	A	B	B	B	B	B	A	X	A	B	B	A	A	B	A	B	A	B	A	B	B	B	B	A	A	A	X
2A	AX-109306875	A	B	B	A	A	A	A	A	A	A	A	A	A	A	A	A	B	B	A	A	A	A	B	B	B	B	B	A	X	A	B	B	A	A	B	A	B	A	B	A	B	B	B	B	A	A	A	B
2A	AX-109821201	A	B	B	A	A	A	A	A	A	A	A	A	A	A	A	A	B	B	A	A	A	A	B	B	B	B	B	A	X	A	B	B	A	A	B	A	A	A	B	A	B	B	B	B	A	A	A	A
2A	AX-110368854	A	B	B	A	A	A	A	A	A	A	A	A	A	A	A	A	B	B	A	A	A	A	B	B	B	B	B	A	X	A	B	B	A	A	B	A	A	A	B	A	B	B	B	B	A	A	A	A
2A	AX-109274495	B	B	B	A	A	B	A	A	A	A	A	A	B	A	A	A	B	A	A	A	A	A	B	B	A	B	B	A	X	A	B	B	A	A	B	A	A	B	B	A	B	B	B	B	X	B	A	A
2A	AX-108797947	B	A	B	A	A	A	A	A	B	A	A	A	A	A	A	A	B	A	A	X	A	A	B	A	A	B	B	A	A	A	B	B	A	A	B	A	A	A	B	A	B	A	B	B	B	A	A	A
2A	AX-108772597	A	A	B	B	A	A	A	A	X	A	A	A	A	X	A	A	B	A	A	X	A	A	B	A	A	B	B	A	A	A	B	B	A	A	B	A	B	B	B	A	B	A	B	B	B	A	A	A
2A	AX-109576757	A	A	B	B	A	A	A	A	B	A	A	A	A	X	A	A	B	A	A	X	A	A	B	A	A	B	B	A	A	A	B	B	A	A	B	A	B	B	B	A	B	A	B	B	B	A	A	A
2A	AX-110366552	A	A	B	B	A	A	A	A	B	A	A	A	A	X	A	A	B	A	A	X	A	A	B	A	A	B	B	A	A	A	B	B	A	A	B	A	A	B	B	A	A	X	B	B	B	A	A	A
2A	AX-108830944	A	A	B	B	A	A	A	A	B	A	A	A	A	X	A	A	B	B	B	A	A	A	B	X	A	B	B	A	A	A	B	B	A	A	B	A	A	B	A	A	A	X	B	B	B	A	A	A
2A	AX-108730507	A	A	B	B	A	A	A	A	B	A	A	A	A	X	A	A	B	B	A	A	A	A	B	B	A	B	B	A	X	A	B	B	A	A	B	A	A	B	A	A	A	X	B	B	B	A	A	A
2A	AX-109384630	A	A	B	B	A	A	A	A	B	A	A	A	A	X	A	A	B	B	A	A	A	A	B	B	A	B	B	A	A	A	B	B	A	A	B	A	A	B	A	A	A	X	B	B	B	A	A	A
2A	AX-109378356	A	A	B	B	A	A	A	A	B	A	A	A	A	X	A	A	B	B	A	A	A	A	B	B	A	B	B	A	A	A	B	B	A	A	B	A	A	B	A	A	A	X	B	B	B	A	A	A
2A	AX-111013754	A	A	B	B	A	A	A	A	B	A	A	A	A	X	A	A	B	B	A	A	A	A	B	B	A	B	B	A	X	A	B	B	A	A	B	A	A	B	A	A	A	X	B	B	B	A	A	A
2A	AX-111115615	A	A	B	B	A	A	A	A	B	A	A	A	A	X	A	A	B	B	A	A	A	A	B	B	A	B	B	A	X	A	B	B	A	A	B	A	A	B	A	A	A	X	B	B	B	A	A	A
2A	AX-109000762	A	A	B	B	A	A	A	A	B	A	A	A	A	X	A	A	B	B	A	A	A	A	B	B	A	B	B	A	X	A	B	B	A	A	B	A	A	B	A	A	A	X	B	B	B	A	A	A
2A	AX-111689411	A	A	B	B	A	A	A	A	B	A	A	A	A	X	A	A	B	B	A	A	A	A	B	B	A	B	B	A	X	A	B	B	A	A	B	A	A	B	A	A	A	X	B	B	B	A	A	A
2A	AX-111736141	A	A	B	B	A	A	A	A	B	A	A	A	A	X	A	A	B	B	A	A	A	A	B	B	A	B	B	A	X	A	B	B	A	A	B	A	A	B	A	A	A	X	B	B	B	A	A	A
2A	AX-110686156	A	A	B	B	A	A	A	A	B	A	A	A	A	X	A	A	B	B	A	A	A	A	B	B	A	B	B	A	X	A	B	B	A	A	B	A	A	B	A	A	A	X	B	B	B	A	A	A
2A	AX-89413222	A	A	B	B	A	A	A	A	B	A	A	A	A	X	A	A	B	B	A	A	A	A	B	B	A	B	B	A	X	A	B	B	A	A	B	A	A	B	A	A	A	X	B	B	B	A	A	A
2A	AX-109501778	A	A	B	B	A	A	A	A	B	A	A	A	A	X	A	A	B	B	A	A	A	A	B	B	A	B	B	A	X	A	B	B	A	A	B	A	A	B	A	A	A	X	B	B	B	A	A	A
2A	AX-110469664	X	X	B	B	A	A	A	A	B	X	X	A	X	X	A	A	B	B	A	A	X	A	B	B	X	B	B	X	X	A	B	B	A	X	B	A	X	B	X	X	A	X	B	B	B	X	X	X
2A	AX-111654221	A	A	B	B	A	A	A	A	B	A	A	A	A	X	A	A	B	A	A	A	A	A	B	A	A	B	B	A	A	A	B	B	A	A	B	A	A	B	B	A	A	X	B	B	B	A	A	A
2A	AX-109330937	A	A	A	B	A	A	A	A	B	A	A	A	X	X	A	A	A	X	A	X	A	A	B	A	A	A	B	A	A	A	B	B	A	A	B	A	A	B	B	A	A	A	B	B	A	X	A	A
2A	AX-108872297	A	A	A	B	A	A	A	A	B	A	A	A	A	X	A	A	A	A	A	X	A	A	B	A	A	A	B	A	A	A	B	B	A	A	B	A	A	B	B	A	A	A	B	B	A	A	A	A
2A	AX-109405546	A	A	A	B	A	A	A	A	B	A	A	A	A	X	A	A	A	A	A	X	A	A	B	A	A	A	B	A	A	A	B	B	A	A	B	A	B	B	B	A	A	A	B	B	A	A	A	A
2A	AX-111027616	A	A	A	B	A	A	A	A	B	A	A	A	A	X	A	A	A	A	A	X	A	A	B	A	A	A	B	A	A	A	B	B	A	A	B	A	B	B	B	A	A	A	B	B	A	A	A	A
2B	AX-111478251	A	B	A	A	B	A	B	B	A	B	A	B	A	B	B	B	B	A	A	B	A	B	B	B	B	B	A	A	X	A	B	B	B	A	B	B	B	B	A	B	A	B	A	B	B	A	B	B
2B	AX-109337411	A	B	A	A	B	A	B	B	A	B	A	B	A	B	B	B	B	A	A	B	A	B	B	A	B	B	A	A	X	A	B	B	B	A	B	B	B	B	A	B	A	B	A	B	B	A	B	B
2B	AX-109370368	A	B	A	A	B	A	B	B	A	B	A	B	A	B	B	B	B	A	A	B	A	B	B	B	B	B	B	A	X	A	B	B	B	B	B	B	B	B	B	B	A	B	A	B	B	A	B	B
2B	AX-109470204	A	B	A	A	B	A	B	B	A	B	A	B	A	A	B	B	B	A	A	B	A	B	B	B	A	B	B	A	X	A	B	B	B	B	B	B	B	B	B	B	A	B	A	B	B	A	B	B
2B	AX-109852366	B	B	A	A	B	A	B	B	A	B	A	B	A	A	B	B	B	A	A	B	A	B	B	B	A	B	B	B	X	A	B	B	B	B	B	B	B	B	B	A	A	B	A	B	B	A	B	A
2B	AX-111605121	B	B	A	A	B	A	B	B	A	B	A	B	A	A	B	B	B	A	A	B	A	B	B	B	A	B	B	B	X	A	B	B	B	B	B	B	B	B	B	A	A	B	A	B	B	A	B	A
2B	AX-109478091	B	B	A	A	B	A	B	B	A	B	A	B	A	A	B	B	B	A	A	B	A	B	B	B	A	B	B	B	X	A	B	B	B	B	B	B	B	B	B	A	A	B	A	B	B	A	B	A
2B	AX-111529691	B	B	B	A	B	A	B	B	B	B	A	B	A	B	B	B	B	A	A	B	A	B	B	B	A	A	B	B	A	B	A	B	A	A	B	X	A	B	B	A	B	B	B	B	A	A	B	A
2B	AX-111710268	B	B	B	A	B	A	B	B	B	B	A	B	A	B	B	B	B	A	A	B	A	B	B	B	A	A	B	B	X	B	A	B	A	A	B	X	A	B	B	A	B	B	B	B	A	A	B	A
2B	AX-110598098	B	B	B	A	A	A	B	B	B	B	A	B	A	B	B	B	B	A	A	B	A	B	B	B	A	A	B	B	X	B	A	B	A	A	B	A	A	B	B	A	B	B	B	B	A	A	B	A
2B	AX-110384300	B	B	B	A	A	A	B	B	B	B	A	B	A	B	B	B	B	A	A	B	A	B	B	B	A	A	B	B	X	B	A	B	A	A	B	A	A	B	B	A	B	B	B	B	A	A	B	A
2B	AX-108728636	B	B	B	A	A	A	B	B	B	A	A	B	A	B	B	B	B	A	B	B	A	B	B	B	A	A	B	B	X	B	A	B	A	A	B	A	A	B	B	A	A	B	B	B	B	A	B	A
2B	AX-94945766	B	X	B	A	A	A	B	B	B	A	A	X	A	B	B	B	B	A	B	B	A	B	B	B	A	A	X	B	X	B	A	B	A	A	B	A	A	B	B	A	A	B	B	X	B	A	B	A
2B	AX-108782930	B	B	B	A	A	A	B	B	B	A	A	B	A	B	B	B	B	A	B	B	A	B	B	B	A	A	B	B	X	B	A	B	A	A	B	A	A	B	B	A	A	B	B	B	B	A	B	A
2B	AX-109379034	B	B	B	A	A	A	B	B	B	A	A	B	A	B	B	B	B	A	B	B	A	B	B	B	A	A	B	B	X	B	A	B	A	A	B	A	A	B	B	A	A	B	B	B	B	A	B	A
2B	AX-95658926	B	B	B	A	A	A	B	B	B	A	A	B	A	B	B	B	B	A	B	B	A	B	B	B	A	A	B	B	X	B	A	B	A	A	B	A	A	B	B	A	A	B	B	B	B	A	B	A
2B	AX-110426897	B	B	B	A	A	A	B	B	B	A	A	B	A	B	B	B	B	A	B	B	A	B	B	B	A	A	B	B	X	B	A	B	A	B	B	A	A	B	B	A	A	B	B	B	B	A	B	A
2B	AX-110550065	B	B	B	A	A	X	B	X	B	X	A	B	A	B	B	B	B	A	B	X	B	B	B	B	A	X	B	B	X	B	A	B	B	B	B	A	X	B	B	A	A	B	B	B	B	A	B	X
2B	AX-89331684	B	B	B	A	A	A	B	A	A	A	A	B	A	A	B	B	B	A	A	A	B	B	B	X	A	B	B	B	X	B	A	B	B	B	B	A	A	B	B	A	A	B	B	A	A	A	B	A
2B	AX-109439337	B	A	B	A	A	A	B	A	A	A	A	B	A	A	B	B	B	A	A	A	B	B	A	B	A	B	B	B	X	B	A	B	B	B	B	A	A	B	B	B	A	B	B	A	A	A	B	A
2B	AX-109989078	B	A	B	A	A	A	B	A	A	A	A	A	A	A	B	B	B	A	A	A	B	B	A	B	A	B	B	B	X	B	A	B	B	B	B	A	A	B	B	B	A	B	B	A	B	A	B	A
2B	AX-110383086	B	A	B	A	A	A	B	A	A	A	A	A	A	A	B	B	B	A	A	A	B	B	A	B	A	B	B	B	X	B	A	B	B	B	B	A	A	B	B	B	A	B	B	A	B	A	B	A
2B	AX-110415170	B	A	B	A	A	A	B	A	A	A	A	A	A	A	B	B	B	A	A	A	B	B	A	B	A	B	B	B	X	B	A	B	B	B	B	A	A	B	B	B	A	B	B	A	B	A	B	A
2B	AX-111513823	B	A	B	A	A	A	A	A	A	A	A	A	A	B	B	B	B	A	A	A	B	B	A	A	B	B	B	B	X	B	A	B	B	A	B	A	A	B	B	B	A	B	A	A	B	A	X	A
2B	AX-110409902	B	A	B	A	A	A	A	A	A	A	A	A	A	B	B	B	B	A	A	A	B	B	A	A	B	B	B	B	X	B	A	B	B	A	B	A	A	B	B	B	A	B	A	A	B	A	A	A
2B	AX-110066797	B	A	B	A	A	A	A	A	A	A	A	A	A	B	B	B	B	A	A	A	B	B	A	A	B	B	B	B	X	B	A	B	B	A	B	A	A	B	B	B	A	B	A	A	B	A	A	A
2B	AX-109967115	B	A	B	A	A	A	A	A	A	A	A	A	A	B	B	B	B	A	A	B	B	B	A	A	B	B	B	B	X	B	A	B	B	A	B	A	A	B	B	B	A	B	A	A	B	A	A	A
2B	AX-111568766	B	B	B	A	A	A	A	A	A	A	A	A	A	B	B	B	B	A	A	B	B	B	A	A	B	B	B	B	B	B	A	B	B	B	B	A	A	B	B	B	A	B	A	A	B	A	A	A
2B	AX-111154071	B	B	B	A	A	A	A	A	A	A	A	A	A	B	B	B	B	A	A	B	B	B	A	A	B	B	B	B	B	B	A	B	B	B	B	A	A	B	B	B	A	B	A	A	B	A	A	A
2B	AX-111496247	B	B	B	A	A	A	A	A	A	A	A	B	A	B	B	B	B	A	A	B	B	B	A	A	B	B	B	B	B	B	A	B	B	B	B	A	A	B	B	B	A	B	A	A	B	A	A	A
2B	AX-108822057	B	B	B	A	A	A	A	A	A	A	A	B	A	B	B	B	B	A	A	B	B	B	A	A	B	B	B	B	B	B	A	B	B	B	B	A	A	B	B	B	A	B	A	A	B	A	A	A
2B	AX-108784400	B	B	B	A	A	A	A	A	A	A	A	B	A	B	B	B	B	A	A	B	B	B	A	A	B	B	B	B	B	B	A	B	B	B	B	A	A	B	B	B	A	B	A	A	B	A	A	A
2B	AX-109924214	B	B	B	A	A	A	A	A	A	A	A	B	A	B	B	B	B	A	A	B	B	B	A	A	B	B	B	B	B	B	A	B	B	B	B	A	A	B	B	B	A	B	A	A	B	A	A	A
2B	AX-94845937	B	B	B	A	A	A	A	A	A	A	A	B	A	B	B	B	B	A	A	B	B	B	A	A	B	B	B	B	B	B	A	B	B	B	B	A	A	B	B	B	A	B	A	A	B	A	A	A
2B	AX-111041588	B	B	B	A	A	A	A	A	A	A	A	B	A	B	B	B	B	A	A	B	B	B	A	A	B	B	B	B	B	B	A	B	B	B	B	A	A	B	B	B	A	B	A	A	B	A	A	A
2B	AX-111535545	B	B	B	A	A	B	A	A	A	A	A	B	A	B	B	B	B	A	A	B	B	B	A	A	B	B	B	B	B	B	A	B	B	B	B	A	A	B	B	B	A	B	A	A	B	A	A	A
2B	AX-110542725	B	B	B	A	A	B	A	A	A	A	A	B	A	B	B	B	B	A	A	B	B	B	A	A	B	B	B	B	B	B	A	B	B	B	B	A	A	B	B	B	A	B	A	A	B	A	A	A
2B	AX-109965430	B	B	B	A	A	B	A	A	A	A	A	B	A	B	B	B	B	A	A	B	B	B	A	A	B	B	B	B	B	B	A	B	B	B	B	A	A	B	B	B	A	B	A	A	B	A	A	A
2B	AX-110145610	B	B	B	A	A	B	A	A	A	A	A	B	A	B	B	B	B	A	A	B	B	B	A	A	B	B	B	B	B	B	A	B	B	B	B	A	A	B	B	B	A	B	A	A	B	A	A	A
2B	AX-109921707	B	B	B	A	A	B	A	A	A	A	A	B	A	B	B	B	B	A	A	B	B	B	A	A	B	B	B	B	B	B	A	B	B	B	B	A	A	B	B	B	A	B	A	A	B	A	A	A
2B	AX-109291428	B	B	B	A	A	B	A	A	A	A	A	B	A	B	B	B	B	A	A	B	B	B	A	A	B	B	B	B	B	B	A	B	B	B	B	A	A	B	B	B	A	B	A	A	B	A	A	A
2B	AX-108828788	B	B	B	A	A	B	A	A	A	A	A	B	A	B	B	B	B	A	A	B	B	B	A	A	B	B	B	B	B	B	A	B	B	B	B	A	A	B	B	B	A	B	A	A	B	A	A	A
2B	AX-109272515	B	B	B	A	A	B	A	A	A	A	A	B	A	B	B	B	B	A	A	B	B	B	A	A	B	B	B	B	B	B	A	B	B	B	B	A	A	B	B	B	A	B	A	A	B	A	A	A
2B	AX-110622949	B	B	B	A	A	B	A	A	A	A	A	B	A	B	B	B	B	A	A	B	B	B	A	A	B	B	B	B	B	B	A	B	B	B	B	A	A	B	B	B	A	B	A	A	B	A	A	A
2B	AX-109051357	B	B	B	A	A	B	A	A	A	A	A	B	A	B	B	B	B	A	A	B	B	B	A	A	B	B	B	B	B	B	A	B	B	B	B	A	A	B	B	B	X	B	A	A	B	A	A	A
2B	AX-89454891	B	B	A	A	A	B	A	A	A	A	A	B	A	B	B	B	B	A	A	B	B	A	A	A	B	B	B	B	B	B	A	B	B	B	B	A	A	B	B	B	A	B	A	A	B	A	A	A
2B	AX-94925003	B	B	A	A	A	B	A	A	A	A	A	B	A	B	B	B	B	A	A	B	B	A	A	A	B	B	B	B	B	B	A	B	B	B	B	A	A	B	B	B	A	B	A	A	B	A	A	A
2B	AX-111608888	B	B	A	A	A	B	A	A	A	A	A	B	A	X	B	B	B	A	A	B	B	A	A	A	B	B	B	B	B	B	A	B	B	B	B	A	A	B	B	B	A	B	A	A	B	A	A	A
2B	AX-111654600	B	B	A	A	A	B	A	X	A	A	A	B	A	B	B	B	B	A	A	B	B	A	A	A	B	B	B	B	B	B	A	B	B	B	B	A	A	B	B	B	A	B	A	A	B	A	A	A
2B	AX-108799498	B	B	A	A	A	B	A	X	A	A	A	B	A	B	B	B	B	A	A	B	B	A	A	A	B	B	B	B	B	B	A	B	B	B	B	A	A	B	B	B	A	B	A	A	B	A	A	A
2B	AX-111109669	B	B	A	A	A	B	A	A	A	A	A	B	A	B	B	B	B	A	A	B	B	A	A	A	B	B	B	B	B	B	A	B	B	B	B	A	A	B	B	B	A	B	A	A	B	A	A	A
2B	AX-110503087	B	B	A	A	A	B	A	A	A	A	A	B	A	B	B	B	B	A	A	B	B	A	A	A	B	B	B	B	B	B	A	B	B	B	B	A	A	B	B	B	A	B	A	A	B	A	A	A
2B	AX-109371038	B	B	A	A	A	B	A	A	A	A	A	B	A	B	B	B	B	A	A	B	B	A	A	A	B	B	B	B	B	B	A	B	B	B	B	A	A	B	B	B	A	B	A	A	B	A	A	A
2B	AX-111458861	B	B	A	A	A	B	A	A	A	A	A	B	A	B	B	B	B	A	A	B	B	A	A	A	B	B	B	B	B	B	A	B	B	B	B	A	A	B	B	B	A	B	A	A	B	A	A	A
2B	AX-110913830	B	B	A	A	A	B	A	A	A	A	A	B	A	B	B	B	B	A	A	B	B	A	A	A	B	B	B	B	B	B	A	B	B	B	B	A	A	B	B	B	A	B	A	A	B	A	A	A
2B	AX-111524104	B	B	A	A	A	B	A	A	A	A	A	B	A	B	B	B	B	A	A	B	B	A	A	A	B	B	B	B	B	B	A	B	B	B	B	A	A	B	B	B	A	B	A	A	B	A	A	A
2B	AX-109303300	B	B	A	A	A	B	A	A	A	A	A	B	A	B	B	B	B	A	A	B	B	A	A	A	B	B	B	B	B	B	A	B	B	B	B	A	A	B	B	B	A	B	A	A	B	A	A	A
2B	AX-108963229	B	B	A	A	A	B	A	X	A	A	A	B	A	B	B	B	B	A	A	B	B	A	A	A	B	B	B	B	B	B	A	B	B	B	B	A	A	B	B	B	A	B	A	A	B	A	A	A
2B	AX-110429241	B	B	A	A	A	B	A	X	A	A	A	B	A	B	B	B	B	A	A	B	B	A	A	A	B	A	B	B	B	B	A	B	B	B	B	A	A	B	B	B	A	B	A	A	B	A	A	A
2B	AX-111489510	B	B	A	A	A	B	A	A	A	A	A	B	A	B	B	B	B	A	A	B	B	A	A	A	B	A	B	B	B	B	A	B	B	B	B	A	A	B	B	B	A	B	A	A	B	A	A	A
2B	AX-108962019	B	B	A	A	A	B	A	A	A	A	A	B	A	B	B	B	B	A	A	B	B	A	A	A	B	A	B	B	B	B	A	B	B	B	B	A	A	B	B	B	A	B	A	A	B	A	A	A
2B	AX-111534641	B	B	A	A	A	B	A	A	A	A	A	B	A	B	B	B	B	A	A	B	B	A	A	A	B	A	B	B	B	B	A	B	B	B	B	A	A	B	B	B	A	B	A	A	B	A	X	A
2B	AX-110641130	B	B	A	A	A	B	A	A	A	A	A	B	A	B	B	B	B	A	A	B	B	A	A	A	B	A	B	B	B	B	A	B	B	B	B	A	A	B	B	B	A	B	A	A	B	A	A	A
2B	AX-109280044	B	B	A	A	A	B	A	A	A	A	A	B	A	B	B	B	B	A	A	B	A	A	A	A	B	A	B	B	X	B	A	B	B	B	B	A	A	B	B	B	A	B	A	A	B	A	A	A
2B	AX-110554565	B	B	A	A	A	B	A	A	A	A	A	B	A	B	B	B	B	A	A	B	A	A	A	A	B	A	B	B	X	B	A	B	B	B	B	A	A	B	B	B	A	B	A	A	B	A	A	A
2B	AX-109390470	B	B	A	A	A	B	A	X	A	A	A	B	A	B	B	B	B	A	A	B	A	A	A	A	B	A	B	B	X	B	A	B	B	B	B	A	A	B	B	B	A	B	A	A	B	A	A	A
2B	AX-110634030	B	B	A	A	A	B	A	A	A	A	A	B	A	B	B	B	B	A	A	B	A	A	A	A	B	A	B	B	X	B	A	B	B	B	B	A	A	B	B	B	A	B	A	A	B	A	A	A
2B	AX-111251967	B	B	A	A	A	B	A	A	A	A	A	B	A	B	B	B	B	A	A	B	A	A	A	A	B	A	B	B	X	B	A	B	B	B	B	A	A	B	B	B	A	B	A	A	B	A	A	A
2B	AX-94515318	B	B	A	A	A	B	A	A	A	A	A	B	A	B	B	B	B	A	A	B	A	A	A	A	B	A	B	B	X	B	A	B	B	B	B	A	A	B	B	B	A	B	A	A	B	A	A	A
2B	AX-111002022	B	B	A	A	A	B	A	X	A	A	A	B	A	B	B	B	B	A	A	B	A	A	A	A	B	A	B	B	X	B	A	B	B	B	B	A	A	B	B	B	A	B	A	A	B	A	A	A
2B	AX-108743280	B	B	A	A	A	B	A	A	A	A	A	B	A	B	B	B	B	A	A	B	A	A	A	A	B	A	B	B	X	B	A	B	B	B	B	A	A	B	B	B	A	B	A	A	B	A	A	A
2B	AX-110661329	B	B	A	A	A	B	A	A	A	A	A	B	A	B	B	B	B	A	A	B	A	A	A	A	B	A	B	B	X	B	A	B	B	B	B	A	A	B	B	B	A	B	A	A	B	A	A	A
2B	AX-109829661	B	B	A	A	A	B	A	A	A	A	A	B	A	B	B	B	B	A	A	B	A	A	A	A	B	A	B	B	X	B	A	B	B	B	B	A	A	B	B	B	A	B	A	A	B	A	A	A
2B	AX-108731425	B	B	A	A	A	B	A	X	A	A	A	B	A	B	B	B	B	A	A	B	A	A	A	A	B	A	B	B	X	B	A	B	B	B	B	A	A	B	B	B	A	B	A	A	B	A	A	A
2B	AX-111061395	B	B	A	A	A	B	A	A	A	A	A	B	A	B	B	B	B	A	A	B	A	A	A	A	B	A	B	B	X	B	A	B	B	B	B	A	A	B	B	B	A	B	A	A	B	A	A	A
2B	AX-111106689	B	B	A	A	A	B	A	X	A	A	A	B	X	B	B	B	B	A	A	B	A	A	A	A	B	A	B	B	X	B	A	B	B	B	B	A	A	B	B	B	A	B	A	A	B	A	A	A
2B	AX-111687869	B	B	A	A	A	B	A	A	A	A	A	B	A	B	B	B	B	A	A	B	A	A	A	A	B	A	B	B	X	B	A	B	B	B	B	A	A	B	B	B	A	B	A	A	B	A	A	X
2B	AX-109070541	B	B	A	A	A	B	A	A	A	A	A	B	B	B	A	A	B	A	A	A	A	A	A	A	B	A	B	B	X	B	A	B	B	B	B	A	A	B	B	B	A	B	A	A	B	A	B	A
2B	AX-110653326	B	B	A	A	A	B	A	A	A	A	A	B	B	B	A	A	B	A	A	A	A	A	A	A	B	A	B	B	X	B	A	B	B	B	B	A	A	A	B	B	A	B	A	A	B	A	B	A
2B	AX-94766218	B	B	A	A	A	B	A	X	A	A	A	B	B	B	A	A	B	A	A	X	A	A	A	A	B	A	B	B	X	B	A	B	B	B	B	A	A	A	B	B	A	B	A	A	B	A	B	A
2B	AX-108812462	B	B	A	A	A	B	A	X	A	A	A	B	B	B	A	A	B	A	A	A	A	A	A	A	B	A	B	B	X	B	A	B	B	B	B	A	A	A	B	B	A	B	A	A	B	A	B	A
2B	AX-109878775	B	B	A	A	A	B	A	A	A	A	A	B	B	B	A	A	B	A	A	A	A	A	A	A	B	A	B	B	A	B	A	B	B	B	B	A	A	A	B	B	A	B	A	A	B	A	B	A
2B	AX-111684176	B	B	A	A	A	B	A	A	A	A	A	B	B	B	A	A	B	A	A	A	A	A	A	A	B	A	B	B	X	B	A	B	B	B	B	A	A	A	B	B	A	B	A	A	B	A	B	A
2B	AX-109837306	B	B	A	A	A	B	A	A	A	A	A	B	B	B	A	A	B	A	A	A	A	A	A	A	B	A	B	B	X	B	A	B	B	B	B	A	A	A	B	B	A	B	A	B	B	A	B	A
2B	AX-111044341	B	B	A	A	A	B	A	X	A	A	A	B	B	B	A	A	B	A	A	A	A	A	A	A	B	A	B	B	X	B	A	B	B	B	B	A	A	A	B	B	A	B	A	B	B	A	B	A
2B	AX-108904662	B	B	A	A	A	B	A	X	A	A	A	B	B	B	A	A	B	A	A	A	A	A	A	A	B	A	B	B	X	B	A	B	B	B	B	A	A	A	B	B	A	B	A	B	B	A	B	A
2B	AX-109309431	B	B	A	A	A	B	A	X	A	A	A	B	B	B	A	A	B	A	A	A	A	A	A	A	B	A	B	B	X	B	A	B	B	B	B	A	A	A	B	B	A	B	A	B	B	A	B	A
2B	AX-109467835	B	B	A	A	A	B	A	A	A	A	A	B	B	B	A	A	B	A	A	A	A	A	A	A	B	A	B	B	X	B	A	B	B	B	B	A	A	A	B	B	A	B	A	B	B	A	B	A
2B	AX-109584685	B	B	A	A	A	B	A	A	A	A	A	B	B	B	A	A	B	B	A	A	A	A	A	A	B	A	B	B	X	B	A	B	A	B	B	A	A	A	B	B	A	B	A	B	B	A	B	A
2B	AX-95683685	B	B	A	A	A	B	A	A	A	A	A	B	B	B	A	A	B	B	A	A	A	A	A	A	B	A	B	B	X	B	A	B	A	B	B	A	A	A	B	B	A	B	A	B	B	A	B	A
2B	AX-109883545	B	B	A	A	A	B	A	A	A	A	A	B	B	B	A	A	B	B	A	A	A	A	A	A	B	A	B	B	X	B	A	B	A	B	B	A	A	A	B	B	A	B	A	B	B	A	B	A
2B	AX-111588208	B	B	A	A	A	B	A	X	A	A	A	B	B	B	A	A	B	B	A	A	A	A	A	A	B	A	B	B	X	B	A	B	A	B	B	A	A	A	B	B	A	B	X	B	B	A	B	A
2B	AX-111653012	B	B	A	A	A	B	A	A	A	A	A	B	B	B	A	A	B	B	A	A	A	A	A	A	B	A	B	B	X	B	A	B	A	B	B	A	A	A	B	B	A	B	A	B	B	A	B	X
2B	AX-111054388	B	B	A	A	A	B	A	X	A	A	A	B	B	B	A	A	B	B	A	A	A	A	A	A	B	A	B	B	X	B	A	B	A	B	B	A	A	A	B	B	A	B	A	B	B	A	B	A
2B	AX-109859865	B	B	A	A	A	B	A	X	A	A	A	B	B	B	A	A	B	B	A	A	A	A	A	A	B	A	B	B	X	B	A	B	A	B	B	A	A	A	B	B	A	B	A	B	B	A	B	A
2B	AX-111537826	B	B	A	A	A	B	A	A	A	A	A	B	B	B	A	A	B	B	A	A	A	A	A	A	B	A	B	B	X	B	A	B	A	B	B	A	A	A	B	B	A	B	A	B	B	A	B	A
2B	AX-108775172	B	B	A	A	A	B	A	A	A	A	A	B	B	B	A	A	B	B	A	A	A	A	A	A	B	A	B	B	X	B	A	B	A	B	B	A	A	A	B	B	A	B	A	B	B	A	B	A
2B	AX-110965570	B	B	A	A	A	B	A	A	A	A	A	B	B	B	A	A	B	B	A	A	A	A	A	A	B	A	B	B	X	B	A	B	A	B	B	A	A	A	B	B	A	B	A	B	B	A	B	A
2B	AX-111057014	B	B	A	A	A	B	A	A	A	A	A	B	B	B	A	A	B	B	A	A	A	A	A	A	B	A	B	B	X	B	A	B	A	B	B	A	A	A	B	B	A	B	A	B	B	A	B	A
2B	AX-108899460	B	B	A	A	A	B	A	A	A	A	A	B	B	B	A	A	B	B	A	A	A	A	A	A	B	A	B	B	X	B	A	B	A	B	B	A	A	A	B	B	A	B	A	B	B	A	B	A
2B	AX-111123423	B	B	A	A	A	B	A	A	A	A	A	B	B	B	A	A	B	B	A	A	A	A	A	A	B	A	B	B	X	B	A	B	A	B	B	A	A	A	B	B	A	B	A	B	B	A	B	A
2B	AX-109359061	B	B	A	A	A	B	A	A	A	A	A	B	B	B	A	A	B	B	A	A	A	A	A	A	B	A	B	B	X	B	A	B	A	B	B	A	A	A	B	B	A	B	A	B	B	A	B	A
2B	AX-110473362	B	B	A	A	A	B	A	A	A	A	A	X	B	B	A	A	B	B	A	A	A	A	A	A	B	A	B	B	X	B	A	B	A	B	B	A	A	A	B	B	A	B	A	B	B	A	B	A
2B	AX-111764426	B	B	A	A	A	B	A	A	A	A	A	B	B	B	A	A	B	B	A	A	A	A	A	A	B	A	B	B	X	B	A	B	A	B	B	A	A	A	B	B	A	B	A	B	B	A	B	A
2B	AX-110370342	B	B	A	A	A	B	A	A	A	A	A	B	B	B	A	A	B	B	A	A	A	A	A	A	B	A	B	B	X	X	A	B	A	B	B	A	A	A	B	B	A	B	A	B	B	A	B	A
2B	AX-110542001	B	B	A	A	A	B	A	A	A	A	A	B	B	B	A	A	B	B	A	A	A	A	A	A	B	A	B	B	X	B	A	B	A	B	B	A	A	A	B	B	A	B	A	B	B	A	B	A
2B	AX-109536693	B	B	A	A	A	B	A	A	A	A	A	B	B	B	A	A	B	B	A	A	A	A	A	A	B	A	B	B	X	B	A	B	A	B	B	A	A	A	B	B	A	B	A	B	B	A	B	A
2B	AX-89514984	B	B	A	A	A	B	A	X	A	A	A	B	B	B	A	A	B	B	A	A	A	A	A	A	B	A	B	B	X	B	A	B	A	B	B	A	A	A	B	B	A	B	A	B	B	A	B	A
2B	AX-110448824	B	B	A	A	A	B	A	A	A	A	A	B	B	B	A	A	B	B	A	A	A	A	A	A	B	A	B	B	X	B	A	B	A	B	B	A	A	A	B	B	A	B	A	B	B	A	B	A
2B	AX-109966089	B	B	A	A	A	B	A	A	A	A	A	B	B	B	A	A	B	B	A	A	A	A	A	A	B	A	B	B	X	B	A	B	A	B	B	A	A	A	B	B	A	B	A	B	B	A	B	A
2B	AX-111478321	B	B	A	A	A	B	A	A	A	A	A	B	B	B	A	A	B	B	A	A	A	A	A	A	B	A	B	B	X	B	A	B	A	B	B	A	A	A	B	B	A	B	A	B	B	A	B	A
2B	AX-110465578	B	B	A	A	A	B	A	A	A	A	A	B	B	B	A	A	B	B	A	A	A	A	A	A	B	A	B	B	X	B	A	B	A	B	B	A	A	A	B	B	A	B	A	B	B	A	B	A
2B	AX-110541891	B	B	A	A	A	B	A	A	A	A	A	B	B	B	A	A	B	B	A	A	A	A	A	A	B	A	B	B	X	B	A	B	A	B	B	A	A	A	B	B	A	B	A	B	B	A	B	A
2B	AX-109979388	B	B	A	A	A	B	A	A	A	A	A	B	B	B	A	A	B	B	A	A	A	A	A	A	B	A	B	B	X	B	A	B	A	B	B	A	A	A	B	B	A	B	A	B	B	A	B	A
2B	AX-109823635	B	B	A	A	A	B	A	A	A	A	A	B	B	B	A	A	B	B	A	A	A	A	A	A	B	A	B	B	X	B	A	B	A	B	B	A	A	A	B	B	A	B	A	B	B	A	B	A
2B	AX-109302825	B	B	A	A	A	B	A	X	A	A	A	B	B	B	A	A	B	B	A	A	A	A	A	A	B	A	B	B	X	B	A	B	A	B	B	A	A	A	B	B	A	B	A	B	B	A	B	A
2B	AX-109317883	B	B	A	A	A	B	A	A	A	A	A	B	B	B	A	A	B	B	A	A	A	A	A	A	B	A	B	B	X	B	A	B	A	B	B	A	A	A	B	B	A	B	A	B	B	A	B	A
2B	AX-109901545	B	B	A	A	A	B	A	A	A	A	A	B	B	B	A	A	B	B	A	A	A	A	A	A	B	A	B	B	X	B	A	B	A	B	B	A	A	A	B	B	A	B	A	B	B	A	B	A
2B	AX-111167392	B	B	A	A	A	B	A	A	A	A	A	B	B	B	A	A	B	B	A	A	A	A	A	A	B	A	B	B	X	B	A	B	A	B	B	A	A	A	B	B	A	B	A	B	B	A	B	A
2B	AX-111128892	B	B	A	A	A	B	A	A	A	A	A	B	B	B	A	A	B	B	A	A	A	A	A	A	B	A	B	B	X	B	A	B	A	B	B	A	A	A	B	B	A	B	A	B	B	A	B	A
2B	AX-109058368	B	B	X	A	A	B	A	X	A	A	A	B	B	B	A	A	B	B	A	A	A	A	A	A	B	A	B	B	X	B	A	B	A	B	B	A	A	A	B	B	A	B	A	B	B	A	B	A
2B	AX-110078507	B	B	A	A	A	B	A	A	A	A	A	B	B	B	A	A	B	B	A	A	A	A	A	A	B	A	B	B	X	B	A	B	A	B	B	A	A	A	B	B	A	B	A	B	B	A	B	A
2B	AX-108748081	B	B	A	A	A	B	A	A	A	A	A	B	B	B	A	A	B	B	A	A	A	A	A	A	B	A	B	B	X	B	A	B	A	B	B	A	A	A	B	B	A	B	A	B	B	A	B	A
2B	AX-109330872	B	B	A	A	A	B	A	A	A	A	A	B	B	B	A	A	B	B	A	A	A	A	A	A	B	A	B	B	X	B	A	B	A	B	B	A	A	A	B	B	A	B	A	B	B	A	B	A
2B	AX-94539565	B	B	A	A	A	B	A	A	A	A	A	B	B	B	A	A	B	B	A	A	A	A	A	A	B	A	B	B	X	B	A	B	A	B	B	A	A	A	B	B	A	B	A	B	B	A	B	A
2B	AX-109547533	B	B	A	X	X	B	A	X	X	A	A	B	B	B	A	A	B	B	A	A	A	A	X	A	B	A	B	B	X	B	A	B	X	B	B	A	X	X	B	B	A	B	X	B	B	A	B	A
2B	AX-110412968	B	B	A	A	A	B	A	A	A	A	A	B	B	B	A	A	B	B	A	A	A	A	A	A	B	A	B	B	X	B	A	B	A	B	B	A	A	A	B	B	A	B	A	B	B	A	B	A
2B	AX-109453858	B	B	A	A	A	B	A	A	A	A	A	B	B	B	A	A	B	B	A	A	A	A	A	A	B	A	B	B	X	B	A	B	A	B	B	A	A	A	B	B	A	B	A	B	B	A	B	A
2B	AX-108947860	B	B	A	A	A	B	A	X	A	A	A	B	B	B	A	A	B	B	A	A	A	A	A	A	B	A	B	B	X	B	A	B	A	B	B	A	A	A	B	B	A	B	A	B	B	A	B	A
2B	AX-110030593	B	B	A	A	A	B	A	A	A	A	A	B	B	A	A	A	B	B	A	A	A	A	A	A	B	A	B	B	X	B	A	B	A	B	B	A	A	A	B	B	A	B	A	B	B	A	B	A
2B	AX-95166376	B	B	A	A	A	B	A	A	A	A	A	B	B	A	A	A	B	B	A	A	A	A	A	A	B	A	B	B	X	B	A	B	A	B	B	A	A	A	B	B	A	B	A	B	B	A	B	A
2B	AX-110463107	B	B	A	A	A	B	A	A	A	A	A	B	B	A	A	A	B	B	A	A	A	A	A	A	B	A	B	B	X	B	A	B	A	B	B	A	A	A	B	B	A	B	A	B	B	A	B	A
2B	AX-108884726	B	B	A	A	A	B	A	A	A	A	A	B	B	A	A	A	B	B	A	A	A	A	A	A	B	A	B	B	X	B	A	B	A	B	B	A	A	A	B	B	A	B	A	B	B	A	B	A
2B	AX-111190808	B	B	A	A	A	B	A	A	A	A	A	B	B	A	A	A	B	B	A	A	A	A	A	A	B	A	B	B	X	B	A	B	A	B	B	A	A	A	B	B	A	B	A	B	B	A	B	A
2B	AX-109921058	B	B	A	A	A	B	A	A	A	A	A	B	B	A	A	A	B	B	A	A	A	A	A	A	B	A	B	B	X	B	A	B	A	B	B	A	A	A	B	B	A	B	A	B	B	A	B	A
2B	AX-109535680	B	B	A	A	A	B	A	A	A	A	A	B	B	A	A	A	B	B	A	A	A	A	A	A	B	A	B	B	X	B	A	B	A	B	B	A	A	A	B	B	A	B	A	B	B	A	B	A
2B	AX-111483767	B	B	A	A	A	B	A	A	A	A	A	B	B	A	A	A	B	B	A	A	A	A	A	A	B	A	B	B	X	B	A	B	A	B	B	A	A	A	B	B	A	B	A	B	B	A	B	A
2B	AX-111140614	B	B	A	A	A	B	A	A	A	A	A	B	B	A	A	A	B	B	A	A	A	A	A	A	B	A	B	B	X	B	A	B	A	B	B	A	A	A	B	B	A	B	A	B	B	A	B	A
2B	AX-110066081	B	B	A	A	A	B	A	A	A	A	A	B	B	A	A	A	B	B	A	A	A	A	A	A	B	A	B	B	X	B	A	B	A	B	B	A	A	A	B	B	A	B	A	B	B	A	B	A
2B	AX-109340415	B	B	A	A	A	B	A	A	A	A	A	B	B	A	A	A	B	B	A	A	A	A	A	A	B	A	B	B	X	B	A	B	A	B	B	A	A	A	B	B	A	B	A	B	B	A	B	A
2B	AX-109048108	B	B	A	A	A	B	A	A	A	A	A	B	B	A	A	A	B	B	A	A	A	A	A	A	B	A	B	B	X	B	A	B	A	B	B	A	A	A	B	B	A	B	A	B	B	X	B	A
2B	AX-109582956	B	B	A	A	A	B	A	A	A	A	A	B	B	A	A	A	B	B	A	A	A	A	A	A	B	A	B	B	X	B	A	B	A	B	B	A	A	A	B	B	A	B	A	B	B	A	B	A
2B	AX-111561046	B	B	A	A	A	B	A	A	A	A	A	B	B	A	A	A	B	B	A	A	A	A	A	A	B	A	B	B	X	B	A	B	A	B	B	A	A	A	B	B	A	B	A	B	B	A	B	A
2B	AX-109392008	B	B	A	A	A	B	A	A	A	A	A	B	B	A	A	A	B	B	A	A	A	A	A	A	B	A	B	B	X	B	A	B	A	B	B	A	A	A	B	B	A	B	A	B	B	A	B	A
2B	AX-109290889	B	B	A	A	A	B	A	A	A	A	A	B	B	A	A	A	B	B	A	A	A	A	A	A	B	A	B	B	X	B	A	B	A	B	B	A	A	A	B	B	A	B	A	B	B	A	B	A
2B	AX-109344537	B	B	A	A	A	B	A	A	A	A	A	B	B	A	A	A	B	B	A	A	A	A	A	A	B	A	B	B	X	B	A	B	A	B	B	A	A	A	B	B	A	B	A	B	B	A	B	A
2B	AX-111688164	B	B	A	A	A	B	A	A	A	A	A	B	B	A	A	A	B	B	A	A	A	A	A	A	B	A	B	B	X	B	A	B	A	B	B	A	A	A	B	B	A	B	A	B	B	A	B	A
2B	AX-108956436	B	B	A	A	A	B	A	A	B	A	A	B	B	A	A	A	B	B	A	A	A	A	A	A	B	A	B	B	X	B	A	B	A	B	B	A	A	A	B	B	A	B	A	B	B	A	B	A
2B	AX-111735530	B	B	A	A	A	B	A	A	B	A	A	B	B	A	A	A	B	B	A	A	A	A	A	A	B	A	B	B	X	B	A	B	A	B	B	A	A	A	B	B	A	B	A	B	B	A	B	A
2B	AX-110400548	B	B	A	A	A	B	A	A	B	A	A	B	B	A	A	A	X	B	A	A	A	A	A	A	B	A	B	B	X	B	A	B	A	B	B	A	A	A	B	B	A	B	A	B	B	A	B	A
2B	AX-110959136	B	B	A	A	A	B	A	A	B	A	A	B	B	A	A	A	B	B	A	A	A	A	A	A	B	A	B	B	X	B	A	B	A	B	B	A	A	A	B	B	A	B	A	B	B	A	B	A
2B	AX-111461166	B	B	A	A	A	B	A	A	B	A	A	B	B	A	A	A	B	B	A	A	A	A	A	A	B	A	B	B	B	B	A	B	A	B	B	A	A	A	B	B	A	B	A	B	B	A	B	A
2B	AX-110519757	B	B	A	A	A	B	A	A	B	A	A	B	B	A	A	A	B	B	X	A	A	A	A	A	B	A	B	B	X	B	A	B	A	B	B	A	A	A	B	B	A	B	A	B	B	A	B	A
2B	AX-111228210	B	B	A	A	A	B	A	A	B	A	A	B	B	A	A	A	B	B	A	A	A	A	A	A	B	A	B	B	X	B	A	B	A	B	B	A	A	A	B	B	A	B	A	B	B	A	B	A
2B	AX-111045653	B	B	A	A	A	B	A	A	B	A	A	B	B	A	A	A	B	B	A	A	A	A	A	A	B	A	B	B	X	B	A	B	A	B	B	A	A	A	B	B	A	B	A	B	B	A	B	A
2B	AX-111007493	B	B	A	A	A	B	A	A	B	A	A	B	B	A	A	A	B	B	A	A	A	A	A	A	B	A	B	B	X	B	A	B	A	B	B	A	A	A	B	B	A	B	A	B	B	A	B	A
2B	AX-108899106	B	B	A	A	A	B	A	A	B	A	A	B	B	A	A	A	B	B	A	A	A	A	A	A	B	A	B	B	X	B	A	B	A	B	B	A	A	A	B	B	A	B	A	B	B	A	B	A
2B	AX-109820431	B	B	A	A	A	B	A	A	B	A	A	B	B	A	A	A	B	B	A	A	A	A	A	A	B	A	B	B	X	B	A	B	A	B	B	A	A	A	B	B	A	B	A	B	B	A	B	A
2B	AX-94586951	B	B	A	A	A	B	A	A	B	A	A	B	B	A	A	A	B	B	A	A	A	A	A	A	B	A	B	B	X	B	A	B	A	B	B	A	A	A	B	B	A	B	A	B	B	A	B	A
2B	AX-108733350	B	B	A	A	A	B	A	A	B	A	A	B	B	A	A	A	B	B	A	A	A	A	A	A	B	A	B	B	X	B	A	B	A	B	B	A	A	A	B	B	A	B	A	B	B	A	B	A
2B	AX-108798195	B	B	A	A	A	B	A	A	B	A	A	B	B	A	A	A	B	B	A	A	A	A	A	A	B	A	B	B	X	B	A	B	A	B	B	A	A	A	B	B	A	B	A	B	B	A	B	A
2B	AX-110003371	B	B	A	A	A	B	A	A	B	A	A	B	B	A	A	A	B	B	A	A	A	A	A	A	B	A	B	B	X	B	A	B	A	B	B	A	A	A	B	B	A	B	A	B	B	A	B	A
2B	AX-110996334	B	B	A	A	A	B	A	A	B	A	A	B	B	A	A	A	B	B	A	A	A	A	A	A	B	A	B	B	X	B	A	B	A	B	B	A	A	A	B	B	X	B	A	B	B	A	B	A
2B	AX-95112282	B	B	A	A	A	B	A	A	B	A	A	B	B	A	A	A	B	B	A	A	A	A	A	A	B	A	B	B	B	B	A	B	A	B	B	A	A	A	B	B	A	B	A	B	B	A	B	A
2B	AX-111086670	B	B	A	A	A	B	A	A	B	A	A	B	B	A	A	A	B	B	A	X	A	A	A	A	B	X	B	B	B	B	A	B	A	B	B	A	A	A	B	B	A	B	A	B	B	A	B	X
2B	AX-111579036	B	B	B	A	A	B	A	A	B	A	A	B	A	A	A	A	B	B	A	A	A	A	A	A	B	A	B	B	X	B	A	B	A	B	B	A	A	A	B	B	A	B	A	B	B	A	B	A
2B	AX-110906506	B	B	B	A	A	B	A	A	B	A	A	B	A	A	A	A	B	B	A	A	A	A	A	A	B	A	B	B	X	B	A	B	A	B	B	A	A	A	B	B	A	B	A	B	B	A	B	A
2B	AX-110431393	B	B	B	A	A	B	A	A	B	A	A	B	A	A	A	A	B	B	A	A	A	A	A	A	B	A	B	B	X	B	A	B	A	B	B	A	A	A	B	B	A	B	A	B	B	A	B	A
2B	AX-111110572	B	B	B	A	A	B	A	A	B	A	A	B	A	A	A	A	B	B	A	A	A	A	A	A	B	A	B	B	X	B	A	B	A	B	B	A	A	A	B	B	A	B	A	B	B	A	B	A
2B	AX-111735245	B	B	B	A	A	B	A	A	B	A	A	B	A	A	A	A	B	B	A	A	A	A	A	A	B	A	B	B	X	B	A	B	A	B	B	A	A	A	B	B	A	B	A	B	B	A	B	A
2B	AX-109973557	B	B	B	A	A	B	A	A	B	A	A	B	A	A	A	A	B	B	A	A	A	A	A	A	B	A	B	B	X	B	A	B	A	B	B	A	A	A	B	B	A	B	A	B	B	A	B	A
2B	AX-110689474	B	B	B	A	A	B	A	A	B	A	A	B	A	A	A	A	B	B	A	A	A	A	A	A	B	A	B	B	X	B	A	B	A	B	B	A	A	A	B	B	A	B	A	B	B	A	B	A
2B	AX-110457367	B	B	B	A	A	B	A	A	B	A	A	B	A	A	A	A	B	B	A	A	A	A	A	A	B	A	B	B	X	B	A	B	A	B	B	A	A	A	B	B	A	B	A	B	B	A	B	A
2B	AX-109318596	B	B	B	A	A	B	A	A	B	A	A	B	A	A	A	A	B	B	A	A	A	A	A	A	B	A	B	B	X	B	A	B	A	B	B	A	A	A	B	B	A	B	A	B	B	A	B	A
2B	AX-109403355	B	B	B	A	A	B	A	A	B	A	A	B	A	A	A	A	B	B	A	A	A	A	A	A	B	A	B	B	X	B	A	B	A	B	B	A	A	A	B	B	A	B	A	B	B	A	B	A
2B	AX-110983186	B	B	B	A	A	B	A	A	B	A	A	B	A	A	A	A	B	B	A	A	A	A	A	A	B	A	B	B	X	B	A	B	A	B	B	A	A	B	B	B	A	B	A	B	B	A	B	A
2B	AX-108790673	B	B	B	A	A	B	A	A	B	A	A	B	A	A	A	A	B	B	A	A	A	A	A	A	B	A	B	B	X	B	A	B	A	B	B	A	A	B	B	B	A	B	A	B	B	A	B	A
2B	AX-110430269	B	B	B	A	A	B	A	A	B	A	A	B	A	A	A	A	B	B	A	A	A	A	A	A	B	A	B	B	X	B	A	B	A	B	B	A	A	B	B	B	A	B	A	B	B	A	B	A
2B	AX-111757791	B	B	B	A	A	B	A	A	B	A	A	B	A	A	A	A	B	B	A	A	A	A	A	A	B	A	B	B	X	B	A	B	A	B	B	A	A	B	B	B	A	B	A	B	B	A	B	A
2B	AX-111716247	B	B	B	A	A	B	A	A	B	A	A	B	A	A	A	A	B	B	A	A	A	A	A	A	B	A	B	B	X	B	A	B	A	B	B	A	B	B	B	B	A	B	A	B	B	A	B	A
2B	AX-89729906	B	B	B	A	A	B	A	A	B	A	A	B	B	A	A	A	B	B	A	A	A	A	A	B	B	A	B	B	X	B	A	B	A	B	B	A	B	B	B	B	A	B	A	B	B	A	B	A
2B	AX-109279699	B	B	B	A	A	B	A	A	B	A	A	B	A	A	A	A	B	B	A	A	A	A	A	B	B	A	B	B	X	B	A	B	A	B	B	A	B	B	B	B	A	B	A	B	B	A	B	A
2B	AX-109932674	B	B	B	A	A	B	A	A	B	A	A	B	B	A	A	A	B	A	A	A	A	A	A	B	B	A	B	B	X	B	A	B	A	B	B	A	B	B	B	B	A	B	A	B	A	A	B	A
2B	AX-110511445	B	B	B	A	A	B	A	A	B	A	A	B	B	A	A	A	B	A	A	A	A	A	A	B	B	A	B	B	X	B	A	B	A	B	B	A	B	B	B	B	A	B	A	B	A	A	B	A
2B	AX-109862245	B	B	B	A	A	B	A	A	B	A	A	B	B	A	A	A	B	A	A	A	B	A	A	B	B	A	B	B	X	B	A	B	A	B	B	A	B	B	B	B	A	B	A	B	A	A	B	A
2B	AX-111544566	B	B	B	A	A	B	A	A	B	A	A	B	B	A	A	A	B	A	A	A	B	A	A	B	B	A	B	B	X	B	A	B	A	B	B	A	B	B	B	B	A	B	A	B	A	A	B	A
2B	AX-110012011	B	B	B	A	A	B	A	A	B	A	A	B	B	A	A	A	B	A	A	A	B	A	A	B	B	A	B	B	X	B	A	B	A	B	B	A	B	B	B	B	A	B	A	B	A	A	B	A
2B	AX-108950967	B	B	B	A	A	B	A	A	B	A	A	B	B	A	A	A	B	A	A	A	B	A	A	B	B	A	B	B	X	B	A	B	A	B	B	A	B	B	B	B	A	B	A	B	A	A	B	A
2B	AX-110527602	B	B	B	A	A	B	A	A	B	A	A	B	B	A	A	A	B	A	A	A	B	A	A	B	B	A	B	B	X	B	A	B	A	B	B	A	B	B	B	B	A	B	A	B	A	A	B	A
2B	AX-111283705	B	B	B	A	A	B	A	A	B	A	A	B	B	A	A	A	B	A	A	A	B	A	A	B	B	A	B	B	X	B	A	B	A	B	B	A	B	B	B	B	A	B	A	B	A	A	B	A
2B	AX-110930369	B	B	B	A	A	B	A	A	B	A	A	B	B	A	A	A	B	A	A	A	B	A	A	B	B	A	B	B	X	B	A	B	A	B	B	A	B	B	B	B	A	B	A	B	A	A	X	A
2B	AX-111597567	B	B	B	A	A	B	A	A	B	A	A	B	B	A	A	A	B	A	A	A	B	A	A	B	B	A	B	B	X	B	A	B	A	B	B	A	B	B	B	B	A	B	A	B	A	A	B	A
2B	AX-111596419	B	B	B	A	A	B	A	A	B	A	A	B	B	A	A	A	B	A	A	A	B	A	A	B	B	A	B	B	X	B	A	B	A	B	B	A	B	B	B	B	A	B	A	B	A	A	B	A
2B	AX-111026216	B	B	B	A	A	B	A	A	B	A	A	B	B	A	A	A	B	A	A	A	B	A	A	B	B	A	B	B	X	B	A	B	A	B	B	A	B	B	B	B	A	B	A	B	A	A	B	A
2B	AX-94818828	B	B	B	A	A	B	A	A	B	A	A	B	B	A	A	A	B	A	A	A	B	A	A	B	B	A	B	B	X	B	A	B	A	B	B	A	B	B	B	B	A	B	A	B	A	A	B	A
2B	AX-109645815	B	B	B	A	A	B	A	A	B	A	A	B	B	A	A	A	B	A	A	A	B	A	A	B	B	A	B	B	X	B	A	B	A	B	B	A	B	B	B	B	A	B	A	B	A	A	B	A
2B	AX-110064241	B	B	B	A	A	B	A	A	B	A	A	B	B	A	A	A	B	A	A	A	B	A	A	B	B	A	B	B	X	B	A	B	A	B	B	A	B	B	B	B	A	B	A	B	A	A	B	A
2B	AX-89359264	B	B	B	A	A	B	A	A	B	A	A	B	B	A	A	A	B	A	A	A	B	A	A	B	B	A	B	B	X	B	A	B	A	B	B	A	B	B	B	B	A	B	A	B	A	A	B	A
2B	AX-111614519	B	B	B	A	A	B	A	A	B	A	A	B	B	A	A	A	B	A	A	A	B	A	A	B	B	A	B	B	X	B	A	B	A	B	B	A	B	B	B	B	A	B	A	B	A	A	B	A
2B	AX-108779261	B	B	B	A	A	B	A	A	B	A	A	B	B	A	A	A	B	A	A	A	B	A	A	B	B	A	A	B	X	B	A	B	A	B	B	A	B	B	B	B	A	B	A	B	A	A	B	A
2B	AX-111167874	B	B	B	A	A	B	A	A	B	A	A	B	B	A	A	A	B	A	A	A	B	A	A	B	B	A	A	B	X	B	A	B	A	B	B	A	B	B	B	B	A	B	A	B	A	A	B	A
2B	AX-109393067	B	B	B	A	A	B	A	A	B	A	A	B	B	A	A	A	B	A	A	A	B	A	A	B	B	A	B	B	X	B	A	B	A	A	B	A	B	B	B	B	A	B	A	B	A	A	B	A
2B	AX-108736754	B	B	B	A	A	B	A	A	B	A	A	B	B	A	A	A	B	A	A	A	B	A	A	B	B	A	B	B	X	B	A	B	A	A	B	A	B	B	B	B	X	B	A	B	A	X	B	A
2B	AX-111590492	B	B	B	A	A	B	A	A	B	A	A	B	B	A	A	A	B	A	A	A	B	A	A	B	B	A	B	B	X	B	A	B	A	A	B	A	B	B	B	B	A	B	A	B	A	A	B	A
2B	AX-109544284	B	B	B	A	A	B	A	A	B	A	A	B	B	A	A	A	B	A	A	A	B	A	A	B	B	A	B	B	X	B	A	B	A	A	B	A	B	B	B	B	A	B	A	B	A	A	B	A
2B	AX-109853315	B	B	B	A	A	B	A	A	B	A	A	B	B	A	A	A	B	A	A	A	B	A	A	B	B	A	B	B	X	B	A	B	A	A	B	A	B	B	B	B	A	B	A	B	A	A	B	A
2B	AX-108982891	B	B	B	A	A	B	A	A	B	A	A	B	B	A	A	A	B	A	A	A	B	A	A	B	B	A	B	B	X	B	A	B	A	A	B	A	B	B	B	B	A	B	A	B	A	A	B	A
2B	AX-111555027	B	B	B	A	A	B	A	A	B	A	A	B	B	A	A	A	B	A	A	A	B	A	A	B	B	A	B	B	X	B	A	B	A	A	B	A	B	B	B	B	X	B	A	B	A	A	B	A
2B	AX-94943179	B	B	B	A	A	B	A	A	B	A	A	B	B	A	A	A	B	A	A	A	B	A	A	B	B	A	B	B	X	B	A	B	A	A	B	A	B	B	B	B	A	B	A	B	A	A	B	A
2B	AX-111636316	B	B	B	A	A	B	A	A	B	A	A	B	B	A	A	A	B	A	A	A	B	A	A	B	B	B	B	B	X	B	A	B	A	A	B	A	B	B	B	B	A	B	A	B	A	A	B	A
2B	AX-110093564	B	B	B	A	A	B	A	A	B	A	A	B	B	A	A	A	B	A	A	A	B	A	A	B	B	B	B	B	X	B	A	X	A	A	B	A	B	B	B	B	A	B	A	B	A	A	B	A
2B	AX-110921250	B	B	B	A	A	B	A	A	B	A	A	B	B	A	A	A	B	A	A	A	B	A	A	B	B	B	B	B	X	B	A	B	A	A	B	A	B	B	B	B	A	B	A	B	A	A	B	A
2B	AX-89395675	B	B	B	A	A	B	A	A	B	A	A	B	B	A	A	A	B	A	A	A	B	A	A	B	B	B	B	B	X	B	A	B	A	A	B	A	B	B	B	B	A	A	A	B	A	A	B	A
2B	AX-110935265	B	B	B	A	A	B	A	A	B	A	A	B	B	A	A	A	B	A	A	A	B	A	A	B	B	B	B	B	X	B	A	B	A	A	B	A	B	B	B	B	A	A	A	B	A	A	B	A
2B	AX-111590094	B	B	B	A	A	B	A	A	B	A	A	B	B	A	A	A	B	A	A	A	B	A	A	B	B	B	B	B	X	B	A	B	A	A	B	A	B	B	B	B	A	A	A	B	A	A	B	A
2B	AX-110366234	B	B	B	A	A	B	A	A	B	A	A	B	B	A	A	A	B	A	A	A	B	A	A	B	B	B	B	B	X	B	A	B	A	A	B	A	B	B	B	B	A	A	A	B	A	A	B	A
2B	AX-108738485	B	B	B	A	A	B	A	A	B	A	A	B	B	A	A	A	B	A	A	A	B	A	A	B	B	B	B	B	X	B	A	B	A	A	B	A	B	B	B	B	A	A	A	B	A	A	B	A
2B	AX-111715350	B	B	B	A	A	B	A	A	B	A	A	B	B	A	A	A	B	A	A	A	B	A	A	B	B	B	B	B	X	B	A	B	A	A	B	A	B	B	B	B	A	B	A	B	A	A	B	A
2B	AX-110431742	B	B	B	A	A	B	A	A	B	A	A	B	B	A	A	A	B	A	A	A	B	A	A	B	B	B	B	B	X	B	A	B	A	A	B	A	B	B	B	B	A	B	A	B	A	A	B	A
2B	AX-110530754	B	B	B	A	A	B	A	A	B	A	A	B	B	A	A	A	B	A	A	A	B	A	A	B	B	B	B	B	X	B	A	B	A	A	B	A	B	B	B	B	A	B	A	B	A	A	B	A
2B	AX-109624315	B	B	B	A	A	B	A	A	B	A	A	B	B	A	A	A	B	A	A	A	B	A	A	B	B	B	B	B	X	B	A	B	A	A	B	A	B	B	B	B	A	B	A	B	A	A	B	A
2B	AX-111054244	B	B	B	A	A	B	A	A	B	A	A	B	B	A	A	A	B	A	A	A	B	A	A	B	B	B	B	B	X	B	A	B	A	A	B	A	B	B	B	B	A	B	A	B	A	A	B	A
2B	AX-110634292	B	B	B	A	A	B	A	A	B	A	A	B	B	A	A	A	B	A	A	A	B	A	A	B	B	B	B	B	X	B	A	B	A	A	B	A	B	B	B	B	X	B	A	B	A	A	B	A
2B	AX-108864330	B	B	B	A	A	B	A	A	B	A	A	B	B	A	A	A	B	A	A	A	B	A	A	B	B	B	B	B	X	B	A	B	A	A	B	A	B	B	B	B	A	B	A	B	A	A	B	A
2B	AX-110602750	B	B	B	A	A	B	A	A	B	A	A	B	B	A	A	A	B	A	A	A	B	A	A	B	B	B	B	B	X	B	A	B	A	A	B	A	B	B	B	B	A	B	A	B	A	A	B	A
2B	AX-110518923	B	B	B	A	A	B	A	A	B	A	A	B	B	A	A	A	B	A	A	A	B	A	A	B	B	B	B	B	X	B	A	B	A	A	B	A	B	B	B	B	A	A	A	B	A	A	B	A
2B	AX-109408488	B	B	B	A	A	B	A	A	B	A	A	B	B	A	A	A	B	A	A	A	B	A	A	B	B	B	B	B	X	B	A	B	A	A	B	A	B	B	B	B	A	A	A	B	A	A	B	A
2B	AX-111536250	B	B	B	A	A	B	A	A	B	A	A	B	B	A	A	A	B	A	A	A	B	A	A	B	B	B	B	B	X	B	A	B	A	A	B	A	B	B	B	B	A	A	A	B	A	A	B	A
2B	AX-110558084	B	B	B	A	A	B	A	A	B	A	A	B	B	A	A	A	B	A	A	A	B	A	A	B	B	B	B	B	X	B	A	B	A	A	B	A	B	B	B	B	A	A	A	B	A	A	B	A
2B	AX-111030988	B	B	B	A	A	B	A	A	B	A	A	B	B	A	A	A	B	A	A	A	B	A	A	B	B	B	B	B	X	B	A	B	A	A	B	A	B	B	B	B	A	A	A	B	A	A	B	A
2B	AX-110977650	B	B	B	A	A	B	A	A	B	A	A	B	B	A	A	A	B	A	A	A	B	A	A	B	B	B	B	B	X	B	A	B	A	A	B	A	B	B	B	B	A	A	A	B	A	A	B	A
2B	AX-111169101	B	B	B	A	A	B	A	A	B	A	A	B	B	A	A	A	B	A	A	A	B	A	A	B	B	B	B	B	X	B	A	B	A	A	B	A	B	B	B	B	A	A	A	B	A	A	B	A
2B	AX-109596529	B	B	B	A	A	B	A	A	B	A	A	B	B	A	A	A	B	A	A	A	B	A	A	B	B	B	B	B	X	B	A	B	A	A	B	A	B	B	B	B	A	A	A	B	A	A	B	A
2B	AX-109482497	B	B	B	A	A	B	A	A	B	A	A	B	B	A	A	A	B	A	A	A	B	A	A	B	B	B	B	B	X	B	A	B	A	A	B	A	B	B	B	B	A	A	A	B	A	A	B	A
2B	AX-108785918	B	B	B	A	A	B	A	A	B	A	A	B	B	A	A	A	B	A	A	A	B	A	A	B	B	B	B	B	X	B	A	B	A	A	B	A	B	B	B	B	A	A	A	B	A	A	B	A
2B	AX-109822778	B	B	B	A	A	B	A	A	B	A	A	B	B	A	A	A	B	A	A	A	B	A	A	B	B	B	B	B	X	B	A	B	A	A	B	A	B	B	B	B	A	A	A	B	A	A	B	A
2B	AX-110075779	B	B	B	A	A	B	A	A	B	A	A	B	B	A	A	A	B	A	A	A	B	A	A	B	B	B	B	B	X	B	A	B	A	A	B	A	B	B	B	B	A	A	A	B	A	A	B	A
2B	AX-109973094	B	B	B	A	A	B	A	A	B	A	A	B	B	A	A	A	B	A	A	A	B	A	A	B	B	B	B	B	X	B	A	B	A	A	B	A	B	B	B	B	A	A	A	B	A	A	B	A
2B	AX-111715747	B	B	B	A	A	B	A	A	B	A	A	B	B	A	A	A	B	A	A	A	B	A	A	B	B	B	B	B	X	B	A	B	A	A	B	A	B	B	B	B	A	A	A	B	A	A	B	A
2B	AX-111561311	B	B	B	A	A	B	A	A	B	A	A	B	B	A	A	A	B	A	A	A	B	A	A	B	B	B	B	B	X	B	A	B	A	A	B	A	B	B	B	B	A	A	A	B	A	A	B	A
2B	AX-111503087	B	B	B	A	A	B	A	A	B	A	A	B	B	A	A	A	B	A	A	A	B	A	A	B	B	B	B	B	X	B	A	B	A	A	B	A	B	B	B	B	A	A	A	B	A	A	B	A
2B	AX-111233617	B	B	B	A	A	B	A	A	B	A	A	B	B	A	A	A	B	A	A	A	B	A	A	B	B	B	B	B	X	B	A	B	A	A	B	A	B	B	B	B	A	A	A	B	A	A	B	A
2B	AX-110439040	B	B	B	A	A	B	A	A	B	A	A	B	B	A	A	A	B	A	A	A	B	A	A	B	B	B	B	B	X	B	A	B	A	A	B	A	B	B	B	B	A	A	A	B	A	A	B	A
2B	AX-108757058	B	B	B	A	A	X	A	A	B	A	A	B	B	A	A	A	B	A	A	A	B	A	A	B	B	B	B	B	X	B	A	B	A	A	B	A	B	B	B	B	A	A	A	B	A	A	B	A
2B	AX-111586036	B	B	B	A	A	B	A	A	B	A	A	B	B	A	A	A	B	A	A	A	B	A	A	B	B	B	B	B	X	B	A	B	A	A	B	A	B	B	B	B	X	A	A	B	A	A	B	A
2B	AX-110450567	B	B	B	A	A	B	A	A	B	A	A	B	B	A	A	A	B	A	A	B	B	A	A	B	B	B	B	B	X	B	A	B	A	A	B	A	B	A	B	B	A	X	A	B	A	A	B	A
2B	AX-111166288	X	B	B	A	A	B	A	A	B	B	A	B	B	A	A	A	B	A	A	B	B	A	A	B	B	B	B	B	B	B	A	B	A	A	B	A	B	A	B	B	A	X	A	B	A	A	B	A
2B	AX-111698719	X	B	A	A	A	B	A	A	B	B	A	B	B	A	A	A	B	A	A	B	B	A	A	B	B	B	B	B	B	B	A	B	A	A	B	A	B	A	B	B	A	X	A	B	A	A	B	A
2B	AX-110950084	X	B	A	A	A	B	A	A	B	B	A	B	B	A	A	A	B	A	A	B	B	A	A	B	B	B	B	B	B	B	A	B	A	A	B	A	B	A	B	B	A	X	A	B	A	A	B	A
2B	AX-89589127	A	B	A	A	A	A	A	X	B	B	A	A	B	A	A	A	B	A	A	B	B	A	A	B	B	B	A	B	B	B	A	B	A	A	B	A	B	A	B	B	A	B	A	B	A	A	B	A
2B	AX-110078747	A	B	A	A	A	A	A	X	B	B	A	A	B	A	A	A	B	A	A	B	B	A	A	B	B	B	A	B	B	B	A	B	A	B	B	A	B	A	B	B	A	B	A	B	A	A	B	A
2B	AX-108930003	A	B	A	A	A	A	A	X	B	B	A	A	B	A	A	A	B	A	A	B	B	A	A	B	B	B	A	B	B	B	A	B	A	B	B	A	B	A	B	B	A	B	A	B	A	A	B	B
2B	AX-109275324	A	B	A	A	A	A	A	X	B	B	A	A	B	A	X	A	B	A	A	B	B	X	A	B	B	B	A	B	B	B	A	B	A	B	B	A	B	A	B	B	A	B	X	B	A	X	B	B
2B	AX-111003717	A	B	A	A	A	A	A	X	B	B	A	A	B	A	A	A	B	A	A	B	B	A	A	B	B	B	A	B	B	B	A	B	A	B	B	A	B	A	B	B	A	B	A	B	A	A	B	B
2B	AX-109327254	A	B	A	A	A	A	A	X	B	B	A	A	B	A	A	A	B	A	A	B	B	A	A	B	B	B	A	B	B	B	A	B	A	B	B	A	B	A	B	B	A	B	A	B	A	A	B	B
2B	AX-108980566	A	B	A	A	A	A	A	X	B	B	A	A	B	A	A	A	B	A	A	B	B	A	A	B	B	B	A	B	B	B	A	B	A	B	B	A	B	A	B	B	A	B	A	B	A	A	B	B
2B	AX-109359046	A	B	A	A	A	A	A	X	B	B	A	A	B	A	A	A	B	A	A	B	B	A	A	B	B	B	A	B	B	B	A	A	A	B	B	A	B	A	B	B	A	B	A	B	A	A	B	B
2B	AX-89562318	A	B	A	A	A	A	A	X	B	B	A	A	B	A	A	A	B	A	A	B	B	A	A	B	B	B	A	B	B	B	A	A	A	B	B	A	B	A	B	B	A	B	A	B	A	A	B	B
2B	AX-89774932	A	B	A	A	A	A	A	X	B	B	A	A	B	A	A	A	B	A	A	B	B	A	A	B	B	B	A	B	X	B	A	A	A	B	B	A	B	A	B	B	A	B	A	B	A	A	B	B
2B	AX-94631566	A	B	A	A	A	A	A	X	B	B	A	A	B	A	A	A	B	A	A	B	B	A	A	B	B	B	A	B	X	B	A	A	A	B	B	A	B	A	B	B	A	B	A	B	A	A	B	B
2B	AX-108948069	A	B	A	A	A	A	A	X	B	B	A	A	B	A	A	A	B	A	A	B	B	A	A	B	B	B	A	B	X	B	A	A	A	B	B	A	B	A	B	B	A	B	A	B	A	A	B	B
2B	AX-109300203	A	B	A	A	A	A	A	X	B	B	A	A	B	A	B	B	B	A	A	B	B	A	A	B	B	B	A	B	X	B	A	A	A	B	B	A	B	A	B	B	A	B	A	B	A	A	B	B
2B	AX-111564969	A	B	A	A	A	A	A	X	B	B	A	A	B	A	B	B	B	A	A	B	B	A	A	B	B	B	A	B	A	B	A	A	A	B	B	A	B	A	B	B	A	B	A	B	A	A	B	B
2B	AX-109352432	A	B	A	A	A	A	A	X	B	B	A	A	B	B	B	B	B	A	A	B	B	A	A	B	B	B	A	B	X	A	A	A	A	B	B	A	B	A	B	B	A	B	A	B	A	B	B	B
2B	AX-109902602	A	B	A	A	A	A	A	X	B	B	A	A	B	B	B	B	B	A	A	B	B	A	A	B	B	B	A	B	X	A	A	A	A	B	B	A	B	A	B	B	A	B	A	B	A	B	B	B
2B	AX-111756131	A	B	A	A	A	A	A	B	B	B	A	A	B	B	A	A	B	A	A	B	B	A	A	B	B	A	A	B	A	A	A	A	A	X	B	A	B	A	B	B	A	B	A	B	A	B	B	B
2B	AX-109390638	A	B	A	A	A	A	A	X	B	B	A	A	B	B	A	A	B	A	A	B	B	A	A	B	B	A	A	B	A	A	A	A	A	B	B	A	B	A	B	B	A	B	A	B	A	B	B	B
2B	AX-94842524	A	B	A	A	A	A	A	X	B	B	A	A	B	B	A	A	B	A	A	B	B	A	A	B	B	A	A	B	A	A	A	A	A	B	B	A	B	A	B	B	A	B	A	B	B	B	B	B
2B	AX-110556248	A	B	A	A	A	A	A	X	X	B	A	A	B	B	A	A	B	A	A	X	X	A	A	B	B	A	A	X	A	A	A	A	A	B	X	A	B	A	X	X	A	B	A	B	B	B	B	X
2B	AX-112290186	A	B	A	A	A	A	A	X	X	B	X	A	B	B	A	A	B	A	A	X	X	A	A	B	X	A	A	X	A	A	A	A	A	B	X	A	B	A	X	X	A	B	A	B	B	B	B	X
2B	AX-110934424	A	B	A	A	A	A	A	X	B	B	X	A	B	B	A	A	B	A	A	B	B	A	A	B	B	A	A	B	A	A	A	A	A	B	B	A	B	A	B	B	A	B	A	B	B	B	B	B
2B	AX-89405661	A	B	A	A	A	A	A	A	B	B	B	A	X	A	A	A	B	A	A	B	B	A	A	B	B	A	A	B	A	A	A	A	A	B	B	A	B	A	B	B	A	B	A	B	B	B	B	B
2B	AX-111549027	A	B	A	A	A	A	A	A	B	B	B	A	B	A	A	A	B	A	A	B	B	A	A	B	B	A	A	B	A	A	A	A	A	B	B	A	B	A	B	B	A	B	A	B	B	B	B	B
2B	AX-109343971	A	B	A	A	A	A	A	A	B	B	B	A	B	A	A	A	B	A	A	B	B	A	A	B	B	A	A	B	A	A	A	A	A	B	B	A	B	A	B	B	A	B	A	B	B	B	B	B
2B	AX-111634141	A	B	A	A	A	A	A	A	B	B	B	A	B	A	A	A	B	A	X	B	B	A	A	B	B	B	X	B	A	A	A	A	A	B	B	X	B	X	B	B	A	B	A	B	B	B	B	B
2B	AX-109893764	A	B	A	A	A	A	A	A	B	B	B	A	B	A	A	A	B	A	A	B	B	A	A	B	B	B	A	B	A	A	A	A	A	B	B	A	B	X	B	B	A	B	A	B	B	B	B	B
2B	AX-109815879	A	B	A	A	A	A	A	X	B	B	B	A	B	A	A	A	B	A	A	B	B	A	A	B	B	B	A	B	A	A	A	A	A	B	B	A	B	A	B	B	X	B	A	B	B	B	B	B
2B	AX-109271530	A	B	A	A	A	A	A	A	B	B	B	A	B	A	A	A	B	A	A	B	B	A	A	B	B	B	A	B	A	A	A	A	A	B	B	A	B	A	B	B	A	B	A	B	B	B	B	B
2B	AX-109576985	A	B	A	A	A	A	A	A	B	B	B	A	B	A	A	A	B	A	A	B	B	A	A	B	B	B	A	B	A	A	A	A	A	B	B	A	B	A	B	B	A	B	A	B	B	B	B	B
2B	AX-108831989	A	B	A	A	A	A	A	A	B	B	B	A	B	A	A	A	B	A	A	B	B	A	A	B	B	B	A	B	A	A	A	A	A	B	B	A	B	A	B	B	A	B	A	B	B	B	B	B
2B	AX-109459643	A	B	A	A	A	A	A	A	B	B	B	A	B	A	A	A	B	A	A	B	B	A	A	B	B	B	A	B	A	A	A	A	A	B	B	A	B	A	B	B	X	B	A	B	B	B	B	B
2B	AX-95630445	A	B	A	A	A	A	A	A	B	B	B	A	B	A	A	A	B	A	A	B	B	A	A	B	B	B	A	B	A	A	A	A	A	B	B	A	B	A	B	B	A	B	A	B	B	B	B	B
2B	AX-89681468	A	B	A	A	A	A	A	A	B	B	B	A	B	A	A	A	B	A	A	B	B	A	A	B	B	B	A	B	A	A	A	A	A	B	B	A	B	A	B	B	A	B	A	B	B	B	B	B
2B	AX-94672440	A	B	A	A	A	A	A	A	B	B	B	A	B	A	A	A	B	A	A	B	B	A	A	B	B	B	A	B	A	A	A	A	A	B	B	A	B	A	B	B	A	B	A	B	B	B	B	B
2B	AX-108826010	A	B	A	A	A	A	A	A	B	B	B	A	B	A	A	A	B	A	A	B	B	A	A	B	B	B	A	B	A	A	A	A	A	B	B	A	B	A	B	B	A	B	A	B	B	B	B	B
2B	AX-110997403	A	B	A	A	A	A	A	A	B	B	B	A	B	A	A	A	B	A	A	B	B	A	A	B	B	B	A	B	A	A	A	A	A	B	B	A	B	A	B	B	A	B	A	B	B	B	B	X
2B	AX-108868791	A	B	A	A	A	A	A	A	B	B	B	A	B	A	A	A	B	A	A	B	B	A	A	B	B	B	A	B	A	A	A	A	A	B	B	A	B	A	B	B	A	B	A	B	B	B	B	X
2B	AX-94707612	A	B	A	X	A	A	A	A	B	B	B	A	B	X	A	A	B	A	A	B	B	A	X	B	B	B	X	B	A	A	X	X	A	B	B	A	B	X	B	B	A	B	X	B	B	B	B	B
2B	AX-109349804	B	B	A	A	A	A	A	A	B	B	B	A	B	A	A	A	B	A	A	A	B	A	A	B	B	B	A	B	A	A	X	B	A	B	B	A	B	A	B	B	A	B	A	B	B	B	B	X
2B	AX-111065811	B	B	A	A	A	A	A	A	B	B	B	A	B	A	A	A	B	A	A	A	B	A	A	B	B	B	A	B	A	A	A	B	A	B	B	A	B	A	B	B	A	B	A	B	B	B	B	X
2B	AX-94509892	B	B	A	A	A	A	A	A	B	B	B	A	B	A	A	A	B	A	A	A	B	A	A	B	B	B	A	B	A	A	A	B	A	B	B	A	B	A	B	B	A	B	A	B	B	B	B	X
2B	AX-110581497	B	B	A	A	A	A	A	A	A	B	A	A	B	A	A	A	B	A	A	A	B	A	A	B	B	B	A	B	A	A	A	B	A	B	B	B	B	A	B	B	A	B	A	B	B	B	B	B
2B	AX-109390870	B	B	A	A	A	A	A	A	A	B	A	A	B	A	A	A	B	A	A	A	B	A	A	B	B	B	A	B	A	A	A	B	A	B	B	B	B	A	B	B	A	B	A	B	B	B	B	B
2B	AX-109517584	B	B	A	A	A	B	A	A	A	B	A	A	B	A	A	A	B	A	A	A	B	A	A	B	B	B	A	B	A	A	A	B	A	B	B	B	B	A	B	B	A	B	A	B	B	B	B	B
2B	AX-95107926	B	B	X	A	A	B	A	X	X	B	X	X	B	X	A	A	B	A	X	A	B	A	A	B	B	B	X	B	A	A	A	B	A	B	B	B	B	A	B	B	X	B	A	B	B	B	B	B
2B	AX-110488291	B	B	A	A	A	B	A	A	A	B	A	A	B	A	A	A	B	A	A	A	B	A	A	B	B	B	A	B	A	A	A	B	A	B	B	B	B	A	B	B	A	B	A	B	B	B	B	B
2D	AX-108986429	A	A	B	B	A	A	A	A	A	A	A	A	B	A	B	B	A	B	B	A	B	A	B	B	B	A	B	B	X	A	A	B	A	A	B	A	A	A	B	A	B	A	B	A	B	A	B	B
2D	AX-110399827	A	A	B	B	A	A	A	A	A	A	A	A	B	A	B	B	A	B	B	A	B	A	B	B	B	A	B	B	X	A	A	B	A	A	B	A	A	A	B	A	B	A	B	A	B	A	B	B
2D	AX-111071533	A	A	A	B	A	A	A	A	A	A	A	A	B	A	B	B	A	B	B	A	B	A	B	B	B	A	B	B	X	A	A	B	A	A	B	A	A	A	B	A	B	A	B	A	B	A	B	B
2D	AX-109822660	A	A	A	B	A	A	A	A	A	A	A	A	B	A	B	B	A	B	B	A	B	A	B	B	B	A	B	B	B	A	A	B	A	A	B	A	A	A	B	A	B	A	B	A	B	A	B	B
2D	AX-109286490	A	A	A	B	A	A	A	A	A	A	A	A	B	A	B	B	A	B	B	A	B	A	B	B	B	A	B	B	X	A	A	B	A	A	B	A	A	A	B	A	B	A	B	A	B	X	B	B
2D	AX-95151743	A	A	A	B	A	A	A	A	A	A	A	A	B	A	B	B	A	B	B	A	B	A	B	B	B	A	B	B	X	A	A	B	A	A	B	A	A	A	B	A	B	A	B	A	B	A	B	B
2D	AX-108821201	A	A	A	B	A	A	A	A	A	A	A	A	B	A	B	B	A	B	B	A	B	A	B	B	B	A	B	B	X	A	A	B	A	A	B	A	A	A	B	A	B	A	B	A	B	A	B	B
2D	AX-111906843	A	A	A	B	A	A	A	A	A	A	A	A	B	A	B	B	A	B	B	A	B	A	B	B	B	A	B	B	B	A	A	B	A	A	B	A	A	A	B	A	B	A	B	A	B	A	B	B
2D	AX-108838533	A	A	A	B	A	A	A	A	A	A	A	A	B	A	B	B	A	B	B	A	B	A	B	B	B	A	B	B	X	A	A	B	A	A	B	A	A	A	B	A	B	A	B	A	B	A	B	B
2D	AX-109410970	A	A	A	B	A	A	A	A	A	A	A	A	B	A	B	B	A	B	B	A	B	A	B	B	B	A	B	B	X	A	A	B	A	A	B	A	A	A	B	A	B	A	B	A	B	A	B	B
2D	AX-109422294	A	A	A	B	A	A	A	A	A	A	A	A	B	A	B	B	A	B	B	A	B	A	B	B	B	A	B	B	X	A	A	B	A	A	B	A	A	A	B	A	B	A	B	A	B	A	B	B
2D	AX-182075166	A	A	A	B	A	A	A	A	A	A	A	A	B	A	B	B	A	B	B	A	B	A	B	B	B	A	B	B	B	A	A	B	A	A	B	A	A	A	B	A	B	A	B	A	B	A	B	B
2D	AX-86163393	B	A	A	B	A	B	B	X	A	A	A	A	B	A	B	B	B	B	B	B	A	A	B	B	B	A	A	B	X	A	A	A	B	A	A	B	A	B	B	A	A	A	A	A	A	B	B	B
2D	AX-108911375	B	A	A	B	A	B	A	X	A	A	A	A	B	A	B	B	B	A	B	B	A	A	B	B	B	A	A	B	X	A	A	A	B	A	A	B	A	B	B	A	A	A	A	A	A	B	B	B
2D	AX-111907126	B	A	A	B	A	B	A	X	A	A	A	A	B	A	B	B	B	A	B	B	A	A	B	B	B	A	A	B	X	A	A	A	B	A	A	B	A	B	B	A	A	A	A	A	A	B	B	B
2D	AX-111497745	B	A	A	B	A	B	A	X	A	A	A	A	B	A	B	B	B	A	B	B	A	A	B	B	B	A	A	B	B	A	A	A	B	A	A	B	A	B	B	B	A	A	A	A	A	B	B	B
2D	AX-110071222	B	A	A	A	A	B	A	X	A	A	A	A	B	A	A	A	B	A	B	A	A	A	B	B	B	A	A	B	B	A	A	A	B	A	A	B	A	B	B	B	A	A	A	A	A	B	B	B
2D	AX-111569013	B	A	A	A	A	B	A	X	A	A	A	A	B	A	A	A	B	A	B	A	A	A	B	B	B	A	A	B	B	A	A	A	B	A	A	B	A	B	X	B	A	A	A	A	A	B	B	B
2D	AX-109906393	B	A	A	A	A	B	A	X	A	A	A	A	B	A	A	A	B	A	B	A	A	A	B	B	B	A	A	B	B	A	A	A	B	A	A	B	A	B	X	B	A	A	A	A	A	B	B	B
2D	AX-109402447	B	A	A	A	A	B	A	X	A	A	A	A	B	A	A	A	B	A	B	A	A	A	B	B	B	A	A	B	B	A	A	A	B	A	A	B	A	B	X	B	A	A	A	A	A	B	B	B
2D	AX-110206836	B	A	B	A	A	B	A	X	A	A	A	A	A	A	A	A	B	B	B	A	A	A	B	B	B	A	A	B	B	A	B	A	B	A	A	B	A	B	X	B	A	A	A	A	A	B	B	B
2D	AX-108982736	B	A	B	A	X	B	A	X	A	A	A	A	A	A	A	A	B	B	B	A	A	A	X	B	B	A	A	B	B	A	B	A	A	A	A	B	A	B	X	B	A	A	A	A	A	B	B	B
2D	AX-111706752	B	A	B	A	X	B	A	X	A	A	A	A	A	A	A	A	B	B	B	A	A	A	X	B	B	A	A	B	B	A	B	A	A	A	A	B	A	B	X	B	A	A	B	A	A	B	A	B
2D	AX-89563243	X	A	B	A	B	B	A	X	A	A	A	B	A	A	A	A	B	B	B	A	A	A	X	B	B	A	A	B	B	A	B	A	A	A	A	B	A	B	B	B	A	A	B	A	A	B	A	B
2D	AX-109634352	X	A	B	A	B	B	A	X	A	A	A	B	B	A	A	A	B	B	B	A	A	A	X	A	B	B	B	B	B	A	B	B	A	A	A	B	A	B	B	A	A	A	B	A	A	B	A	B
2D	AX-109278936	A	A	B	B	B	B	A	X	A	A	A	B	B	A	A	A	B	B	B	A	B	A	X	A	B	B	B	B	B	A	A	B	A	A	A	B	A	B	B	A	A	A	B	B	A	B	A	B
2D	AX-108818140	A	A	B	B	B	B	A	X	A	A	A	B	B	A	A	A	B	B	B	A	B	A	X	A	B	B	B	B	B	A	A	B	A	A	A	B	A	B	B	A	A	A	B	B	A	B	A	B
2D	AX-110246892	A	A	B	B	B	B	A	X	A	A	A	B	B	A	A	A	B	B	B	A	B	A	X	A	B	B	B	B	B	A	A	B	A	A	A	B	A	B	B	A	A	A	B	B	A	B	A	B
2D	AX-110271360	A	A	B	B	B	B	A	X	A	A	A	B	B	A	A	A	B	B	B	A	B	A	X	A	B	B	B	B	B	A	A	B	A	A	A	B	A	B	B	A	A	A	B	B	A	B	A	B
2D	AX-110415488	A	A	B	B	B	B	A	X	A	A	A	B	B	A	A	A	B	B	B	A	B	A	X	A	B	B	B	B	B	A	A	B	A	A	A	B	A	B	B	A	A	A	B	B	A	B	A	B
2D	AX-111914694	A	A	B	B	B	B	A	X	A	A	A	B	B	A	A	A	B	B	B	A	B	A	X	A	B	B	B	B	B	A	A	B	A	A	A	B	A	B	B	A	A	A	B	B	A	B	A	B
2D	AX-109194011	A	A	B	B	B	B	A	X	A	A	A	B	B	A	A	A	B	B	B	A	B	A	X	A	B	B	B	B	B	A	A	B	A	A	A	B	A	B	B	A	A	A	B	B	A	B	A	B
2D	AX-111763561	A	A	B	B	B	B	A	X	A	A	A	B	B	A	A	A	B	B	B	A	B	A	X	A	B	B	B	B	B	A	A	B	A	A	A	B	A	B	B	A	A	A	B	B	A	B	A	B
2D	AX-111596411	A	A	B	B	B	B	A	X	A	A	A	B	B	A	A	A	B	B	B	A	B	A	X	A	B	B	B	B	B	A	A	B	A	A	A	B	A	B	B	A	A	A	B	B	A	B	A	B
2D	AX-111174437	A	A	B	B	B	B	A	X	A	A	A	B	A	A	A	A	B	B	B	A	B	A	X	A	B	A	B	B	B	B	A	B	A	A	A	B	A	B	A	A	A	A	B	B	A	B	A	B
2D	AX-109929648	A	A	B	B	B	B	A	X	A	A	A	B	A	A	A	A	B	B	B	A	B	A	X	A	B	A	B	B	B	B	A	B	A	A	A	B	A	B	A	A	A	A	B	B	A	B	A	B
2D	AX-109687504	A	A	B	B	B	B	A	X	A	A	A	B	A	A	A	A	B	B	B	A	B	A	X	A	B	A	B	B	B	B	A	B	A	A	A	B	A	B	A	A	A	A	B	B	A	B	A	B
2D	AX-111297034	A	A	B	B	B	B	A	X	A	A	A	B	A	A	A	A	B	B	B	A	B	A	X	A	B	A	B	B	B	B	A	B	A	A	A	B	A	B	A	A	A	A	B	B	A	B	A	B
2D	AX-110775188	A	A	B	B	B	B	A	X	A	A	A	B	A	A	A	A	B	B	B	A	B	A	X	A	B	A	B	B	B	B	A	B	A	A	A	B	A	B	A	A	A	A	B	B	A	B	A	B
2D	AX-109034933	A	A	B	B	B	B	A	X	A	A	A	B	A	A	A	A	B	B	B	A	B	A	X	A	B	A	B	B	B	B	A	B	A	A	A	B	A	B	A	A	A	A	B	B	A	B	A	B
2D	AX-110993528	A	A	B	B	B	B	A	X	A	A	A	B	A	A	A	A	B	B	B	A	B	A	X	A	B	A	B	B	B	B	A	B	A	A	A	B	A	B	A	A	A	A	B	B	A	B	A	B
2D	AX-109589399	A	A	B	B	B	B	A	X	A	A	A	B	A	A	A	A	B	B	B	A	B	A	X	A	B	A	B	B	B	B	A	B	A	A	A	B	A	B	A	A	A	A	B	B	A	B	A	B
2D	AX-109841610	A	A	B	B	B	B	A	X	A	A	A	B	A	A	A	A	B	B	B	A	B	A	X	A	B	A	B	B	B	B	A	B	A	A	A	B	A	B	A	A	A	A	B	B	A	B	A	B
2D	AX-108725521	A	A	B	B	B	B	A	X	A	A	A	B	A	A	A	A	B	B	B	A	B	A	X	A	B	A	B	B	B	B	A	B	A	A	A	B	A	B	A	A	A	A	B	B	A	B	A	B
2D	AX-111605724	A	A	B	B	B	B	A	X	A	A	A	B	A	A	A	A	B	B	B	A	B	A	X	A	B	A	B	B	B	B	A	B	A	A	A	B	A	B	A	A	A	A	B	B	A	B	A	B
2D	AX-109401533	A	A	B	B	B	B	A	X	A	A	A	B	A	A	A	A	B	B	B	A	B	A	X	A	B	A	B	B	B	B	A	B	A	A	A	B	A	B	A	A	A	A	B	B	A	B	A	B
2D	AX-109898445	A	A	A	B	B	B	A	X	A	A	A	B	A	A	B	B	B	B	B	A	B	A	X	A	B	A	A	B	B	B	X	B	A	A	A	B	A	B	B	A	A	A	B	A	A	B	X	B
2D	AX-112290193	A	A	B	B	B	B	A	X	A	A	A	B	A	A	B	B	B	B	B	A	B	A	X	A	B	A	A	B	B	B	A	B	A	A	A	B	A	B	B	A	A	A	B	A	A	B	A	B
2D	AX-109546505	A	A	B	B	B	B	A	X	A	A	A	B	A	A	B	B	B	B	B	A	B	A	A	A	B	A	A	B	B	B	A	B	A	A	A	B	A	B	B	A	A	A	B	A	A	B	A	B
2D	AX-111151907	A	B	B	B	B	B	A	X	A	A	A	B	A	A	B	B	B	B	B	A	A	A	A	A	B	A	A	B	B	B	A	B	A	A	B	B	A	B	B	A	A	A	B	B	A	B	A	A
2D	AX-110544009	A	B	B	B	B	B	A	X	A	A	A	B	A	A	B	B	B	B	B	A	A	A	A	A	B	A	A	B	B	B	A	B	A	A	B	B	A	B	B	A	A	A	B	B	A	B	A	A
2D	AX-110244413	A	B	B	B	B	B	A	X	A	A	A	B	A	A	B	B	B	A	B	B	A	A	A	A	B	A	A	B	X	B	A	B	A	A	B	B	A	B	B	A	A	B	B	A	A	B	A	A
2D	AX-110958528	A	B	B	B	B	B	A	X	A	A	A	B	A	A	B	B	B	A	B	A	A	A	A	A	B	A	A	B	X	B	A	B	A	A	B	B	A	B	B	A	A	B	B	A	A	B	A	A
2D	AX-111169393	A	B	B	B	B	B	A	X	A	B	A	B	A	A	B	B	B	A	B	A	A	A	A	A	B	B	A	B	X	B	A	A	A	A	B	B	A	B	B	A	A	B	B	A	A	B	A	A
2D	AX-110190135	A	B	B	B	B	B	A	X	A	B	A	B	A	A	B	B	B	A	B	A	A	A	A	A	B	B	A	B	X	B	A	A	A	A	B	B	A	B	B	A	A	B	B	A	A	B	A	A
2D	AX-111097388	A	B	B	B	B	B	A	X	A	B	A	B	A	A	B	B	B	A	B	B	A	A	A	A	B	B	A	B	X	B	A	A	A	A	B	B	A	B	B	A	A	B	B	A	A	B	A	A
2D	AX-109795669	A	B	B	B	B	B	A	X	A	B	A	B	A	A	B	B	B	A	B	B	A	A	A	A	B	B	A	B	X	B	A	A	A	A	B	B	A	B	B	A	A	B	B	A	A	B	A	A
2D	AX-110872666	A	B	B	B	B	B	A	X	A	B	A	B	A	A	B	B	B	A	B	B	A	A	A	A	B	B	A	B	X	B	A	A	A	A	B	B	A	B	B	A	A	B	B	A	A	B	A	A
2D	AX-109359261	A	B	B	B	B	B	A	X	A	B	A	B	A	A	B	B	B	A	B	B	A	A	A	A	B	B	A	B	X	B	A	A	A	A	B	B	A	B	B	A	A	B	B	A	A	B	A	A
2D	AX-109970191	A	B	B	B	B	B	A	X	A	B	A	B	A	A	B	B	B	A	B	B	A	A	A	A	B	B	A	B	X	B	A	A	A	A	B	B	A	B	B	A	A	B	B	A	A	B	A	A
2D	AX-111924290	A	B	B	B	B	B	A	X	A	B	A	B	A	B	B	B	B	A	B	B	A	A	A	A	B	B	A	B	X	B	A	B	A	A	A	B	A	B	B	A	A	B	B	A	A	B	A	A
2D	AX-109925088	A	B	B	B	B	B	A	X	A	B	A	B	A	B	B	B	B	A	B	B	A	A	A	A	B	B	A	B	X	B	A	B	A	B	A	B	A	B	B	A	A	B	B	A	A	B	A	A
2D	AX-110007378	A	B	B	B	B	B	A	A	A	B	A	B	A	B	B	B	B	A	B	B	A	A	A	A	B	B	A	B	X	B	A	B	A	B	A	B	A	B	B	A	A	B	B	A	A	B	A	A
2D	AX-109106856	A	B	B	B	B	B	A	X	A	B	A	B	A	B	B	B	B	A	B	B	A	A	A	A	B	B	A	B	X	B	A	B	A	B	A	B	A	B	B	A	A	B	B	A	X	B	A	A
2D	AX-109075737	A	B	B	B	B	B	A	X	A	B	A	B	A	B	B	B	B	A	B	B	A	A	A	A	B	B	A	B	X	B	A	B	A	B	A	B	A	B	B	A	A	B	B	A	A	B	A	A
2D	AX-109080970	A	B	B	B	B	B	A	X	A	B	A	B	A	B	B	B	B	A	B	B	A	A	A	A	B	B	A	B	X	B	A	B	A	B	A	B	A	B	B	A	A	B	B	A	A	B	A	A
2D	AX-110887735	A	B	B	B	B	B	A	A	A	B	A	B	A	B	B	B	B	A	B	B	A	A	A	A	B	B	A	B	X	B	A	B	A	B	A	B	A	B	B	A	A	B	B	A	A	B	A	A
2D	AX-110426295	A	B	B	B	B	B	A	X	A	B	A	B	A	B	B	B	B	A	B	B	A	A	A	A	B	B	A	B	X	B	A	B	A	B	A	B	A	B	B	A	A	B	B	A	A	B	A	A
2D	AX-109611169	A	B	B	B	B	B	A	X	A	B	A	B	A	B	B	B	B	A	B	B	A	A	A	A	B	B	A	B	X	B	A	B	A	B	A	B	A	B	B	A	A	B	B	A	A	B	A	A
2D	AX-108749673	A	B	B	B	B	B	A	X	A	B	A	B	A	B	B	B	B	A	B	B	A	A	A	A	B	B	A	B	X	B	A	B	A	B	A	B	A	B	B	A	A	B	B	A	A	B	A	A
2D	AX-109792377	A	B	B	B	B	B	A	X	A	B	A	B	A	B	B	B	B	A	B	B	A	A	A	A	B	B	A	B	X	B	A	B	A	B	A	B	A	B	B	A	A	B	B	A	A	B	A	A
2D	AX-111970711	A	B	B	B	B	B	A	X	A	B	A	B	A	B	B	B	B	A	B	B	A	X	A	A	B	B	A	B	X	B	A	B	A	B	A	B	A	B	B	A	A	B	B	A	A	B	A	A
2D	AX-109434675	A	B	B	B	B	B	A	X	A	B	A	B	A	B	B	B	B	A	B	B	A	A	A	A	B	B	A	B	X	B	A	B	A	B	A	B	A	B	B	A	A	B	B	A	A	B	A	A
2D	AX-111988840	A	B	B	B	B	B	A	X	A	B	A	B	A	B	B	B	B	A	B	B	A	A	A	A	B	B	A	B	X	B	A	B	A	B	A	B	A	B	B	A	A	B	B	A	A	B	A	A
2D	AX-111492593	A	B	B	B	B	B	A	X	A	B	A	B	A	B	B	B	B	A	B	B	A	A	A	A	B	B	A	B	X	B	A	B	A	B	A	B	A	B	B	A	X	B	B	A	A	B	A	A
2D	AX-110360420	A	B	B	B	B	B	A	X	A	B	A	B	A	B	B	B	B	A	B	B	A	A	A	A	B	B	A	B	X	B	A	B	A	B	A	B	A	B	B	A	A	B	B	A	A	B	A	A
2D	AX-111678972	A	B	B	B	B	B	A	A	A	B	A	B	A	B	B	B	B	A	B	B	A	A	A	A	B	B	A	B	A	B	A	B	A	B	A	B	A	B	B	A	A	B	B	A	A	X	A	A
2D	AX-111010133	A	B	B	B	B	B	A	X	A	B	A	B	A	B	B	B	B	A	B	B	A	A	A	A	B	B	A	B	X	B	A	B	A	B	A	B	A	B	B	A	A	B	B	A	A	B	A	A
2D	AX-111810220	A	B	B	B	B	B	A	A	A	B	A	B	A	B	B	B	B	A	B	B	A	A	A	A	B	B	A	B	X	B	A	B	A	B	A	B	A	B	B	A	A	B	B	A	A	B	A	A
2D	AX-110236383	A	B	B	B	B	B	A	X	A	B	A	B	A	B	B	B	B	A	B	B	A	A	A	A	B	B	A	B	X	B	A	B	A	B	A	B	A	B	B	A	A	B	B	A	A	B	A	A
2D	AX-86184903	A	B	B	B	B	B	A	X	A	B	A	B	A	X	B	B	B	A	B	B	A	A	A	A	B	B	A	B	X	B	A	B	A	B	A	B	A	B	B	A	A	B	B	A	A	B	A	A
2D	AX-108929084	A	B	B	B	B	B	A	X	A	B	A	B	A	X	B	B	B	A	B	B	A	A	A	A	B	B	A	B	X	B	A	B	A	B	A	B	A	B	B	A	A	B	B	A	A	B	A	A
2D	AX-111440986	A	B	B	B	B	B	A	X	A	B	A	B	A	X	B	B	B	A	B	B	A	A	A	A	B	B	A	B	X	B	A	B	A	B	A	B	A	B	B	A	A	B	B	A	A	B	A	A
2D	AX-89375500	A	B	B	B	B	B	A	X	A	B	A	B	A	X	B	B	B	A	B	B	A	A	A	A	B	B	A	B	X	B	A	B	A	B	A	B	A	B	B	A	A	B	B	A	A	B	A	A
2D	AX-110032854	A	B	B	B	B	B	A	X	A	B	A	B	A	X	B	B	B	A	B	B	A	A	A	A	B	B	A	B	X	B	A	B	A	B	A	B	A	B	B	A	A	B	B	A	A	B	A	A
2D	AX-110405805	A	B	B	B	B	X	A	X	A	B	A	B	A	X	B	B	B	A	B	B	A	A	A	A	B	B	A	B	X	B	A	B	A	B	A	B	A	B	B	A	A	B	B	A	A	B	A	A
2D	AX-111662504	A	B	B	B	B	B	A	X	A	B	A	B	A	X	B	B	B	A	B	B	A	A	A	A	B	B	A	B	X	B	A	B	A	B	A	B	A	B	B	A	A	B	B	A	A	B	A	A
2D	AX-111312852	A	B	B	B	B	B	A	X	A	B	A	B	A	X	B	B	B	A	B	B	A	A	A	A	B	B	A	B	X	B	A	B	A	B	A	B	A	B	B	A	A	B	B	A	A	B	A	A
2D	AX-108859528	A	B	B	B	B	B	A	X	A	B	A	B	A	X	B	B	B	A	B	B	A	A	A	A	B	B	A	B	X	B	A	B	A	B	A	B	A	B	B	A	A	B	B	A	A	B	A	A
2D	AX-108953769	A	B	B	B	B	B	A	X	X	B	A	B	A	X	B	B	B	A	B	B	A	A	A	A	B	B	A	B	X	B	A	B	A	B	A	B	A	B	B	A	X	B	B	A	A	B	A	A
2D	AX-110868690	A	B	B	B	B	B	A	A	A	B	A	B	A	X	B	B	B	A	B	B	A	A	A	A	B	B	A	B	X	B	A	B	A	B	A	B	A	B	B	A	A	B	B	A	A	B	A	A
2D	AX-109833852	A	B	B	B	B	B	A	X	A	B	A	B	A	X	B	B	B	A	B	B	A	A	A	A	B	B	A	B	X	B	A	B	A	B	A	B	A	B	B	A	A	B	B	A	A	B	A	A
2D	AX-110231229	A	B	B	B	B	B	A	X	A	B	A	B	A	X	B	B	B	A	B	B	A	A	A	A	B	B	A	B	X	B	A	B	A	B	A	B	A	B	B	A	A	B	B	A	A	B	A	A
2D	AX-111437866	A	B	B	B	B	B	A	X	A	B	A	B	A	B	B	B	B	A	B	B	A	A	A	A	B	B	A	B	X	B	A	B	A	B	A	B	A	B	B	A	A	B	B	A	A	B	A	A
2D	AX-110678877	A	B	B	B	B	B	A	X	A	B	A	B	A	B	B	B	B	A	B	B	A	A	A	A	B	B	A	B	X	B	A	B	A	B	A	B	A	B	B	A	A	B	B	A	A	B	A	A
2D	AX-111916695	A	B	B	B	B	B	A	X	A	B	A	B	A	B	B	B	B	A	B	B	A	A	A	A	B	B	A	B	X	B	A	B	A	B	A	B	A	B	B	A	A	B	B	A	A	B	A	A
2D	AX-111443697	A	B	B	B	B	B	A	X	A	B	A	B	A	B	B	B	B	A	B	B	A	A	A	A	B	B	A	B	X	B	A	B	A	B	A	B	A	B	B	A	A	B	B	A	A	B	A	A
2D	AX-109360320	A	B	B	B	B	B	A	X	A	B	A	B	A	B	B	B	B	A	B	B	A	A	A	A	B	B	A	B	X	B	A	B	A	B	A	B	A	B	B	A	A	B	B	A	A	B	A	A
2D	AX-109684297	A	B	B	B	B	B	A	X	A	B	A	B	A	B	B	B	B	A	B	B	A	A	A	A	B	B	A	B	X	B	A	B	A	B	A	B	A	B	B	A	A	B	B	A	A	B	A	A
2D	AX-110587475	A	B	B	B	B	B	A	X	A	B	A	B	A	B	B	B	B	A	B	B	A	A	A	A	B	B	A	B	X	B	A	B	A	B	A	B	A	B	B	A	A	B	B	A	A	B	A	A
2D	AX-111097743	A	B	B	B	B	B	A	X	A	B	A	B	A	B	B	B	B	A	B	B	A	A	A	A	B	B	A	B	X	B	A	B	A	B	A	B	A	B	B	A	A	B	B	A	A	B	A	A
2D	AX-109208408	A	B	B	B	B	B	A	X	A	B	A	B	A	B	B	B	B	A	B	B	A	A	A	A	B	B	A	B	X	B	A	B	A	B	A	B	A	B	B	A	A	B	B	A	A	B	A	A
2D	AX-110049677	A	B	B	B	B	B	A	X	A	B	A	B	A	B	B	B	B	A	B	B	A	A	A	A	B	B	A	B	X	B	A	B	A	B	A	B	A	B	B	A	A	B	B	A	A	B	A	A
2D	AX-110758731	A	B	B	B	B	B	A	X	A	B	A	B	A	B	B	B	B	A	B	B	A	A	A	A	B	B	A	B	X	B	A	B	A	B	A	B	A	B	B	A	A	B	B	A	A	B	A	A
2D	AX-110746935	A	B	B	B	B	B	A	X	A	B	A	B	A	B	B	B	B	A	B	B	A	A	A	A	B	B	A	B	X	B	A	B	A	B	A	B	A	B	B	A	A	B	B	A	A	B	A	A
2D	AX-109081621	A	B	B	B	B	B	A	X	A	B	A	B	A	B	B	B	B	A	B	B	A	A	A	A	B	B	A	B	X	B	A	B	A	B	A	B	A	B	B	A	A	B	B	A	A	B	A	A
2D	AX-110003319	A	B	B	B	B	B	A	X	A	B	A	B	A	B	B	B	B	A	B	B	A	A	A	A	B	B	A	B	X	B	A	B	A	B	A	B	A	B	B	A	A	B	B	A	A	B	A	A
2D	AX-109437900	A	B	B	B	B	B	A	X	A	B	A	B	A	B	B	B	B	A	B	B	A	A	A	A	B	B	A	B	X	B	A	B	A	B	A	B	A	B	B	A	A	B	B	A	A	B	A	A
2D	AX-108854624	A	B	B	B	B	B	A	X	A	B	X	B	A	B	B	B	B	A	B	B	A	A	A	A	B	B	A	B	X	B	A	B	A	B	A	B	A	B	B	A	A	B	B	A	A	B	A	A
2D	AX-110434251	A	B	B	B	B	B	A	X	A	B	A	B	A	B	B	B	B	A	B	B	A	A	X	A	B	B	A	B	X	B	A	B	A	B	A	B	A	B	B	A	A	B	B	A	A	B	A	A
2D	AX-109722609	A	B	B	B	B	B	A	X	A	B	A	B	A	B	B	B	B	A	B	B	A	A	A	A	B	B	A	B	X	B	A	B	A	B	A	B	A	B	B	A	A	B	B	A	A	B	A	A
2D	AX-110585234	A	B	B	B	B	B	A	X	A	B	A	B	A	B	B	B	B	A	B	B	A	A	A	A	B	B	A	B	X	B	A	B	A	B	A	B	A	B	B	A	A	B	B	A	A	B	A	A
2D	AX-111079418	A	B	B	B	B	B	A	X	A	B	A	B	A	B	B	B	B	A	B	B	A	A	A	A	B	B	A	B	X	B	A	B	A	B	A	B	A	B	B	A	A	B	B	A	A	B	A	A
2D	AX-111638682	A	B	B	B	B	B	A	X	A	B	A	B	A	X	B	B	B	A	B	B	A	A	A	A	B	B	A	B	A	B	A	B	A	B	A	B	A	B	B	A	A	B	B	A	A	B	A	A
2D	AX-89567255	A	B	B	B	B	B	A	X	A	B	A	B	A	X	B	B	B	A	B	B	A	A	A	A	B	B	A	B	A	B	A	B	A	B	A	B	A	B	B	A	A	B	B	A	A	B	A	A
2D	AX-109817248	A	B	B	B	B	B	A	X	A	B	A	B	A	X	B	B	B	A	B	B	A	A	A	A	B	B	A	B	A	B	A	B	A	B	A	B	A	B	B	A	A	B	B	A	A	B	A	A
2D	AX-111418357	A	B	B	B	B	B	A	X	A	B	A	B	A	X	B	B	B	A	B	B	A	A	A	A	B	B	A	B	A	B	A	B	A	B	A	B	A	B	B	A	A	B	B	A	A	B	A	A
2D	AX-110407943	A	B	B	B	B	B	A	X	A	B	A	B	A	X	B	B	B	A	B	B	A	A	A	A	B	B	A	B	A	B	A	B	A	B	A	B	A	B	B	A	A	B	B	A	A	B	A	A
2D	AX-109541787	A	B	B	B	B	B	A	X	A	B	A	B	A	X	B	B	B	A	B	B	A	A	A	A	B	B	A	B	A	B	A	B	A	B	A	B	A	B	B	A	A	B	B	A	A	B	A	A
2D	AX-111418408	A	B	B	B	B	B	A	X	A	B	A	B	A	X	B	B	B	A	B	B	A	A	A	A	B	B	A	B	A	B	A	B	A	B	A	B	A	B	B	A	A	B	B	A	A	B	A	A
2D	AX-108868236	A	B	B	B	B	B	A	X	A	B	A	B	A	X	B	B	B	A	B	B	A	A	A	A	B	B	A	B	A	B	A	B	A	B	A	B	A	B	B	A	A	B	B	A	A	B	A	A
2D	AX-111298592	A	B	B	B	B	B	A	X	A	B	A	B	A	X	B	B	B	A	B	B	A	A	A	A	B	B	A	B	A	B	A	B	A	B	A	B	A	B	B	A	A	B	B	A	A	B	A	A
2D	AX-111976176	A	B	B	B	B	B	A	X	A	B	A	B	A	X	B	B	B	A	B	B	A	A	A	A	B	B	A	B	A	B	A	B	A	B	A	B	A	B	B	A	A	B	B	A	A	B	A	A
2D	AX-110288603	A	B	B	B	B	B	A	X	A	B	A	B	A	X	B	B	B	A	B	B	A	A	A	A	B	B	A	B	A	B	A	B	A	B	A	B	A	B	B	A	A	B	B	A	A	B	A	A
2D	AX-109417243	A	B	B	B	B	B	A	X	A	B	A	B	A	X	B	B	B	A	B	B	A	A	A	A	B	B	A	B	A	B	A	B	A	B	A	B	A	B	B	A	A	B	B	A	A	B	A	A
2D	AX-110443165	A	B	B	B	B	B	A	X	A	B	A	B	A	X	B	B	B	A	B	B	A	A	A	A	B	B	A	B	A	B	A	B	A	B	A	B	A	B	B	A	A	B	B	A	A	B	A	A
2D	AX-110675161	A	B	B	B	B	B	A	X	A	B	A	B	A	X	B	B	B	A	B	B	A	A	A	A	B	B	A	B	A	B	A	B	A	B	A	B	A	B	B	A	A	B	B	A	A	B	A	A
2D	AX-111120304	A	B	B	B	B	B	A	X	A	B	A	B	A	X	B	B	B	A	B	B	A	A	A	A	B	B	A	B	A	B	A	B	A	B	A	B	A	B	B	A	A	B	B	A	A	B	A	A
2D	AX-110773416	A	B	B	B	B	B	A	X	A	B	A	B	A	X	B	B	B	A	B	B	A	A	A	A	B	B	A	B	A	B	A	B	A	B	A	B	A	B	B	A	A	B	B	A	A	B	A	A
2D	AX-111039921	A	B	B	B	B	B	A	X	A	B	A	B	A	X	B	B	B	A	B	B	A	A	A	A	B	B	A	B	A	B	A	B	A	B	A	B	A	B	B	A	A	B	B	A	A	B	A	A
2D	AX-111151139	A	B	B	B	B	B	A	X	A	B	A	B	A	X	B	B	B	A	B	B	A	A	A	A	B	B	A	B	A	A	A	B	A	B	A	B	A	B	B	A	A	B	B	A	A	B	A	A
2D	AX-89690184	A	B	B	B	B	B	A	X	A	B	A	B	A	A	B	B	B	A	B	B	A	A	B	A	B	A	A	B	A	A	A	B	A	B	A	B	A	B	B	A	A	B	B	A	A	B	A	A
2D	AX-111138700	A	B	B	B	B	B	A	X	A	B	A	B	A	A	B	B	B	A	B	B	A	A	B	A	B	A	A	B	A	A	A	B	A	B	A	B	A	B	B	A	A	B	B	A	A	B	A	A
2D	AX-109580345	A	B	B	B	B	B	A	X	A	B	A	B	A	A	B	B	B	A	B	B	A	A	B	A	B	A	A	B	A	A	A	B	A	B	A	B	A	B	B	A	A	B	B	A	A	B	A	A
2D	AX-111155965	A	B	B	B	B	B	A	X	A	B	A	B	A	A	B	B	B	A	B	B	A	A	B	A	B	A	A	B	A	A	A	B	A	B	A	B	A	B	B	A	A	B	B	A	A	B	A	A
2D	AX-108732016	A	B	B	B	B	B	A	X	A	B	A	B	A	A	B	B	B	A	B	B	A	A	B	A	B	A	A	B	A	A	A	A	A	B	A	B	A	B	B	A	A	B	B	A	A	B	A	A
2D	AX-110682929	A	B	B	B	B	B	A	X	A	B	A	B	A	A	B	B	B	A	B	B	A	A	B	A	B	A	A	B	A	A	A	A	A	B	A	B	A	B	B	A	A	B	B	A	A	B	A	A
2D	AX-110868681	A	B	B	B	B	B	A	X	A	B	A	B	A	B	B	B	B	A	B	B	A	A	B	A	B	A	A	B	A	A	A	A	A	B	A	B	A	B	B	A	A	B	B	A	A	B	A	A
2D	AX-110676927	A	B	B	B	B	B	A	X	A	B	A	B	A	B	B	B	B	A	B	B	A	A	B	A	B	A	A	B	A	A	A	A	A	B	A	B	A	B	B	A	A	B	B	A	A	B	A	A
2D	AX-109187701	A	B	B	B	B	B	A	X	A	B	A	B	A	B	B	B	B	A	B	B	A	A	B	A	B	A	A	B	A	A	A	A	A	B	A	B	A	B	B	A	A	B	B	A	A	B	A	A
2D	AX-109975392	A	A	B	B	A	B	A	A	A	B	A	B	A	B	A	A	B	A	A	B	A	A	B	A	A	A	A	B	X	A	A	A	B	A	A	B	A	B	B	A	A	B	B	A	A	B	A	A
2D	AX-110514662	A	X	B	B	A	B	A	A	A	B	A	B	A	B	A	A	B	A	B	B	A	X	B	A	A	A	A	B	X	A	B	A	B	A	A	B	B	B	B	A	A	B	B	A	A	B	A	A
2D	AX-111085838	A	X	B	B	A	B	A	A	A	B	A	B	A	B	A	A	B	A	B	B	A	A	B	A	A	A	A	B	X	A	B	A	B	A	A	B	B	B	B	X	A	B	B	A	A	B	A	A
2D	AX-110577922	A	X	B	B	A	B	A	A	A	B	A	B	A	B	A	A	B	A	B	B	A	A	B	A	A	A	A	B	X	A	B	A	B	A	A	B	B	B	B	A	A	B	B	A	A	B	A	A
2D	AX-111348648	A	X	B	B	A	B	A	A	A	B	A	B	A	B	A	X	B	A	B	B	A	A	B	A	A	A	A	B	X	A	B	A	B	A	A	B	A	B	B	A	A	B	B	A	A	B	A	A
2D	AX-109981832	A	B	B	B	A	B	X	A	A	B	A	B	A	A	A	A	B	A	B	B	A	A	A	A	A	A	A	B	X	A	B	A	B	A	A	B	A	B	B	A	A	B	B	A	A	B	A	A
2D	AX-109926918	A	B	B	B	A	B	A	A	A	B	A	B	A	A	A	A	B	A	B	B	A	A	A	A	A	A	A	B	X	A	B	A	B	A	A	B	A	B	B	A	A	B	A	A	B	B	A	A
2D	AX-89496787	A	B	B	B	A	B	A	A	A	B	A	B	A	A	A	A	B	A	B	B	A	A	A	A	A	A	A	B	X	A	B	A	B	A	A	B	A	B	B	A	A	B	A	A	B	B	A	A
2D	AX-111011450	A	B	B	B	A	B	A	A	A	B	A	B	A	A	A	A	B	A	B	B	A	A	A	A	A	A	A	B	X	A	B	A	B	A	A	B	A	B	B	A	A	B	A	A	B	B	A	A
2D	AX-108796917	A	B	B	B	A	B	A	A	A	B	A	B	A	A	A	A	B	A	B	B	A	A	A	A	A	A	A	B	X	A	B	A	B	A	A	B	A	B	B	A	A	B	A	A	B	B	A	A
2D	AX-110840332	A	B	B	B	A	B	A	A	A	B	A	B	A	A	A	A	B	A	B	B	A	A	A	A	A	A	A	B	X	A	B	A	B	A	A	B	A	B	B	A	A	B	A	A	B	B	A	A
2D	AX-108826933	A	B	B	B	A	B	A	A	A	B	A	B	A	A	A	A	B	A	B	B	A	A	A	A	A	A	A	B	X	A	B	A	B	A	A	B	A	B	B	A	A	B	A	A	B	B	A	A
2D	AX-110513479	A	B	B	B	A	B	A	A	A	B	A	B	A	A	A	A	B	A	B	B	A	A	A	A	A	A	A	B	X	A	B	A	B	A	A	B	A	B	B	A	A	B	A	A	B	B	A	A
2D	AX-110519154	A	B	B	B	A	B	A	A	A	B	A	B	A	A	A	A	B	A	B	B	A	A	A	A	A	A	A	B	X	A	B	A	B	A	A	B	A	B	B	A	A	B	A	A	B	B	A	A
2D	AX-109846478	A	B	B	B	A	B	A	A	A	B	A	B	A	A	A	A	B	A	B	B	A	A	A	A	A	A	A	B	X	A	B	A	B	A	A	B	A	B	B	A	A	B	A	A	B	B	A	A
2D	AX-110410377	A	X	B	B	A	B	A	X	B	B	A	B	A	B	A	A	B	A	B	B	A	A	A	A	A	A	A	B	X	A	B	A	B	A	A	X	A	B	B	A	A	B	A	A	B	B	A	A
2D	AX-111516380	A	X	B	B	A	B	A	X	B	B	A	B	A	B	A	A	B	A	B	B	A	A	A	A	A	A	A	B	X	A	B	A	B	A	A	B	A	B	B	A	A	B	A	A	B	B	A	A
2D	AX-109875224	A	X	B	B	A	B	A	A	B	B	A	A	A	B	A	A	B	A	B	B	A	A	A	A	B	A	A	B	X	A	B	A	B	A	A	B	A	B	B	A	A	B	A	A	B	B	A	A
2D	AX-111057518	A	X	B	B	A	B	A	A	B	B	A	A	A	B	A	A	B	A	B	B	A	A	A	A	B	A	A	B	X	A	B	A	B	A	A	B	A	B	B	A	A	B	A	A	B	B	A	A
2D	AX-109970131	A	X	B	B	A	B	A	A	B	B	A	A	A	B	A	A	B	A	B	B	A	A	A	A	B	A	A	B	X	A	B	A	B	A	A	B	A	B	B	A	A	B	A	A	B	B	A	A
2D	AX-110007515	A	X	B	B	A	B	A	A	B	B	A	A	A	B	A	A	B	A	B	B	A	A	A	A	B	A	A	B	X	A	B	A	B	A	A	B	A	B	B	A	A	B	A	A	B	B	A	A
2D	AX-111491026	A	X	B	B	A	B	A	A	B	B	A	A	A	B	A	A	B	A	B	B	A	A	A	A	B	A	A	B	X	A	B	A	B	A	A	B	A	B	B	A	A	B	A	A	B	B	A	A
2D	AX-109459272	A	B	B	B	A	B	A	A	B	B	A	A	A	B	A	A	B	A	B	B	A	A	A	A	B	A	A	B	X	A	B	A	B	A	A	B	A	B	B	B	A	B	A	A	B	B	A	A
2D	AX-89629279	A	B	X	B	A	B	A	A	B	B	A	A	A	B	A	A	B	A	B	B	A	A	A	A	B	A	A	B	X	A	B	A	B	A	A	B	A	B	B	B	A	B	A	A	A	B	A	A
2D	AX-109299975	A	B	B	B	A	B	A	A	B	B	B	A	A	B	A	A	B	A	B	B	A	A	A	A	B	B	A	B	X	A	B	A	B	A	A	B	A	B	B	B	A	B	A	A	A	B	A	A
2D	AX-111538812	A	B	B	B	A	B	A	A	B	B	B	A	A	B	A	A	B	A	B	B	A	A	A	A	B	B	A	B	X	A	B	A	B	A	A	B	A	B	B	A	A	B	A	A	A	B	A	A
2D	AX-109421761	A	B	B	B	A	B	A	A	B	B	B	A	A	B	A	A	B	A	B	B	A	A	A	A	B	B	A	B	A	A	B	A	B	A	A	B	A	B	B	A	A	B	A	A	A	B	A	A
2D	AX-109945455	A	B	B	B	A	B	A	A	B	B	B	A	A	B	A	A	B	A	B	B	A	A	A	A	B	B	A	B	A	A	B	A	B	A	A	B	A	B	B	A	A	B	A	A	A	B	A	A
2D	AX-111497459	A	B	B	B	A	B	A	A	B	B	B	A	A	B	A	A	B	A	B	B	A	A	A	A	B	B	A	B	A	A	B	A	B	A	A	B	B	B	B	A	A	B	A	A	A	B	A	A
2D	AX-110535834	B	B	B	B	A	B	A	A	A	B	B	A	A	B	A	A	B	A	B	A	A	A	B	B	B	B	A	A	X	A	B	A	B	A	A	B	B	B	B	A	X	B	A	B	A	B	A	A
2D	AX-110078020	B	B	B	B	A	B	A	A	A	B	B	A	A	B	B	B	B	B	A	A	A	A	B	X	B	B	A	A	X	A	B	B	B	A	A	B	B	B	A	A	A	B	A	B	A	B	A	A
2D	AX-109546756	B	B	B	B	A	A	A	A	A	B	B	A	A	B	B	B	B	B	A	B	A	A	B	X	B	B	X	A	X	A	B	B	B	A	A	B	B	B	A	B	A	B	A	B	A	B	A	A
2D	AX-111452151	B	B	B	B	A	B	A	X	A	B	A	A	B	B	B	B	B	B	B	B	A	A	B	B	B	B	B	A	X	A	B	B	B	A	A	B	A	A	A	X	A	B	A	B	A	B	A	A
2D	AX-111593778	B	B	B	A	A	B	A	X	A	B	A	A	B	B	B	B	B	B	B	B	A	A	B	B	B	B	B	A	X	A	B	B	B	A	A	B	A	A	A	A	A	B	A	B	B	B	B	A
2D	AX-110935958	B	B	B	A	A	B	A	B	A	B	A	A	B	B	B	B	B	B	B	B	A	A	A	B	B	B	B	A	X	A	B	B	B	A	A	B	A	A	A	A	A	B	A	B	B	B	B	A
3A	AX-94522426	A	B	A	A	B	A	B	B	A	B	B	A	B	B	B	B	B	A	A	A	A	A	B	A	A	A	B	A	A	B	A	B	A	A	A	B	B	A	B	A	A	B	A	B	A	B	A	B
3A	AX-86179914	A	B	A	A	B	A	B	B	A	B	B	A	B	B	B	B	B	A	A	A	A	A	B	A	A	A	B	A	A	B	A	B	A	A	A	B	B	A	B	A	A	B	A	B	A	B	A	B
3A	AX-109877370	A	B	A	A	B	A	B	B	A	B	B	A	B	B	B	B	B	A	A	A	A	A	B	A	A	A	B	A	A	B	A	B	A	A	A	B	B	A	B	A	A	B	A	B	A	B	A	B
3A	AX-110636649	A	B	A	A	B	A	B	B	A	B	B	A	B	B	B	B	B	A	A	A	A	A	B	A	A	A	B	A	A	B	A	B	A	A	A	B	B	A	B	A	A	B	A	B	A	B	A	B
3A	AX-111802923	A	B	A	A	B	A	B	B	A	B	B	A	B	B	B	B	B	A	A	A	A	A	B	A	A	A	B	A	A	B	A	B	A	A	A	B	B	A	B	A	A	B	A	B	A	B	A	B
3A	AX-108781282	A	B	A	A	B	A	B	B	A	B	B	A	B	B	B	B	B	A	A	A	A	A	B	A	A	A	B	A	A	B	A	B	A	A	A	B	B	A	B	A	A	B	X	B	A	B	A	B
3A	AX-111138337	A	B	A	B	B	A	B	B	A	B	A	A	B	B	B	B	B	B	A	A	A	A	B	A	A	A	A	A	A	B	A	B	A	X	A	A	B	B	B	A	A	B	X	B	A	B	A	B
3A	AX-109448260	B	B	A	B	A	A	B	B	A	A	A	A	B	B	B	B	B	B	A	A	A	A	B	A	A	A	A	A	A	B	A	B	A	A	A	A	B	B	B	A	A	B	B	B	A	B	A	B
3A	AX-110913950	B	B	A	B	A	A	B	B	A	A	A	B	B	B	B	B	B	B	A	A	A	A	B	A	B	A	A	A	A	B	A	B	A	A	A	A	B	B	B	A	A	B	X	B	X	B	A	B
3A	AX-111504796	B	B	A	B	A	A	B	B	A	A	A	B	B	B	B	B	B	B	A	A	A	A	B	A	B	A	A	A	A	B	A	B	A	A	A	A	B	A	B	A	B	B	B	B	A	B	A	B
3A	AX-110390615	B	B	A	B	A	A	B	B	A	A	A	B	B	B	B	B	B	B	A	A	A	A	B	A	B	A	A	A	A	B	A	B	A	A	A	A	B	A	B	B	B	B	B	B	A	B	A	B
3A	AX-108803311	A	B	B	B	A	A	B	B	A	A	A	X	B	B	B	B	B	B	A	A	A	A	B	A	B	A	A	A	A	B	A	B	A	A	A	A	B	A	B	B	B	B	B	B	A	B	A	B
3A	AX-111543258	A	B	B	B	A	B	B	B	A	A	A	X	B	B	B	B	B	A	A	A	A	A	B	A	B	A	A	A	A	B	A	B	A	A	A	A	B	A	B	B	B	B	B	B	A	B	A	B
3A	AX-111067313	A	A	B	B	A	A	B	B	A	A	A	X	B	B	B	B	B	A	A	A	A	A	B	A	B	A	A	A	A	B	A	B	A	A	A	A	B	A	B	B	B	B	B	B	A	B	A	B
3A	AX-111680640	A	A	B	B	A	B	B	B	A	A	A	X	B	B	B	B	B	A	A	A	A	A	B	A	B	A	A	A	A	B	A	B	A	A	B	A	B	A	B	B	B	B	B	B	A	B	A	B
3A	AX-108986053	A	A	B	B	A	B	B	B	A	A	A	X	B	B	A	A	B	A	A	A	A	A	B	B	B	A	A	A	A	B	A	B	A	A	B	A	B	A	B	B	B	B	B	B	A	B	A	B
3A	AX-111611367	A	A	B	B	A	X	B	B	A	A	A	X	B	B	A	A	B	A	A	A	A	A	B	B	B	A	A	A	A	B	A	B	A	A	B	A	B	A	B	B	B	B	B	B	A	B	A	B
3A	AX-109530078	A	A	B	B	A	B	B	B	A	A	A	X	B	B	A	A	B	A	A	A	A	A	B	B	B	A	A	A	A	B	A	B	A	A	B	A	B	A	B	B	B	B	B	B	A	B	A	B
3A	AX-89689832	A	A	B	B	A	B	B	B	A	A	A	X	B	B	A	A	B	A	A	A	A	A	B	B	B	A	A	A	A	B	A	B	A	A	B	A	B	A	B	B	B	B	B	B	A	B	A	B
3A	AX-109823045	A	A	B	B	A	B	B	B	A	A	A	X	B	B	A	A	A	A	A	A	A	A	B	B	B	A	A	A	A	B	A	B	A	A	B	A	B	A	B	B	B	B	B	B	A	B	A	B
3A	AX-110407102	A	A	A	B	A	B	B	B	A	A	A	A	B	B	A	A	A	A	A	A	A	A	B	B	B	A	A	A	A	B	A	B	A	A	B	A	B	B	B	B	B	A	B	B	A	A	A	B
3A	AX-111142459	A	A	A	A	A	B	B	B	B	A	A	X	B	B	A	A	A	A	B	A	A	A	B	A	B	A	A	A	A	B	A	B	A	A	B	B	B	B	B	B	B	A	B	B	A	A	A	B
3A	AX-111088663	A	A	A	A	A	B	B	B	B	A	A	X	B	B	A	A	A	A	B	A	A	A	B	A	B	A	A	A	A	B	A	B	A	A	B	B	B	B	B	B	B	A	B	B	A	A	A	B
3A	AX-111712891	A	A	A	A	A	B	B	B	B	A	A	X	B	B	A	A	A	A	B	A	A	A	B	A	B	A	A	A	A	B	A	B	A	A	B	B	B	B	B	B	B	A	B	B	A	A	A	B
3A	AX-110049334	A	A	A	A	A	B	B	B	B	A	A	X	B	B	A	A	A	A	B	A	A	A	B	A	B	A	A	A	A	B	A	B	A	A	B	B	B	B	B	B	B	A	B	B	A	A	A	B
3A	AX-108793374	A	A	A	A	A	B	B	B	B	A	A	X	B	B	A	A	A	A	B	A	A	A	B	A	B	A	A	A	A	B	A	B	A	A	B	B	B	B	B	B	B	A	B	B	A	A	A	B
3A	AX-109553201	A	A	A	A	A	B	B	B	B	A	A	X	B	B	A	A	A	A	B	A	A	A	B	A	B	A	A	A	A	B	A	B	A	A	B	B	B	B	B	B	B	A	X	B	A	A	A	B
3A	AX-110449221	A	A	A	A	A	B	B	B	B	A	A	X	B	B	A	A	A	A	B	A	A	A	B	A	B	A	A	A	A	B	A	B	A	A	B	B	B	B	B	B	B	A	X	B	A	A	A	B
3A	AX-108900741	A	A	A	A	A	B	B	B	B	A	A	X	B	B	A	A	A	A	B	A	A	A	B	A	B	A	A	A	A	B	A	B	A	A	B	B	B	B	B	B	B	A	B	B	A	A	A	B
3A	AX-108731494	A	A	A	A	A	B	B	B	B	A	A	X	B	B	A	A	A	A	B	A	A	A	B	A	B	A	A	A	A	B	A	B	A	A	B	B	B	B	B	B	B	A	X	B	A	A	A	B
3A	AX-108736878	A	A	A	A	A	B	B	B	B	A	A	X	B	B	A	A	A	A	B	A	A	A	B	A	B	A	A	A	A	B	A	B	A	A	B	B	B	B	B	B	B	A	B	B	A	A	A	B
3A	AX-111524586	A	A	A	A	A	B	B	B	B	A	A	X	B	B	A	A	A	A	B	A	A	A	B	A	B	A	A	A	A	B	A	B	A	A	B	B	B	B	B	B	B	A	B	B	A	A	A	B
3A	AX-108922928	A	A	A	A	A	B	B	B	B	A	A	X	B	B	A	A	A	A	B	A	A	A	B	A	B	A	A	A	A	B	A	B	A	A	B	B	B	B	B	B	B	A	B	B	A	A	A	B
3A	AX-111450751	A	A	A	A	A	B	B	B	B	A	A	X	B	B	A	A	A	A	B	A	A	A	B	A	B	A	A	A	A	B	A	B	A	A	B	B	B	B	B	B	B	A	X	B	A	A	A	B
3A	AX-110401758	A	A	A	A	A	B	B	B	B	A	A	X	B	B	A	A	A	A	B	A	A	A	B	A	B	A	A	A	A	B	A	B	A	A	B	B	B	B	B	B	B	A	B	B	A	A	A	B
3A	AX-111591696	A	A	A	A	A	B	B	B	B	A	A	X	B	B	A	A	A	A	B	A	A	A	B	A	A	A	A	A	A	B	A	B	A	A	B	B	B	B	B	B	B	A	B	B	A	A	A	B
3A	AX-109552940	A	A	A	A	A	B	B	B	B	A	A	X	B	B	A	A	A	A	B	A	A	A	B	A	A	A	A	A	A	B	A	B	A	A	B	B	B	B	B	B	B	A	B	B	A	A	A	B
3A	AX-108829349	A	A	A	A	A	B	B	B	B	A	A	X	B	B	A	A	A	A	B	A	A	A	B	A	A	A	A	A	A	B	A	B	A	A	B	B	B	B	B	B	B	A	B	B	A	A	A	B
3A	AX-108783249	A	A	A	A	A	B	B	B	B	A	A	X	B	B	A	A	A	A	B	A	A	A	B	A	A	A	A	A	A	B	A	B	A	A	B	B	B	B	B	B	B	A	B	B	A	A	A	B
3A	AX-111051495	A	A	A	A	A	B	B	B	B	A	A	X	B	B	A	A	A	A	B	A	A	A	B	A	A	A	A	A	A	B	A	B	A	A	B	B	B	B	B	B	B	A	B	B	A	A	A	B
3A	AX-89497626	A	A	A	A	A	B	B	B	B	A	A	X	B	B	A	A	A	A	B	A	A	A	B	A	A	A	A	A	A	B	A	B	A	A	B	B	B	B	B	B	B	A	B	B	A	A	A	B
3A	AX-109839765	A	A	A	A	A	B	B	B	B	A	A	X	B	B	A	A	A	A	B	A	A	A	B	A	A	A	A	A	A	B	A	B	A	A	B	B	B	B	B	B	B	A	B	B	A	A	A	B
3A	AX-111612053	A	A	A	A	A	B	B	B	B	A	A	X	B	B	A	A	A	A	B	A	A	A	B	A	A	A	A	A	A	B	A	B	A	A	B	B	B	B	B	B	B	A	X	B	A	A	A	B
3A	AX-109901713	A	A	A	A	A	B	B	B	B	A	A	X	B	B	A	A	A	A	B	A	A	A	B	A	A	A	A	A	A	B	A	B	A	A	B	B	B	B	B	B	B	A	B	B	A	A	A	B
3A	AX-111590533	A	A	A	A	A	B	B	B	B	A	A	X	B	B	A	A	A	A	B	A	A	A	B	A	A	A	A	A	A	B	A	B	A	A	B	A	B	B	B	B	B	A	B	B	A	A	A	B
3A	AX-109817797	A	A	A	A	A	B	B	B	B	A	A	X	B	B	A	A	A	A	B	A	A	A	B	A	A	A	A	A	A	B	A	B	A	A	B	A	B	B	B	B	B	A	B	B	A	A	A	B
3A	AX-110003002	A	A	A	A	A	B	B	B	B	A	A	X	B	B	A	A	A	A	B	A	A	A	B	A	A	A	A	A	A	B	A	B	A	A	B	A	B	B	B	B	B	A	B	B	A	A	A	B
3A	AX-109849154	A	A	A	A	A	B	B	B	B	A	A	X	B	B	X	A	A	A	B	A	A	A	B	A	A	A	A	A	A	B	A	B	A	A	B	A	B	B	B	B	B	A	B	B	A	A	A	B
3A	AX-111644842	A	A	A	A	A	B	B	B	B	A	A	X	B	B	A	A	A	A	B	A	A	A	B	A	A	A	A	A	A	B	A	B	A	A	B	A	B	B	B	B	B	A	B	B	A	A	A	B
3A	AX-108907898	A	A	A	A	A	B	B	B	B	A	A	X	B	B	A	A	A	A	B	A	A	A	B	A	A	A	A	A	A	B	A	B	A	A	B	A	B	B	B	B	B	A	B	B	A	A	A	B
3A	AX-111490400	A	A	A	A	A	B	B	B	B	A	A	X	B	B	A	A	A	A	B	A	A	A	B	A	A	A	A	A	A	B	A	B	A	A	B	A	B	B	B	B	B	A	B	B	A	A	A	B
3A	AX-109901092	A	A	A	A	A	B	B	B	B	A	A	X	B	B	A	A	A	A	B	A	A	A	B	A	A	A	A	A	A	B	A	B	A	A	B	A	B	B	B	B	B	A	B	B	A	A	A	B
3A	AX-110667231	A	A	A	A	A	B	B	B	B	A	A	X	B	B	A	A	A	A	B	A	A	A	B	A	A	A	A	A	A	B	A	A	A	A	B	A	B	B	B	B	B	A	X	B	A	A	A	B
3A	AX-89681107	A	A	A	A	A	B	B	B	B	A	A	X	B	B	A	A	A	A	B	A	A	A	B	A	A	A	A	A	A	B	A	A	A	A	B	A	B	B	B	B	B	A	B	B	A	A	A	B
3A	AX-109296862	A	A	A	A	A	B	B	B	B	A	A	X	B	B	A	A	A	A	B	A	A	A	B	A	A	A	A	A	A	B	A	B	A	A	B	A	B	B	B	B	B	A	X	B	A	A	A	B
3A	AX-109905422	B	A	A	A	A	B	B	B	B	A	A	X	B	B	A	A	A	A	B	A	A	A	B	A	A	A	A	A	A	B	A	B	A	A	B	A	B	B	B	B	B	A	B	B	A	A	A	B
3A	AX-110441621	B	A	A	A	A	B	B	B	B	A	A	X	B	B	A	A	A	A	B	A	A	A	B	A	A	A	A	A	A	B	A	B	A	A	B	A	B	B	B	B	B	A	B	B	A	A	A	B
3A	AX-110611074	B	A	A	A	A	B	B	B	B	A	A	X	B	B	A	A	A	A	B	A	A	A	B	A	A	A	A	A	A	B	A	B	A	A	B	A	B	B	B	B	B	A	B	B	A	A	A	B
3A	AX-109879188	B	A	A	A	A	B	B	B	B	A	A	X	B	B	A	A	A	A	B	A	A	A	B	A	A	A	A	A	A	B	A	B	A	A	B	A	B	B	B	B	B	A	B	B	A	A	A	B
3A	AX-109817800	B	A	A	A	A	B	B	B	B	A	A	X	B	B	A	A	A	A	B	A	A	A	B	A	A	A	A	A	A	B	A	B	A	A	B	A	B	B	B	B	B	A	B	B	A	A	A	B
3A	AX-109936048	B	A	A	A	A	B	B	B	B	A	A	X	B	B	A	A	X	A	B	A	A	A	B	A	A	A	A	A	A	B	A	B	A	A	B	A	B	B	B	B	B	A	X	B	A	A	A	B
3A	AX-110489629	B	A	A	A	A	B	B	B	B	A	A	X	B	B	A	A	A	A	B	A	A	A	B	A	A	A	A	A	A	B	A	B	A	A	B	A	B	B	B	B	B	A	B	B	A	A	A	B
3A	AX-110735133	B	A	A	A	A	B	B	B	B	A	A	X	B	B	A	A	A	A	B	A	A	A	B	A	A	A	A	A	A	B	A	B	A	A	B	A	B	B	B	B	B	A	B	B	A	A	A	B
3A	AX-94541365	B	A	A	A	A	B	B	B	B	A	A	X	B	B	A	A	A	A	B	A	A	A	B	A	A	A	A	A	A	B	A	B	A	A	B	A	B	B	B	B	B	A	B	B	A	A	A	B
3A	AX-109976177	B	A	A	A	A	B	B	B	B	A	A	X	B	B	A	A	A	A	B	A	A	A	B	A	A	A	A	A	A	B	A	B	A	A	B	A	B	B	B	B	B	A	B	B	A	A	A	B
3A	AX-110041975	B	A	A	A	A	B	B	B	B	A	A	B	B	B	A	A	A	A	B	A	A	A	B	A	A	A	A	A	A	B	A	B	A	A	B	A	B	B	B	B	B	A	B	B	A	A	A	B
3A	AX-108895821	B	A	A	A	A	B	B	B	B	A	A	X	B	B	A	A	A	A	B	A	A	A	B	A	A	A	A	A	A	B	A	B	A	A	B	A	B	B	B	B	B	A	B	B	A	A	A	B
3A	AX-108840867	B	A	A	A	A	B	B	B	B	A	A	X	B	B	A	A	A	A	B	A	A	A	B	A	A	A	A	A	A	B	A	B	A	A	B	A	B	B	B	B	B	A	B	B	A	A	A	B
3A	AX-109878195	B	A	A	A	A	B	B	B	B	A	A	X	B	B	A	A	A	A	B	A	A	A	B	A	A	A	A	A	A	B	A	B	A	A	B	A	B	B	B	B	B	A	B	B	A	A	A	B
3A	AX-108952371	B	A	A	A	A	B	B	B	B	A	A	X	B	B	A	A	A	A	B	A	A	A	B	A	A	A	A	A	A	B	A	B	A	A	B	A	B	B	B	B	B	A	B	B	A	A	A	B
3A	AX-109936929	B	A	A	A	A	B	B	B	B	A	A	X	B	B	A	A	A	A	B	A	A	A	B	A	A	A	A	A	A	B	A	B	A	A	B	A	B	B	B	B	B	A	B	B	A	A	A	B
3A	AX-111485003	B	A	A	A	A	B	B	B	B	A	A	X	B	B	A	A	A	A	B	A	A	A	B	A	A	A	A	A	A	B	A	B	A	A	B	A	B	B	B	B	B	A	B	B	A	A	A	B
3A	AX-108887003	B	A	A	A	A	B	B	B	B	A	A	X	B	B	A	A	A	A	B	A	A	A	B	A	A	A	A	A	A	B	A	B	A	A	B	A	B	B	B	B	B	A	B	B	A	A	A	B
3A	AX-111053963	B	A	A	A	A	B	B	B	B	A	A	X	B	B	A	A	A	A	B	A	A	A	B	A	A	A	A	A	A	B	A	B	A	A	B	A	B	B	B	B	B	A	B	B	A	A	A	B
3A	AX-89650480	B	A	A	A	A	B	B	B	B	A	A	X	B	B	A	A	A	A	B	A	A	A	B	A	A	A	A	A	A	B	A	B	A	A	B	A	B	B	B	B	B	A	B	B	A	A	A	B
3A	AX-111110553	B	A	A	A	A	B	B	B	B	A	A	X	B	B	A	A	A	A	B	A	A	A	B	A	A	A	A	A	A	B	A	B	A	A	B	A	B	B	B	B	B	A	B	B	A	A	A	B
3A	AX-109924761	B	A	A	A	A	B	B	B	B	A	A	X	B	B	A	A	A	A	B	A	A	A	B	A	A	A	A	A	A	B	A	B	A	A	B	A	B	B	B	B	B	A	B	B	A	A	A	B
3A	AX-111157535	B	A	A	A	A	B	B	B	B	A	A	X	B	B	A	A	A	A	B	A	A	A	B	A	A	A	A	A	A	B	A	B	A	A	B	A	B	B	B	B	B	A	X	B	A	A	A	B
3A	AX-110578732	B	A	A	A	A	B	B	B	B	A	A	X	B	B	A	A	A	A	B	A	A	A	B	A	A	A	A	A	A	B	A	B	A	A	B	A	B	B	B	B	B	A	B	B	A	A	A	B
3A	AX-108982447	B	A	A	A	A	B	B	B	B	A	A	X	B	B	A	A	A	A	B	A	A	A	B	A	A	A	A	A	A	B	A	B	A	A	B	A	B	B	B	B	B	A	B	B	A	A	A	B
3A	AX-111778608	B	A	A	A	A	B	B	B	B	A	A	X	B	B	A	A	A	A	B	A	A	A	B	A	A	A	A	A	A	B	A	B	A	A	B	A	B	B	B	B	B	A	B	B	A	A	A	B
3A	AX-109627023	B	A	A	A	A	B	B	B	B	A	A	X	B	B	A	A	A	A	B	A	A	A	B	A	A	A	A	A	A	B	A	B	A	A	B	A	B	B	B	B	B	A	B	B	A	A	A	B
3A	AX-109972641	B	A	A	A	A	B	B	B	B	A	A	X	B	B	A	A	A	A	B	A	A	A	B	A	A	A	A	A	A	B	A	B	A	A	B	A	B	B	B	B	B	A	B	B	A	A	A	B
3A	AX-111177475	B	A	A	A	A	B	B	B	B	A	A	X	B	B	A	A	A	A	B	A	A	A	B	A	A	A	A	A	A	B	A	B	A	A	B	A	B	B	B	B	B	A	B	B	A	A	A	B
3A	AX-110052738	B	A	A	A	A	B	B	B	B	A	A	X	B	B	A	A	A	A	B	A	A	A	B	A	A	A	A	A	A	B	A	B	A	A	B	A	B	B	B	B	B	A	B	B	A	A	A	B
3A	AX-110025042	B	A	A	A	A	B	B	B	B	A	A	X	B	B	A	A	A	A	B	A	A	A	B	A	A	A	A	A	A	B	A	B	A	A	B	A	B	B	B	B	B	A	B	B	A	A	A	B
3A	AX-111024665	B	A	A	A	A	B	B	B	B	A	B	X	B	B	A	A	A	A	B	A	A	A	B	A	A	A	A	A	A	B	A	B	A	A	B	A	B	B	B	B	B	A	B	B	A	A	A	B
3A	AX-111482593	B	A	A	A	A	B	B	B	B	A	B	X	B	B	A	A	A	A	B	A	A	A	B	A	A	A	A	A	A	B	A	B	A	A	B	A	B	B	B	B	B	A	B	B	A	A	A	B
3A	AX-110434299	A	A	A	A	A	B	B	B	B	A	B	A	B	B	A	A	A	A	B	A	A	A	B	A	A	A	A	A	X	B	A	B	B	A	B	A	B	B	B	B	B	A	B	B	A	A	A	B
3A	AX-110469543	A	A	A	A	A	B	B	B	B	A	B	A	B	B	A	X	A	A	B	A	A	A	B	A	A	A	A	A	X	B	A	B	B	A	B	A	B	B	B	B	B	A	B	B	A	A	A	B
3A	AX-111801077	A	A	A	A	A	B	B	B	X	A	B	A	B	B	A	A	A	A	B	A	A	A	B	A	A	A	A	A	X	B	A	B	B	A	B	A	B	B	B	B	X	A	X	B	A	A	A	B
3A	AX-111522081	A	A	A	A	A	B	B	B	B	A	B	A	B	B	A	A	A	A	B	A	A	A	B	A	A	A	A	A	X	B	A	B	B	A	B	A	B	B	B	B	B	A	B	B	A	A	A	B
3A	AX-111786035	A	A	A	A	A	B	B	B	B	A	B	A	B	B	A	A	A	A	B	A	A	A	B	A	A	A	A	A	X	B	A	B	B	A	B	A	B	B	B	B	B	A	B	B	A	A	A	B
3A	AX-109345729	A	A	A	A	A	B	B	B	B	A	B	A	B	B	A	A	A	A	B	A	A	A	B	A	A	A	A	A	X	B	A	B	B	A	B	A	B	B	B	B	B	A	B	B	A	A	A	B
3A	AX-110631819	A	A	A	A	A	B	B	B	B	A	B	A	B	B	A	A	A	A	B	A	A	A	B	A	A	A	A	A	X	B	A	B	B	A	B	A	B	B	B	B	B	A	B	B	A	A	A	B
3A	AX-110473707	A	A	A	A	A	B	B	B	B	A	B	A	B	B	A	A	A	A	B	A	A	A	B	A	A	A	A	A	X	B	A	B	B	A	B	A	B	B	B	B	B	A	B	B	A	A	X	B
3A	AX-109051215	A	A	A	A	A	B	B	B	B	A	B	A	B	B	A	A	A	A	B	A	A	A	B	A	A	A	A	A	X	B	A	B	B	A	B	A	B	B	B	B	B	A	B	B	A	A	A	B
3A	AX-110392318	A	A	B	A	A	B	B	B	B	A	B	B	B	B	A	A	A	A	B	A	A	A	B	A	A	A	A	A	X	B	A	B	B	A	B	A	B	B	B	B	B	A	B	B	A	A	A	B
3A	AX-110508456	A	A	B	A	A	B	B	B	B	A	B	B	B	B	A	A	A	A	B	A	A	A	B	A	A	A	A	A	X	B	A	B	B	A	B	A	B	B	B	B	B	A	B	B	A	A	A	B
3A	AX-111487970	A	A	B	A	A	B	B	B	B	A	B	B	B	B	A	A	A	A	B	A	A	A	B	A	A	A	A	A	X	B	A	B	B	A	B	A	B	B	B	B	B	A	B	B	A	A	A	B
3A	AX-111570424	A	A	B	A	A	B	B	B	B	A	B	B	B	B	A	A	A	A	B	A	A	A	B	A	A	A	A	A	X	B	A	B	B	A	B	A	B	B	B	B	B	A	B	B	A	A	A	B
3A	AX-111216862	A	A	B	A	A	B	B	B	B	A	B	B	B	B	A	A	A	A	B	A	A	A	B	A	A	A	A	A	X	B	A	B	B	A	B	A	B	B	B	B	B	A	B	B	A	A	A	B
3A	AX-110937777	A	A	B	A	A	B	B	B	B	A	B	B	B	B	A	A	A	A	B	A	A	A	B	A	A	A	A	A	X	B	A	B	B	A	B	A	B	B	B	B	B	A	B	B	A	A	A	B
3A	AX-110192525	A	A	B	A	A	B	B	B	B	A	B	B	B	B	A	A	A	A	B	A	A	A	B	A	A	A	A	A	X	B	A	B	B	A	B	A	B	B	B	B	B	A	B	B	A	A	A	B
3A	AX-111147819	A	A	B	A	A	B	B	B	B	A	B	B	B	B	A	A	A	A	B	A	A	A	B	A	A	A	A	A	X	B	A	B	B	A	B	A	B	B	B	B	B	A	B	B	A	A	A	B
3A	AX-108941073	A	A	B	A	A	B	B	B	B	A	B	B	B	B	A	A	A	A	B	A	A	A	B	A	A	A	A	A	X	B	A	B	B	A	B	A	B	B	B	B	B	A	B	B	A	A	A	B
3A	AX-109445299	A	A	B	A	A	B	B	B	B	A	B	B	B	B	A	A	A	A	B	A	A	A	B	A	A	A	A	A	X	B	A	B	B	A	A	A	B	B	B	B	B	A	B	B	A	A	A	B
3A	AX-110405435	A	A	B	A	A	B	B	B	B	A	B	B	B	B	A	A	A	A	B	A	A	A	B	A	A	A	A	A	X	B	A	B	B	A	A	A	B	B	B	B	B	A	B	X	A	A	A	B
3A	AX-110365258	A	A	B	A	A	B	B	B	B	A	B	B	B	B	A	A	A	A	B	A	A	A	B	A	A	A	A	A	X	B	A	B	B	A	A	A	B	B	B	B	B	A	B	B	A	A	A	B
3A	AX-108728793	A	A	B	A	A	B	B	B	B	A	B	B	B	B	A	A	A	A	B	A	A	A	B	A	A	A	A	A	X	B	A	B	B	A	A	A	B	B	B	B	B	A	B	B	A	A	A	B
3A	AX-111653822	A	A	B	A	A	B	B	B	B	A	B	B	B	B	A	A	A	A	B	A	A	A	B	A	A	A	A	A	X	B	A	B	B	A	A	A	B	B	B	B	B	A	B	B	A	A	A	B
3A	AX-110602564	A	A	B	A	A	B	B	B	B	A	B	B	B	B	A	A	A	A	B	A	A	A	B	A	A	A	A	A	X	B	A	B	B	A	A	A	B	X	B	B	B	A	B	B	A	A	A	B
3A	AX-111460264	A	A	B	A	A	B	B	B	B	A	B	B	B	B	A	A	A	A	B	A	A	A	B	A	A	A	A	A	X	B	A	B	B	A	A	A	B	B	B	B	B	A	B	B	A	A	A	B
3A	AX-109464579	A	A	B	A	A	B	B	B	B	A	B	B	B	B	A	A	A	A	B	A	A	A	B	A	A	A	A	A	X	B	A	B	B	A	A	A	B	B	B	B	X	A	B	B	A	A	A	B
3A	AX-110448936	A	A	B	A	A	B	B	B	B	A	B	B	B	B	A	A	A	A	B	A	A	A	B	A	A	A	A	A	X	B	A	B	B	A	A	A	B	B	B	B	B	A	B	B	A	A	A	B
3A	AX-111466140	A	A	B	A	A	B	B	B	B	A	B	B	B	B	A	A	A	A	B	A	A	A	B	A	A	A	A	A	X	B	A	B	B	A	A	A	B	B	B	B	B	A	B	B	A	A	A	B
3A	AX-110185298	A	A	B	A	A	B	B	B	B	A	B	B	B	B	A	A	A	A	B	A	A	A	B	A	A	A	A	A	X	B	A	B	B	X	B	A	B	B	B	B	B	A	B	B	A	A	A	B
3A	AX-111021001	A	A	B	A	A	B	B	B	B	A	B	B	B	B	A	A	A	A	B	A	A	A	B	A	A	A	A	A	X	B	A	B	B	A	B	A	B	B	B	B	B	A	B	B	A	A	A	B
3A	AX-111233264	A	A	B	A	A	B	B	B	B	A	B	B	B	B	A	A	A	A	B	A	A	A	B	A	A	A	A	A	X	B	A	B	B	A	B	A	B	B	B	B	B	A	B	B	A	A	A	B
3A	AX-109390259	A	A	B	A	A	B	B	B	B	A	B	B	B	B	A	A	A	A	B	A	A	A	B	A	A	A	A	A	X	B	A	B	B	A	B	A	B	B	B	B	B	A	B	B	A	A	A	B
3A	AX-89596424	A	A	B	A	A	B	B	B	B	A	B	B	B	B	A	A	A	A	B	A	A	A	B	A	A	A	A	A	X	B	A	B	B	A	B	A	B	B	B	B	B	A	B	B	A	A	A	B
3A	AX-111100488	A	A	B	A	A	B	B	B	B	A	B	B	B	B	A	A	A	A	B	A	A	A	B	A	A	A	A	A	X	B	A	B	B	A	B	A	B	B	B	B	B	A	B	B	A	A	A	B
3A	AX-110384514	A	A	B	A	A	B	B	B	B	A	B	B	B	B	A	A	A	A	B	A	A	A	B	A	A	A	A	A	X	B	A	B	B	A	B	A	B	B	B	B	B	A	B	B	A	A	A	B
3A	AX-109620716	A	A	B	A	A	B	B	B	B	A	B	B	B	B	A	A	A	A	B	A	A	A	B	A	A	A	A	A	X	B	A	B	B	A	B	A	B	B	B	B	B	A	B	B	A	A	A	B
3A	AX-110005443	A	A	B	A	A	B	B	B	B	A	B	B	B	B	A	A	A	A	B	A	A	A	B	A	A	A	A	A	X	B	A	B	B	A	A	A	B	B	B	B	B	A	B	B	A	A	A	B
3A	AX-110407403	A	A	B	A	A	B	B	B	B	A	A	B	B	B	A	A	A	A	B	A	A	A	B	A	A	A	A	A	X	B	A	X	B	A	A	A	B	B	B	B	B	A	B	B	A	A	A	B
3A	AX-109596697	A	A	B	A	A	B	B	B	B	A	B	B	B	B	A	A	A	A	B	A	A	A	B	A	A	A	A	A	X	B	A	B	B	A	A	A	B	B	B	B	B	A	B	B	A	A	A	B
3A	AX-111604553	A	A	B	A	A	B	B	B	B	A	B	B	B	B	A	A	A	A	B	A	A	A	B	A	A	A	A	A	X	B	A	B	B	A	A	A	B	B	B	B	B	A	B	B	A	A	A	B
3A	AX-111527540	A	A	B	A	A	X	B	B	B	A	B	B	B	B	A	A	A	A	B	A	A	A	B	A	A	A	A	A	X	B	A	B	B	A	A	A	B	B	B	B	B	A	B	B	A	A	A	B
3A	AX-110591324	A	A	B	A	A	B	B	B	B	A	B	B	B	B	A	A	A	A	B	A	A	A	B	A	A	A	A	A	X	B	A	B	B	A	A	A	B	B	B	B	B	A	B	B	A	A	A	B
3A	AX-111591393	A	A	B	A	A	B	B	B	B	A	B	B	B	B	A	A	A	A	B	A	A	A	B	A	A	A	A	A	X	B	A	B	B	A	A	A	B	B	B	B	B	A	B	B	A	A	A	B
3A	AX-108772543	A	A	B	A	A	B	B	B	B	A	B	B	B	B	A	A	A	A	B	A	A	A	B	A	A	A	A	A	X	B	A	B	B	A	A	A	B	B	B	B	B	A	B	B	A	A	A	B
3A	AX-110512746	A	A	B	A	A	B	B	B	B	A	B	B	B	B	A	A	A	A	B	A	A	A	B	A	A	A	A	A	X	B	A	B	B	A	A	A	B	B	B	B	B	A	B	B	A	A	A	B
3A	AX-111703137	A	A	B	A	A	B	B	B	B	A	B	B	B	B	A	A	A	A	B	A	A	A	B	A	A	A	A	A	X	B	A	B	B	A	A	A	B	B	B	B	B	A	B	B	A	A	A	B
3A	AX-108948880	A	A	B	A	A	B	B	B	B	A	B	B	B	B	A	A	A	A	B	A	A	A	B	A	A	A	A	A	X	B	A	B	B	A	A	A	B	B	B	B	B	A	B	B	A	A	A	B
3A	AX-110375431	A	A	B	A	A	B	B	B	B	A	B	B	B	B	A	A	A	A	B	A	A	A	B	A	A	A	A	A	X	B	A	B	B	A	A	A	B	B	B	B	B	A	B	B	A	A	A	B
3A	AX-108917324	A	A	B	A	A	B	B	B	B	A	B	B	B	B	A	A	A	A	B	A	A	A	B	A	A	A	A	A	X	B	A	B	B	A	A	A	B	B	B	B	B	A	B	B	A	A	A	B
3A	AX-111153043	A	A	B	A	A	B	B	B	B	A	B	B	B	B	A	A	A	A	B	A	A	A	B	A	A	A	A	A	X	B	A	B	B	A	A	A	B	B	B	B	B	A	B	B	A	A	A	B
3A	AX-109394676	A	A	B	A	A	X	B	B	B	A	B	B	B	B	A	A	A	A	B	A	A	A	B	A	A	A	A	A	X	B	A	B	B	A	A	A	B	B	B	B	B	A	B	B	A	A	A	B
3A	AX-110919428	A	A	B	A	A	B	B	B	B	A	B	B	B	B	A	A	A	A	B	A	A	A	B	A	A	A	A	A	X	B	A	B	B	A	A	A	B	B	B	B	B	A	B	B	A	A	A	B
3A	AX-111692048	A	A	B	A	A	B	B	B	B	A	A	B	B	B	A	A	A	A	B	A	A	A	B	A	A	A	A	A	X	B	A	A	B	A	A	A	B	B	B	B	B	A	B	B	A	A	A	B
3A	AX-110090221	A	A	B	A	A	B	B	B	B	A	A	B	B	B	A	A	A	A	B	A	A	A	B	A	A	A	A	A	X	B	A	A	B	A	A	A	B	B	B	B	B	A	B	B	A	A	X	B
3A	AX-89436449	A	A	B	A	A	B	B	B	B	A	A	B	B	B	A	A	A	A	B	A	A	A	B	B	A	A	A	A	X	B	A	A	B	A	A	A	B	B	B	B	B	A	B	B	A	A	X	B
3A	AX-111693127	A	A	B	A	A	B	B	B	B	A	A	B	B	B	A	A	A	A	B	A	A	A	B	B	B	A	A	A	X	B	A	A	B	A	A	A	B	B	B	B	B	A	B	B	A	A	X	B
3A	AX-110951668	A	A	B	A	A	B	B	B	B	A	B	B	B	B	A	A	A	A	B	A	A	A	B	B	B	A	A	A	X	B	A	A	B	A	A	A	B	B	B	B	B	A	B	B	A	A	X	B
3A	AX-110508416	A	A	B	A	A	B	B	B	B	B	B	B	B	B	A	A	A	A	B	A	A	A	B	B	B	A	A	A	X	B	A	A	B	A	A	A	B	B	B	B	B	A	B	B	A	A	X	B
3A	AX-89471844	A	A	B	A	A	B	B	B	B	B	B	B	B	B	A	A	A	A	B	A	A	A	B	B	B	A	A	A	X	B	A	A	B	A	A	A	B	B	B	B	X	B	B	B	A	A	X	A
3A	AX-111277545	B	B	B	A	A	B	B	B	B	B	B	B	B	B	A	A	A	A	B	A	A	A	B	B	B	A	A	A	X	B	A	A	B	A	A	A	B	B	B	B	B	B	B	B	A	B	A	A
3A	AX-108759149	B	B	B	A	A	B	B	B	X	B	B	B	B	B	A	A	A	A	X	A	A	A	B	B	B	A	A	A	X	B	A	A	B	A	A	A	B	B	B	B	X	B	B	B	A	B	A	A
3A	AX-109892060	B	B	B	A	A	B	B	B	B	B	B	B	B	B	A	A	A	A	B	A	A	A	B	B	B	A	A	A	X	B	A	A	B	A	A	A	B	B	B	B	B	B	B	B	A	B	A	A
3A	AX-111651061	B	B	B	A	A	B	B	B	B	B	B	B	B	B	A	A	A	A	B	A	A	A	B	B	B	A	A	A	X	B	A	A	B	A	A	A	B	B	B	B	B	B	B	B	A	B	A	A
3A	AX-94402160	B	B	B	A	A	B	B	B	B	B	B	B	B	B	A	A	A	A	B	A	A	A	B	B	B	A	A	A	X	B	A	A	B	A	A	A	B	B	B	B	B	B	B	B	A	B	A	A
3A	AX-111556286	B	B	B	A	A	B	B	B	B	B	B	B	B	B	A	A	A	A	B	A	A	A	B	B	B	A	A	A	X	B	A	A	B	A	A	A	B	B	B	B	B	B	B	B	A	B	A	A
3A	AX-108827999	B	B	B	A	A	B	B	B	B	B	B	B	B	B	A	A	A	A	B	A	A	A	B	B	B	A	A	A	X	B	A	A	B	A	A	A	B	B	B	B	B	B	B	B	A	B	A	A
3A	AX-109270909	B	B	B	A	A	B	B	B	B	B	B	B	B	B	A	A	A	A	B	A	A	A	B	B	B	A	A	A	X	B	A	A	B	A	A	A	B	B	B	B	B	B	B	B	A	B	A	A
3A	AX-110571205	B	B	B	A	A	B	B	B	B	A	B	B	B	B	A	A	A	A	B	A	A	A	B	B	B	A	A	A	X	B	A	A	B	A	A	A	B	B	B	B	B	B	B	B	A	B	A	A
3A	AX-109298595	B	B	B	A	A	B	B	B	B	A	B	B	B	B	A	A	A	A	B	A	A	A	B	B	B	A	A	A	X	B	A	A	B	A	A	A	B	B	B	B	B	B	B	B	A	B	A	A
3A	AX-108782307	B	B	B	A	A	B	B	B	B	A	B	B	B	B	A	A	A	A	B	A	A	A	B	B	B	A	A	A	X	B	A	A	B	A	A	A	B	B	B	B	B	B	B	B	A	B	A	A
3A	AX-111521043	B	B	B	A	A	B	B	B	B	A	B	B	B	B	A	A	A	A	B	A	A	A	B	B	B	A	A	A	X	B	A	A	B	A	A	A	B	B	B	B	B	B	B	B	A	B	A	A
3A	AX-110151010	B	B	B	A	A	B	B	B	B	A	B	B	B	B	A	A	A	A	B	A	A	A	B	B	B	A	A	A	X	B	A	A	B	A	A	A	B	B	B	B	B	B	B	B	A	B	A	A
3A	AX-110606671	B	B	B	A	A	B	B	B	B	A	B	B	B	B	A	A	A	A	B	A	A	A	B	B	B	A	A	A	X	B	A	A	B	A	A	A	B	B	B	B	B	B	B	B	A	B	A	A
3A	AX-109656347	B	B	B	A	A	B	B	B	B	A	B	B	B	B	A	A	A	A	B	A	A	A	B	B	B	A	A	A	X	B	A	A	B	A	A	A	B	B	B	B	B	B	B	B	A	B	A	A
3A	AX-109057491	B	B	B	A	A	B	B	B	B	A	B	B	B	B	A	A	A	A	B	A	A	A	B	B	B	A	A	A	X	B	A	A	B	A	A	A	B	B	B	B	B	B	B	B	A	B	A	A
3A	AX-111462081	B	B	B	A	A	B	B	B	B	A	B	B	B	B	A	A	A	A	B	A	A	A	B	B	B	A	A	A	X	B	A	A	B	A	A	A	B	B	B	B	B	B	B	B	A	B	A	A
3A	AX-109110953	B	B	B	A	A	B	B	B	B	A	B	B	B	B	A	A	A	A	B	A	A	A	B	B	B	A	A	A	X	B	A	A	B	A	A	A	B	B	B	B	B	B	B	B	A	B	A	A
3A	AX-109274942	B	B	B	A	A	B	B	B	B	A	B	B	B	B	A	A	A	A	B	A	A	A	B	B	B	A	A	A	X	B	A	A	B	A	A	A	B	B	B	B	B	B	B	B	A	B	A	A
3A	AX-110953818	B	B	B	A	A	B	B	B	B	A	B	B	B	B	A	A	A	A	B	A	A	A	B	B	B	A	A	A	X	B	A	A	B	A	A	A	B	B	B	B	B	B	B	B	A	B	A	A
3A	AX-111763200	B	B	B	A	A	B	B	B	B	A	B	B	B	B	A	A	A	A	B	A	A	A	B	B	B	A	A	A	B	B	A	A	B	A	A	A	B	B	B	B	B	B	B	B	A	B	A	A
3A	AX-110962843	B	B	B	A	A	B	B	A	B	A	B	B	B	B	A	A	A	A	B	A	A	A	B	B	B	A	A	A	B	B	A	A	B	A	A	A	B	B	B	B	B	B	B	B	A	B	A	A
3A	AX-109556103	B	B	B	A	A	B	B	A	B	A	B	B	B	B	A	A	A	A	B	A	A	A	B	B	B	A	A	A	B	B	A	A	B	A	A	B	B	B	B	B	B	B	B	B	A	B	B	A
3A	AX-110518818	B	B	B	A	A	B	B	A	B	A	B	B	B	B	A	A	A	A	B	B	A	A	B	B	B	A	A	A	B	B	A	A	B	A	A	B	B	A	B	B	B	B	B	B	A	B	B	A
3A	AX-111628960	B	B	B	A	A	B	B	A	B	A	B	B	B	B	A	A	A	A	B	B	A	B	B	B	B	A	A	A	B	B	A	A	B	A	A	B	B	A	B	A	B	B	B	B	A	B	B	A
3A	AX-95207768	B	B	B	A	A	A	B	A	B	A	B	B	B	B	B	B	A	B	A	B	A	B	B	B	B	B	A	A	B	B	A	A	B	A	A	B	B	A	B	A	B	B	B	B	A	A	B	A
3A	AX-108808975	B	B	B	A	A	A	B	A	B	A	B	B	B	B	B	B	A	B	A	B	A	B	B	B	B	B	A	A	B	B	A	A	B	A	A	B	B	A	B	A	B	B	B	B	A	A	B	A
3A	AX-89580465	B	B	B	A	A	A	B	A	B	A	B	B	B	B	B	B	A	B	A	B	A	B	B	B	B	B	A	A	B	B	A	A	B	A	A	B	B	A	B	A	B	B	B	B	A	A	B	A
3A	AX-108732808	B	B	B	A	A	A	B	A	B	A	B	B	B	B	B	B	A	B	A	B	A	B	B	B	B	B	A	A	B	B	A	A	B	A	A	B	B	A	B	A	B	B	B	B	A	A	B	A
3A	AX-108872401	B	B	B	A	A	A	B	A	B	A	B	B	B	B	B	B	A	B	A	B	A	B	B	B	B	B	A	A	B	B	A	A	B	A	A	B	B	A	A	A	B	B	B	B	A	A	B	A
3A	AX-109540612	B	B	A	A	A	A	B	A	B	A	B	B	B	B	B	B	A	B	A	B	A	B	B	B	B	B	A	A	B	B	A	A	B	A	A	B	B	A	A	A	B	B	B	B	A	A	B	A
3A	AX-109910042	B	B	A	A	A	A	B	A	B	A	B	B	B	B	B	B	A	B	A	B	A	B	B	B	B	B	A	A	B	B	A	A	B	A	A	B	B	A	A	A	B	B	B	B	A	A	B	A
3A	AX-109111090	B	B	A	A	A	A	B	A	B	A	B	B	B	B	B	B	A	B	A	B	A	B	B	B	B	B	A	A	B	B	A	A	B	A	A	B	B	A	A	A	B	B	B	B	A	A	B	A
3A	AX-110531751	B	B	A	A	A	A	B	A	B	A	B	B	B	B	B	B	A	B	A	B	A	B	B	B	B	B	A	A	B	B	A	A	B	A	A	B	B	A	A	A	B	B	B	B	A	A	B	A
3A	AX-109037934	B	B	A	A	A	A	B	A	B	A	B	B	B	B	B	B	A	B	A	B	A	B	B	B	B	B	A	A	B	B	A	A	B	A	A	B	B	A	A	A	B	B	B	B	A	A	B	A
3A	AX-109901267	B	B	A	A	A	A	B	A	B	A	B	B	B	B	B	B	A	B	A	B	A	B	B	B	B	B	A	A	B	B	A	A	B	A	A	B	B	A	A	A	B	B	B	B	A	A	B	A
3A	AX-109621355	B	B	A	A	A	A	B	A	B	A	B	B	B	B	B	B	A	B	A	B	A	B	B	B	B	B	A	A	B	B	A	A	B	A	A	B	B	A	A	A	B	B	B	B	A	A	B	A
3A	AX-111515732	B	B	A	A	A	A	B	A	B	A	B	B	B	B	B	B	A	B	A	B	A	B	B	B	B	B	A	A	B	B	A	A	B	A	A	B	B	A	A	A	B	B	B	B	A	A	B	A
3A	AX-111798836	B	B	A	A	A	A	B	A	B	A	A	B	A	B	B	B	A	B	A	B	A	B	B	B	B	B	A	A	B	B	A	A	B	A	A	B	B	A	A	A	B	B	B	B	A	A	B	A
3A	AX-109892978	A	A	A	A	A	A	B	A	B	A	A	B	A	B	A	A	A	B	A	B	A	B	B	A	B	A	A	A	B	B	A	A	B	A	A	B	B	A	A	A	A	A	B	B	A	A	B	A
3A	AX-109827120	A	A	A	A	A	A	B	A	B	A	A	B	A	B	A	A	A	B	A	B	A	B	B	A	B	A	A	A	B	B	A	A	B	A	A	B	B	A	A	A	A	A	B	B	A	A	B	A
3A	AX-108841461	A	A	A	A	A	A	B	A	B	A	A	B	A	B	A	A	A	B	A	B	A	B	B	A	B	A	A	A	B	B	A	A	B	A	A	B	B	A	A	A	A	A	B	B	A	A	B	A
3A	AX-110464726	B	B	A	A	A	A	B	A	B	A	A	B	A	B	B	B	A	B	A	B	A	B	B	B	B	B	A	A	B	B	A	A	B	A	A	B	B	A	A	A	B	B	B	B	A	A	B	A
3A	AX-109830962	B	B	A	A	A	A	B	A	B	A	A	B	A	B	B	B	A	B	A	B	A	B	B	B	B	B	A	A	B	B	A	A	B	A	A	B	B	A	A	A	B	B	B	B	A	A	B	A
3A	AX-111616392	B	B	A	A	A	A	A	A	B	A	A	B	A	A	B	B	A	B	A	A	A	B	B	B	B	B	A	X	B	B	A	A	B	A	A	A	B	A	A	A	B	B	B	B	A	A	B	A
3A	AX-94460524	B	B	A	A	A	A	A	A	B	A	A	B	A	A	B	B	A	B	A	A	A	B	B	B	B	B	A	X	B	B	A	A	B	A	A	A	B	A	A	A	B	B	B	B	A	A	B	A
3A	AX-109874039	B	A	A	B	A	A	A	A	B	A	A	B	A	A	X	X	A	B	X	A	A	B	B	A	B	B	A	A	B	A	A	A	B	A	A	B	B	A	A	B	B	B	B	B	A	A	B	A
3A	AX-109932282	B	A	A	B	A	A	A	A	B	A	A	B	A	A	X	X	A	B	X	A	A	B	B	A	B	B	A	A	B	A	A	A	B	A	A	B	B	A	A	B	B	B	B	B	A	A	B	A
3A	AX-109340230	B	A	A	B	A	A	A	A	B	A	A	B	A	A	X	X	A	B	X	A	A	B	B	A	B	B	A	A	B	A	A	A	B	A	A	B	B	A	A	B	B	B	B	B	A	A	B	A
3A	AX-109344896	B	A	A	B	A	A	A	A	B	A	A	B	A	A	X	X	A	B	X	A	A	B	B	A	B	B	A	A	B	A	A	A	B	A	A	B	B	A	A	B	B	B	B	B	A	A	B	A
3A	AX-108762191	B	A	A	B	A	A	A	A	B	A	A	B	A	A	X	X	A	B	X	A	A	B	B	A	B	B	A	A	B	A	A	A	B	A	A	B	B	A	A	B	B	B	B	B	A	A	B	A
3A	AX-111578083	B	A	A	X	A	A	A	A	X	A	A	X	A	A	X	X	A	X	X	A	A	B	X	A	X	B	A	A	X	A	A	A	B	A	A	X	X	A	A	X	X	X	X	X	A	A	B	X
3A	AX-109466225	B	A	A	B	A	A	B	A	B	A	A	B	A	A	X	X	B	B	X	A	A	A	B	A	A	B	A	A	X	A	A	A	B	B	A	B	A	A	A	B	B	B	B	B	A	B	B	B
3A	AX-109904053	B	A	A	B	A	A	B	A	A	A	A	B	A	A	X	X	B	B	A	A	A	A	B	A	A	B	B	A	B	A	A	B	B	A	A	B	B	A	A	B	A	B	B	B	A	B	B	B
3A	AX-108860141	B	A	A	B	A	A	B	A	A	A	A	B	A	A	X	X	B	B	A	A	A	A	B	A	A	B	B	A	B	A	A	B	B	A	A	B	B	A	A	B	A	B	B	B	A	B	B	B
3A	AX-108887339	B	A	A	B	A	A	B	A	A	A	A	B	A	A	X	X	B	B	A	A	A	A	B	A	A	B	B	A	B	A	A	B	B	A	A	B	B	A	A	B	A	B	B	A	A	B	B	B
3A	AX-110526674	B	A	B	B	A	A	B	A	A	A	A	B	A	A	X	X	B	B	A	A	A	A	B	A	A	B	B	A	B	A	A	B	B	A	A	B	B	A	A	B	A	B	B	A	A	B	B	B
3A	AX-111504992	B	A	B	B	A	A	B	A	A	A	A	B	A	A	X	X	B	B	A	A	A	A	B	A	A	B	B	A	B	A	A	B	B	A	A	B	B	A	A	B	A	B	B	A	A	B	B	B
3A	AX-110982768	B	A	B	B	A	A	A	A	A	A	A	B	B	A	X	X	B	A	A	B	A	B	B	A	A	B	B	A	B	A	A	B	B	A	A	B	B	B	A	B	A	A	B	A	A	B	B	A
3A	AX-89532923	B	A	B	B	A	A	A	A	A	A	A	B	B	A	X	X	B	A	A	B	A	B	B	A	A	B	B	A	B	A	A	B	B	A	A	B	B	B	B	B	A	A	B	A	A	B	B	A
3A	AX-109354334	B	A	B	B	A	A	A	A	A	A	A	B	B	A	X	X	B	A	A	B	A	B	B	A	A	B	B	A	B	A	A	B	B	A	A	B	B	B	B	B	A	A	B	A	A	B	B	A
3A	AX-109580486	B	A	B	B	A	A	A	A	A	A	A	B	B	A	X	X	B	A	A	B	A	B	B	A	A	B	B	A	B	A	A	B	B	A	A	B	B	B	B	B	A	A	B	A	A	B	B	A
3A	AX-109428087	B	A	B	B	A	A	A	A	A	A	A	B	B	A	X	X	B	A	A	B	A	B	B	A	A	B	B	A	B	A	A	B	B	A	A	B	B	B	B	B	A	A	B	A	A	B	B	A
3A	AX-111048385	B	A	B	B	A	A	A	X	A	A	A	B	B	A	X	X	B	A	A	B	A	B	B	A	A	B	B	A	B	A	A	B	B	A	A	B	B	B	B	B	A	A	B	A	A	B	B	A
3A	AX-109372178	B	A	B	B	A	A	A	A	A	A	A	B	B	A	X	X	B	A	A	B	A	B	B	A	A	B	B	A	B	A	A	B	B	A	A	B	B	B	A	B	A	A	B	A	A	B	B	A
3A	AX-108789206	B	A	B	B	A	A	A	A	A	A	A	B	B	A	X	X	B	A	A	B	A	B	B	A	A	B	B	A	B	A	A	B	B	A	A	B	B	B	A	B	A	A	B	A	A	B	B	A
3A	AX-95659229	B	A	B	B	A	A	A	A	A	A	A	B	B	A	X	X	B	B	A	B	A	B	B	A	A	B	B	A	B	A	A	B	B	A	A	B	B	B	A	B	A	A	B	A	A	B	B	A
3A	AX-109900697	B	A	A	B	A	A	A	A	A	A	A	B	B	A	X	X	B	B	A	B	B	B	B	A	A	A	B	A	B	A	A	B	B	A	A	B	B	B	A	B	A	A	B	A	A	B	B	A
3A	AX-108887673	B	A	A	B	A	A	A	A	A	A	A	A	B	A	X	X	B	B	A	B	B	B	B	A	A	A	A	A	B	A	A	B	B	A	A	B	B	B	A	B	A	A	B	A	A	B	X	A
3A	AX-109996983	B	A	A	B	A	A	A	A	A	A	A	A	B	A	X	X	B	B	A	B	B	B	B	A	A	A	A	A	B	A	A	B	B	A	A	B	B	B	A	B	A	A	B	A	A	B	B	A
3A	AX-109882628	B	A	A	B	A	A	A	A	A	A	A	A	B	A	X	X	B	B	A	B	B	B	B	A	A	A	A	A	B	A	A	B	B	A	A	B	B	B	A	B	A	A	B	A	A	B	B	A
3A	AX-110505846	B	A	A	A	A	A	A	A	B	A	A	A	B	A	B	B	B	B	A	B	B	A	B	A	A	A	A	A	B	A	A	B	B	A	A	B	B	B	A	B	A	A	B	A	A	B	B	A
3A	AX-108850617	B	A	A	A	A	A	A	A	B	A	A	A	B	A	B	B	B	B	A	B	B	A	B	A	A	A	X	A	X	A	A	B	B	A	A	B	B	B	A	B	A	A	B	A	A	B	B	A
[truncated: 2,741 more rows]
[truncated: 145 more columns]

## Sheet: Supplemental Data 3
Supplemental Data 3 Genotypes of the Jingshuang16×Bainong64 (JB) RIL population from the first sequencing
[truncated: 4,498 more rows]
[truncated: 133 more columns]

[truncated: 1 more sheets: Supplemental Data 4]
